# Supplementary material for: Transcriptomics and proteomics reveal a cooperation between interferon and T-helper 17 cells in neuromyelitis optica
Source: Nat Commun. 2020 Jun 5;11:2856. doi: 10.1038/s41467-020-16625-7 (PMC7275086; doi:10.1038/s41467-020-16625-7)
Supplement: Supplementary file 5 — Supplementary Data 1 [file 41467_2020_16625_MOESM5_ESM.xlsx]

## Sheet: Suppl. Data 1
Ensemble Gene_ID	Gene	Log2FC	P value	q value
ENSG00000165949	IFI27	3.50144	1.65848e-09	1.56387e-07
ENSG00000138640	FAM13A	0.716836	4.9701e-07	3.54397e-05
ENSG00000137959	IFI44L	2.18015	2.15812e-06	0.00014053
ENSG00000226091	LINC00937	0.983406	2.61204e-06	0.000166938
ENSG00000137965	IFI44	1.68043	3.37492e-06	0.000214109
ENSG00000134321	RSAD2	2.12623	4.03475e-06	0.000253177
ENSG00000107281	NPDC1	0.774582	5.10588e-06	0.000315796
ENSG00000185745	IFIT1	1.71729	1.10244e-05	0.000660548
ENSG00000136689	IL1RN	0.633567	1.90519e-05	0.00109953
ENSG00000135114	OASL	1.1976	2.29499e-05	0.0013038
ENSG00000088827	SIGLEC1	1.81042	2.88354e-05	0.00161553
ENSG00000155659	VSIG4	0.95656	4.10434e-05	0.00223421
ENSG00000111331	OAS3	1.59842	4.43262e-05	0.00238284
ENSG00000184979	USP18	1.40973	4.87695e-05	0.00257089
ENSG00000237135	DDX10P1	0.642061	4.88672e-05	0.00257089
ENSG00000126709	IFI6	1.26519	5.08717e-05	0.00266821
ENSG00000089127	OAS1	1.17948	6.24508e-05	0.00324593
ENSG00000160932	LY6E	1.28331	7.64822e-05	0.00387031
ENSG00000187608	ISG15	1.31419	0.000166047	0.00785014
ENSG00000152778	IFIT5	0.609059	0.00017049	0.00803818
ENSG00000261222	AC064805.1	0.814022	0.00018235	0.00855061
ENSG00000055332	EIF2AK2	0.790474	0.000183247	0.0085694
ENSG00000157601	MX1	1.33525	0.00019698	0.00913735
ENSG00000002549	LAP3	0.677881	0.000199283	0.00921938
ENSG00000138646	HERC5	1.26086	0.000218803	0.00998852
ENSG00000134326	CMPK2	1.27868	0.000245324	0.0111403
ENSG00000135378	PRRG4	0.608779	0.000260936	0.0115982
ENSG00000110799	VWF	0.830445	0.000267737	0.0118463
ENSG00000177575	CD163	0.720641	0.000290197	0.0127098
ENSG00000119917	IFIT3	1.14162	0.000305059	0.0132932
ENSG00000170448	NFXL1	0.582503	0.000339943	0.0146651
ENSG00000244482	LILRA6	0.72221	0.000344951	0.0148441
ENSG00000119922	IFIT2	0.915899	0.000355694	0.0151179
ENSG00000237217	AC008074.2	0.932915	0.000410264	0.0171096
ENSG00000111335	OAS2	0.943336	0.000465714	0.0191799
ENSG00000259529	AL136295.5	0.667138	0.000492491	0.0200434
ENSG00000233030	AC243772.2	0.833523	0.000517533	0.0206621
ENSG00000265527	MIR5690	1.31528	0.00053037	0.020991
ENSG00000279320	AC069528.2	0.680943	0.000588354	0.0229698
ENSG00000132530	XAF1	0.905422	0.000617697	0.0237923
ENSG00000096060	FKBP5	0.916808	0.000683602	0.0259258
ENSG00000196358	NTNG2	0.625839	0.000832032	0.0307442
ENSG00000279020	C18orf15	0.745881	0.000837008	0.030862
ENSG00000268170	AC073342.2	0.700311	0.000878736	0.0323315
ENSG00000112053	SLC26A8	0.859967	0.000903098	0.0330167
ENSG00000181381	DDX60L	0.676945	0.00114437	0.0397329
ENSG00000138642	HERC6	0.616748	0.00136589	0.0465806
ENSG00000255221	CARD17	0.832131	0.00139592	0.0474174
ENSG00000251230	MIR3945HG	0.822269	0.0014622	0.0493772
ENSG00000153064	BANK1	-3.1903	3.528e-63	6.08792e-59
ENSG00000133424	LARGE1	-2.29969	5.0186e-54	4.33005e-50
ENSG00000005471	ABCB4	-2.91753	7.66433e-50	4.40852e-46
ENSG00000136573	BLK	-2.90159	5.39633e-48	2.32798e-44
ENSG00000247982	LINC00926	-3.50521	1.22208e-46	4.21765e-43
ENSG00000137101	CD72	-2.31457	1.84294e-46	5.30029e-43
ENSG00000235621	LINC00494	-3.21484	3.84366e-46	9.47517e-43
ENSG00000170456	DENND5B	-2.27642	7.02459e-46	1.5152e-42
ENSG00000159958	TNFRSF13C	-3.05836	7.39535e-44	1.41793e-40
ENSG00000095585	BLNK	-2.36708	6.85801e-42	1.18342e-38
ENSG00000197385	ZNF860	-4.49413	9.13222e-42	1.4326e-38
ENSG00000169507	SLC38A11	-3.63	1.21776e-40	1.75114e-37
ENSG00000226777	FAM30A	-2.28585	1.80169e-40	2.39154e-37
ENSG00000167483	FAM129C	-2.68526	5.00347e-40	6.16713e-37
ENSG00000110777	POU2AF1	-3.45899	4.9531e-39	5.69805e-36
ENSG00000253924	AC103831.1	-3.76422	6.28235e-39	6.77552e-36
ENSG00000082438	COBLL1	-2.03946	8.16295e-39	8.28587e-36
ENSG00000188848	BEND4	-2.15615	8.82392e-38	8.45919e-35
ENSG00000007312	CD79B	-2.07839	3.83446e-36	3.4825e-33
ENSG00000240505	TNFRSF13B	-3.31906	5.25889e-36	4.53737e-33
ENSG00000174607	UGT8	-2.58993	6.43251e-35	5.28569e-32
ENSG00000177455	CD19	-4.05052	8.71369e-35	6.8347e-32
ENSG00000168081	PNOC	-2.08553	3.11914e-34	2.34017e-31
ENSG00000157734	SNX22	-2.02198	2.70499e-32	1.86709e-29
ENSG00000183960	KCNH8	-2.69738	2.62689e-32	1.86709e-29
ENSG00000187912	CLEC17A	-3.02824	6.30672e-32	4.12715e-29
ENSG00000251149	MTND5P5	-3.76258	6.45764e-32	4.12715e-29
ENSG00000144218	AFF3	-1.85422	1.22676e-31	7.56035e-29
ENSG00000163534	FCRL1	-3.70688	1.76675e-31	1.05128e-28
ENSG00000116191	RALGPS2	-1.34497	2.84802e-31	1.63818e-28
ENSG00000123095	BHLHE41	-2.80958	8.5268e-31	4.7464e-28
ENSG00000091972	CD200	-2.26403	2.39051e-30	1.28908e-27
ENSG00000105369	CD79A	-3.76734	2.78979e-30	1.4588e-27
ENSG00000026559	KCNG1	-3.21409	4.58302e-30	2.32602e-27
ENSG00000119866	BCL11A	-1.23755	5.52732e-30	2.72513e-27
ENSG00000164330	EBF1	-3.49664	8.76223e-30	4.20003e-27
ENSG00000144645	OSBPL10	-3.94504	1.56688e-29	7.30758e-27
ENSG00000211593	IGKJ5	-3.63158	3.10765e-29	1.4112e-26
ENSG00000160683	CXCR5	-2.23999	3.55897e-29	1.57471e-26
ENSG00000081052	COL4A4	-2.09692	6.53497e-29	2.81919e-26
ENSG00000171992	SYNPO	-2.47491	8.72796e-29	3.67341e-26
ENSG00000166342	NETO1	-2.7694	9.83769e-29	4.04189e-26
ENSG00000236901	MIR600HG	-1.1888	8.16974e-28	3.27853e-25
ENSG00000211595	IGKJ3	-3.06958	1.16431e-27	4.5662e-25
ENSG00000112232	KHDRBS2	-2.17986	2.10529e-27	8.0731e-25
ENSG00000168734	PKIG	-1.88392	8.59236e-27	3.22326e-24
ENSG00000153253	SCN3A	-2.98478	1.23109e-26	4.51992e-24
ENSG00000065923	SLC9A7	-0.999284	1.59749e-26	5.74299e-24
ENSG00000253535	AC120193.1	-2.26558	2.6363e-26	9.28408e-24
ENSG00000187621	TCL6	-2.46757	5.25327e-26	1.81301e-23
ENSG00000132704	FCRL2	-4.03615	1.52688e-25	5.16625e-23
ENSG00000128438	TBC1D27P	-2.77638	1.0041e-24	3.33205e-22
ENSG00000012124	CD22	-4.02315	1.79042e-24	5.82933e-22
ENSG00000035720	STAP1	-1.90454	2.24723e-24	7.18116e-22
ENSG00000213057	C1orf220	-1.60172	2.31849e-24	7.27415e-22
ENSG00000251513	LIX1-AS1	-2.15189	2.69911e-24	8.31712e-22
ENSG00000143297	FCRL5	-3.9228	7.28016e-24	2.20397e-21
ENSG00000205056	LINC02397	-3.80539	7.52263e-24	2.23811e-21
ENSG00000229417	NPM1P25	-2.66585	7.68281e-24	2.24703e-21
ENSG00000133789	SWAP70	-1.10972	1.30981e-23	3.767e-21
ENSG00000211892	IGHG4	-3.36733	1.44382e-23	4.08437e-21
ENSG00000169031	COL4A3	-2.44488	1.75333e-23	4.87993e-21
ENSG00000196092	PAX5	-4.24154	5.94708e-23	1.62893e-20
ENSG00000082293	COL19A1	-3.74243	9.95504e-23	2.68413e-20
ENSG00000196628	TCF4	-1.11408	1.20415e-22	3.19673e-20
ENSG00000120278	PLEKHG1	-2.03065	1.71956e-22	4.49586e-20
ENSG00000197705	KLHL14	-3.30493	3.54854e-22	9.13933e-20
ENSG00000165209	STRBP	-0.927533	3.74889e-22	9.51335e-20
ENSG00000225541	AC002480.1	-3.21264	5.72551e-22	1.43188e-19
ENSG00000269553	U62631.1	-4.0792	1.1248e-21	2.77278e-19
ENSG00000169116	PARM1	-2.12962	1.23769e-21	3.00811e-19
ENSG00000269404	SPIB	-1.95442	5.28722e-21	1.26717e-18
ENSG00000211594	IGKJ4	-3.31023	8.68557e-21	2.05313e-18
ENSG00000147535	PLPP5	-0.823176	5.90069e-20	1.37598e-17
ENSG00000204252	HLA-DOA	-1.23804	7.25319e-20	1.66881e-17
ENSG00000002745	WNT16	-2.86197	1.16881e-19	2.65381e-17
ENSG00000110987	BCL7A	-1.45405	1.36801e-19	3.06576e-17
ENSG00000100721	TCL1A	-3.17487	2.34032e-19	5.1775e-17
ENSG00000177425	PAWR	-1.46709	2.37059e-19	5.17808e-17
ENSG00000130702	LAMA5	-1.53629	2.46463e-19	5.31621e-17
ENSG00000143869	GDF7	-2.02736	2.80295e-19	5.97133e-17
ENSG00000104921	FCER2	-3.03051	3.75442e-19	7.90076e-17
ENSG00000128218	VPREB3	-3.70148	6.58501e-19	1.36905e-16
ENSG00000102221	JADE3	-1.32954	9.08071e-19	1.86544e-16
ENSG00000002587	HS3ST1	-1.98421	3.19297e-18	6.48211e-16
ENSG00000083454	P2RX5	-1.38431	4.15624e-18	8.33955e-16
ENSG00000158482	SNX29P1	-2.10232	4.36017e-18	8.64817e-16
ENSG00000100473	COCH	-2.08765	9.7983e-18	1.92136e-15
ENSG00000101017	CD40	-1.21815	1.2724e-17	2.46702e-15
ENSG00000075275	CELSR1	-1.30162	1.4051e-17	2.69405e-15
ENSG00000184226	PCDH9	-2.63176	3.40972e-17	6.46574e-15
ENSG00000135862	LAMC1	-1.42652	3.88044e-17	7.27835e-15
ENSG00000211900	IGHJ6	-4.19304	9.46191e-17	1.75564e-14
ENSG00000211956	IGHV4-34	-1.75908	1.09235e-16	2.00528e-14
ENSG00000243156	MICAL3	-0.774458	1.73866e-16	3.15814e-14
ENSG00000164649	CDCA7L	-0.908758	4.15862e-16	7.47513e-14
ENSG00000152689	RASGRP3	-1.07539	4.43234e-16	7.885e-14
ENSG00000140391	TSPAN3	-0.759244	5.09027e-16	8.96302e-14
ENSG00000133740	E2F5	-1.27102	8.63566e-16	1.50522e-13
ENSG00000278991	AC090181.3	-1.36118	9.42409e-16	1.62622e-13
ENSG00000211893	IGHG2	-3.58607	1.19842e-15	2.04753e-13
ENSG00000132185	FCRLA	-3.86379	1.3416e-15	2.26968e-13
ENSG00000165905	LARGE2	-1.46182	1.99382e-15	3.34032e-13
ENSG00000211937	IGHV2-5	-3.49688	2.83033e-15	4.69618e-13
ENSG00000150625	GPM6A	-1.96393	2.98534e-15	4.9062e-13
ENSG00000076554	TPD52	-0.88316	3.07784e-15	4.99025e-13
ENSG00000124225	PMEPA1	-1.13376	3.09433e-15	4.99025e-13
ENSG00000237111	IGHJ3P	-3.8891	3.79929e-15	6.07042e-13
ENSG00000137502	RAB30	-0.803148	4.48285e-15	7.09688e-13
ENSG00000211898	IGHD	-3.8517	7.85723e-15	1.23259e-12
ENSG00000273472	AC096733.2	-1.31384	8.69244e-15	1.35132e-12
ENSG00000211941	IGHV3-11	-3.1619	1.04251e-14	1.60621e-12
ENSG00000211897	IGHG3	-3.20316	1.1915e-14	1.81952e-12
ENSG00000151320	AKAP6	-1.32026	1.249e-14	1.89059e-12
ENSG00000139174	PRICKLE1	-1.10427	1.40415e-14	2.10696e-12
ENSG00000174469	CNTNAP2	-2.05457	1.93371e-14	2.87656e-12
ENSG00000240041	IGHJ4	-3.5126	2.10628e-14	3.1065e-12
ENSG00000213997	PGAM1P7	-1.44908	2.45176e-14	3.58539e-12
ENSG00000170476	MZB1	-1.79635	2.72228e-14	3.94754e-12
ENSG00000214595	EML6	-1.31126	4.45127e-14	6.40092e-12
ENSG00000091490	SEL1L3	-0.699665	5.21213e-14	7.37217e-12
ENSG00000198106	AC025279.1	-1.07731	6.93143e-14	9.72429e-12
ENSG00000224650	IGHV3-74	-2.37623	7.14256e-14	9.93967e-12
ENSG00000197520	FAM177B	-1.43234	7.3698e-14	1.01739e-11
ENSG00000257221	AC007569.1	-1.22588	2.0519e-13	2.76621e-11
ENSG00000276775	IGHV4-4	-3.2339	2.72061e-13	3.63929e-11
ENSG00000211955	IGHV3-33	-2.4806	3.14087e-13	4.16914e-11
ENSG00000099958	DERL3	-1.39549	3.64918e-13	4.80689e-11
ENSG00000174945	AMZ1	-1.55088	4.18883e-13	5.47594e-11
ENSG00000211962	IGHV1-46	-3.03792	4.27455e-13	5.54599e-11
ENSG00000244620	AC246787.2	-1.67058	4.30869e-13	5.54857e-11
ENSG00000211945	IGHV1-18	-3.24008	4.77283e-13	6.10074e-11
ENSG00000196735	HLA-DQA1	-1.05551	5.30937e-13	6.73665e-11
ENSG00000152894	PTPRK	-1.63151	6.92966e-13	8.72834e-11
ENSG00000259772	AC012236.1	-1.85011	7.18543e-13	8.98491e-11
ENSG00000211644	IGLV1-51	-1.89351	9.41845e-13	1.16924e-10
ENSG00000211966	IGHV5-51	-3.24751	1.08083e-12	1.3322e-10
ENSG00000175920	DOK7	-1.74041	2.01515e-12	2.4662e-10
ENSG00000211673	IGLV3-1	-3.092	3.77956e-12	4.59296e-10
ENSG00000042980	ADAM28	-1.14927	4.87991e-12	5.84776e-10
ENSG00000211899	IGHM	-3.39445	4.8545e-12	5.84776e-10
ENSG00000156738	MS4A1	-3.92911	5.15477e-12	6.13453e-10
ENSG00000211949	IGHV3-23	-3.20039	5.22087e-12	6.17064e-10
ENSG00000171604	CXXC5	-0.787965	5.37993e-12	6.31538e-10
ENSG00000211965	IGHV3-49	-3.72448	5.723e-12	6.67271e-10
ENSG00000184305	CCSER1	-1.07957	5.9162e-12	6.85168e-10
ENSG00000254709	IGLL5	-3.18685	8.51204e-12	9.79225e-10
ENSG00000162373	BEND5	-1.13394	8.77832e-12	1.00317e-09
ENSG00000242265	PEG10	-1.29268	1.01568e-11	1.15307e-09
ENSG00000104432	IL7	-1.0846	1.02763e-11	1.159e-09
ENSG00000242472	IGHJ5	-4.06263	1.08228e-11	1.21271e-09
ENSG00000096696	DSP	-2.4297	1.31063e-11	1.45911e-09
ENSG00000183742	MACC1	-1.28185	1.61366e-11	1.78495e-09
ENSG00000172264	MACROD2	-1.64878	1.64697e-11	1.8102e-09
ENSG00000243238	IGKV2-30	-2.84517	3.08938e-11	3.37407e-09
ENSG00000211973	IGHV1-69	-3.65942	4.12229e-11	4.47385e-09
ENSG00000211934	IGHV1-2	-3.37297	4.34827e-11	4.68961e-09
ENSG00000168502	MTCL1	-1.12881	6.11742e-11	6.55666e-09
ENSG00000211943	IGHV3-15	-3.22551	7.93038e-11	8.44732e-09
ENSG00000205683	DPF3	-0.899365	8.56889e-11	9.01615e-09
ENSG00000188822	CNR2	-1.00655	8.83274e-11	9.23744e-09
ENSG00000134061	CD180	-1.06379	1.07259e-10	1.11498e-08
ENSG00000117322	CR2	-1.73181	1.1514e-10	1.18973e-08
ENSG00000119333	WDR34	-0.840455	1.6424e-10	1.68698e-08
ENSG00000187510	PLEKHG7	-1.87629	1.70368e-10	1.73957e-08
ENSG00000173581	CCDC106	-0.787906	2.22485e-10	2.25835e-08
ENSG00000196781	TLE1	-0.868882	2.53225e-10	2.55535e-08
ENSG00000112149	CD83	-0.682312	2.89663e-10	2.90606e-08
ENSG00000278196	IGLV2-8	-2.23408	2.95111e-10	2.9436e-08
ENSG00000234572	LINC01800	-1.45087	3.0975e-10	3.07186e-08
ENSG00000263961	C1orf186	-1.00139	3.28956e-10	3.2437e-08
ENSG00000103647	CORO2B	-1.82296	4.06947e-10	3.98993e-08
ENSG00000134532	SOX5	-1.91064	5.06667e-10	4.93957e-08
ENSG00000186265	BTLA	-0.766575	6.65076e-10	6.4475e-08
ENSG00000229106	BTBD6P1	-1.02181	9.97779e-10	9.61881e-08
ENSG00000124772	CPNE5	-1.08946	1.46811e-09	1.40743e-07
ENSG00000211959	IGHV4-39	-3.00439	1.48443e-09	1.41521e-07
ENSG00000140968	IRF8	-0.644505	1.49558e-09	1.41801e-07
ENSG00000244437	IGKV3-15	-3.11921	1.79865e-09	1.68682e-07
ENSG00000117009	KMO	-0.897623	1.85941e-09	1.73438e-07
ENSG00000224373	IGHV4-59	-3.48429	2.09174e-09	1.9406e-07
ENSG00000211964	IGHV3-48	-3.10471	2.95586e-09	2.72761e-07
ENSG00000241106	HLA-DOB	-1.52852	2.99513e-09	2.74914e-07
ENSG00000243290	IGKV1-12	-2.26051	3.1929e-09	2.91517e-07
ENSG00000211970	IGHV4-61	-2.85664	3.84847e-09	3.49522e-07
ENSG00000152492	CCDC50	-0.804293	7.12976e-09	6.44142e-07
ENSG00000211938	IGHV3-7	-2.97973	1.04851e-08	9.42347e-07
ENSG00000211663	IGLV3-19	-2.57054	1.15361e-08	1.03144e-06
ENSG00000211660	IGLV2-23	-2.36913	1.20819e-08	1.07467e-06
ENSG00000160223	ICOSLG	-0.718399	1.25831e-08	1.11351e-06
ENSG00000075340	ADD2	-0.737256	1.28567e-08	1.12846e-06
ENSG00000076604	TRAF4	-0.699503	1.28829e-08	1.12846e-06
ENSG00000146215	CRIP3	-1.09996	1.32119e-08	1.15144e-06
ENSG00000255240	AP001636.3	-0.868718	1.54671e-08	1.34121e-06
ENSG00000257275	AL139020.1	-2.32511	1.71717e-08	1.47421e-06
ENSG00000211659	IGLV3-25	-2.71726	1.74514e-08	1.4908e-06
ENSG00000137571	SLCO5A1	-1.21419	1.82248e-08	1.5492e-06
ENSG00000176533	GNG7	-0.851417	1.87152e-08	1.58308e-06
ENSG00000248302	BNIP3P41	-1.56226	2.00214e-08	1.68531e-06
ENSG00000106537	TSPAN13	-1.17821	2.20257e-08	1.84503e-06
ENSG00000211896	IGHG1	-3.00328	2.28641e-08	1.90601e-06
ENSG00000211598	IGKV4-1	-3.06229	2.4396e-08	2.01425e-06
ENSG00000154319	FAM167A	-1.33603	3.00305e-08	2.46765e-06
ENSG00000105492	SIGLEC6	-1.1836	3.08942e-08	2.51584e-06
ENSG00000134121	CHL1	-1.80835	3.41699e-08	2.76825e-06
ENSG00000237513	AC007384.1	-0.665252	3.45056e-08	2.78238e-06
ENSG00000270550	IGHV3-30	-2.47406	3.68338e-08	2.95629e-06
ENSG00000211653	IGLV1-40	-2.63766	3.77528e-08	3.01603e-06
ENSG00000211679	IGLC3	-2.89223	3.89018e-08	3.0935e-06
ENSG00000241755	IGKV1-9	-2.41978	4.45629e-08	3.52742e-06
ENSG00000182240	BACE2	-0.912243	6.04613e-08	4.76402e-06
ENSG00000211662	IGLV3-21	-2.71558	7.26509e-08	5.69847e-06
ENSG00000196937	FAM3C	-0.631057	8.17279e-08	6.35269e-06
ENSG00000221968	FADS3	-0.646887	8.1669e-08	6.35269e-06
ENSG00000123096	SSPN	-1.13766	8.2731e-08	6.40182e-06
ENSG00000211651	IGLV1-44	-2.69369	8.76529e-08	6.7524e-06
ENSG00000211592	IGKC	-2.62416	8.89495e-08	6.82183e-06
ENSG00000257950	P2RX5-TAX1BP3	-1.03981	9.48367e-08	7.20926e-06
ENSG00000135916	ITM2C	-0.646374	1.00111e-07	7.57682e-06
ENSG00000211668	IGLV2-11	-1.72202	1.15205e-07	8.64337e-06
ENSG00000171766	GATM	-0.844329	1.94055e-07	1.44962e-05
ENSG00000189057	FAM111B	-1.04238	2.11029e-07	1.56962e-05
ENSG00000184307	ZDHHC23	-0.601104	2.16644e-07	1.60447e-05
ENSG00000135144	DTX1	-0.775116	2.36294e-07	1.74252e-05
ENSG00000239951	IGKV3-20	-2.78949	2.37825e-07	1.74634e-05
ENSG00000269951	AC090181.2	-0.887715	2.68349e-07	1.96213e-05
ENSG00000241351	IGKV3-11	-2.9225	2.73124e-07	1.98862e-05
ENSG00000243466	IGKV1-5	-2.6591	3.08676e-07	2.23803e-05
ENSG00000196167	COLCA1	-1.85401	3.11485e-07	2.24895e-05
ENSG00000135318	NT5E	-0.921951	4.05619e-07	2.9164e-05
ENSG00000069188	SDK2	-0.948407	4.22823e-07	3.02749e-05
ENSG00000184293	CLECL1	-0.968343	5.83138e-07	4.12403e-05
ENSG00000121594	CD80	-0.919645	6.04311e-07	4.25633e-05
ENSG00000102349	KLF8	-0.694665	6.85413e-07	4.78846e-05
ENSG00000128268	MGAT3	-0.945983	6.91557e-07	4.8119e-05
ENSG00000275799	AP001059.2	-1.41288	7.0115e-07	4.85906e-05
ENSG00000048462	TNFRSF17	-1.64549	7.60307e-07	5.24794e-05
ENSG00000211947	IGHV3-21	-2.77532	7.69376e-07	5.28938e-05
ENSG00000270164	LINC01480	-0.895179	7.78093e-07	5.32808e-05
ENSG00000253919	THAP12P7	-1.13875	7.83572e-07	5.34439e-05
ENSG00000180543	TSPYL5	-0.77596	9.48361e-07	6.44288e-05
ENSG00000164056	SPRY1	-0.852734	1.32191e-06	8.91053e-05
ENSG00000151575	TEX9	-0.855236	1.38378e-06	9.29123e-05
ENSG00000117318	ID3	-0.782509	1.40492e-06	9.39664e-05
ENSG00000211890	IGHA2	-2.34576	2.0242e-06	0.000133319
ENSG00000128641	MYO1B	-1.15246	2.06094e-06	0.000135114
ENSG00000236283	AC019197.1	-1.39304	2.06711e-06	0.000135114
ENSG00000166428	PLD4	-0.735055	2.19e-06	0.00014207
ENSG00000145911	N4BP3	-0.833898	2.24596e-06	0.000145155
ENSG00000147912	FBXO10	-0.648506	2.41968e-06	0.000155798
ENSG00000132465	JCHAIN	-1.80228	2.49929e-06	0.000160327
ENSG00000140009	ESR2	-1.09774	2.82626e-06	0.000179963
ENSG00000185666	SYN3	-1.38323	3.48877e-06	0.000220521
ENSG00000196581	AJAP1	-0.911684	3.57904e-06	0.000225401
ENSG00000176293	ZNF135	-0.912185	4.62158e-06	0.000288949
ENSG00000225302	AC023283.1	-0.987445	4.89589e-06	0.000303898
ENSG00000260220	CCDC187	-1.15775	5.54869e-06	0.000341958
ENSG00000165895	ARHGAP42	-0.773906	7.31329e-06	0.000447511
ENSG00000211648	IGLV1-47	-2.47497	9.38804e-06	0.000568421
ENSG00000139899	CBLN3	-0.82011	1.04569e-05	0.000628723
ENSG00000125531	FNDC11	-0.815213	1.31053e-05	0.000777131
ENSG00000211895	IGHA1	-2.45573	1.37518e-05	0.000812676
ENSG00000211677	IGLC2	-2.36387	1.6676e-05	0.000975459
ENSG00000144724	PTPRG	-1.01667	1.81129e-05	0.00105238
ENSG00000224020	MIR181A2HG	-0.900455	1.88381e-05	0.00109084
ENSG00000011590	ZBTB32	-0.895877	1.94343e-05	0.00111786
ENSG00000099953	MMP11	-0.772142	1.97901e-05	0.00113454
ENSG00000233844	KCNQ5-IT1	-0.823864	2.13549e-05	0.0012202
ENSG00000276116	FUT8-AS1	-0.613886	2.29691e-05	0.0013038
ENSG00000233098	CCDC144NL-AS1	-1.24163	2.85212e-05	0.00160313
ENSG00000116147	TNR	-1.01791	2.8952e-05	0.00161681
ENSG00000169435	RASSF6	-1.14406	2.96748e-05	0.00165183
ENSG00000147180	ZNF711	-0.698411	3.4879e-05	0.00192291
ENSG00000158481	CD1C	-0.659232	3.70155e-05	0.00202774
ENSG00000241978	AKAP2	-0.857772	4.45101e-05	0.0023853
ENSG00000211638	IGLV8-61	-2.37634	4.47215e-05	0.00238921
ENSG00000136237	RAPGEF5	-1.2251	4.68073e-05	0.00249109
ENSG00000152217	SETBP1	-0.627038	4.69172e-05	0.00249109
ENSG00000107719	PALD1	-0.742771	4.73327e-05	0.00250544
ENSG00000260803	Z84723.1	-0.73311	5.13121e-05	0.00268316
ENSG00000162817	C1orf115	-0.668871	6.5383e-05	0.00336791
ENSG00000163637	PRICKLE2	-1.07338	6.67894e-05	0.00341993
ENSG00000173926	2019-03-03	-0.596931	7.16878e-05	0.0036599
ENSG00000204580	DDR1	-0.591771	7.55187e-05	0.0038328
ENSG00000226981	ABHD17AP6	-0.953144	8.07895e-05	0.00407632
ENSG00000166123	GPT2	-0.621697	8.20501e-05	0.00412786
ENSG00000158113	LRRC43	-0.847609	9.41446e-05	0.00472256
ENSG00000279319	AC105074.1	-0.640625	0.00011015	0.00547765
ENSG00000107282	APBA1	-0.637188	0.000113676	0.00563676
ENSG00000241679	AC018450.1	-0.653076	0.000124532	0.00612231
ENSG00000170390	DCLK2	-0.975893	0.000135104	0.00658572
ENSG00000227486	AL445472.1	-0.667747	0.000138269	0.00668337
ENSG00000112486	CCR6	-0.669678	0.000144469	0.00696356
ENSG00000154734	ADAMTS1	-0.586476	0.000156099	0.00746162
ENSG00000196159	FAT4	-0.648718	0.000171298	0.00805425
ENSG00000242258	LINC00996	-0.693951	0.000214981	0.00986626
ENSG00000156966	B3GNT7	-0.678191	0.000250095	0.0111876
ENSG00000211666	IGLV2-14	-0.973639	0.00024922	0.0111876
ENSG00000198046	ZNF667	-0.870543	0.000261458	0.0115982
ENSG00000188681	TEKT4P2	-1.134	0.000279885	0.0123207
ENSG00000267508	ZNF285	-0.586368	0.000318031	0.0137888
ENSG00000165716	FAM69B	-0.869251	0.000353886	0.0150782
ENSG00000154380	ENAH	-1.12528	0.000376366	0.0159572
ENSG00000160856	FCRL3	-0.602072	0.000387078	0.0163311
ENSG00000177103	DSCAML1	-0.791021	0.00040762	0.0170725
ENSG00000110092	CCND1	-0.725781	0.000410488	0.0171096
ENSG00000198939	ZFP2	-0.628462	0.000462589	0.0190967
ENSG00000197467	COL13A1	-0.795	0.000495145	0.0201041
ENSG00000173585	CCR9	-0.708634	0.000515853	0.0206533
ENSG00000232677	LINC00665	-0.737791	0.000520864	0.0206621
ENSG00000273062	AL449106.1	-0.907919	0.000520351	0.0206621
ENSG00000151090	THRB	-0.759551	0.000551228	0.0217169
ENSG00000284523	AC004834.1	-0.697635	0.000599128	0.023285
ENSG00000198574	SH2D1B	-0.573159	0.000601111	0.0233096
ENSG00000003249	DBNDD1	-0.878732	0.000610323	0.0236138
ENSG00000214140	PRCD	-0.752085	0.000676443	0.0257676
ENSG00000179909	ZNF154	-0.67754	0.000927147	0.0336818
ENSG00000211767	TRBJ2-3	-0.626203	0.00107248	0.0377845
ENSG00000265018	AGAP12P	-1.13942	0.00110055	0.0385999
ENSG00000239264	TXNDC5	-0.727716	0.00114186	0.0397256
ENSG00000263366	ABHD17AP5	-0.980005	0.00119549	0.0410126
