# Supplementary material for: Transcriptomics and proteomics reveal a cooperation between interferon and T-helper 17 cells in neuromyelitis optica
Source: Nat Commun. 2020 Jun 5;11:2856. doi: 10.1038/s41467-020-16625-7 (PMC7275086; doi:10.1038/s41467-020-16625-7)
Supplement: Supplementary file 6 — Supplementary Data 2 [file 41467_2020_16625_MOESM6_ESM.xlsx]

## Sheet: Suppl Data 2
Ensemble Gene_ID	Gene	Log2FC	P value	q value
ENSG00000165949	IFI27	5.47458	7.1e-13	1.23e-08
ENSG00000137959	IFI44L	4.14412	8.92e-09	5.13e-05
ENSG00000137965	IFI44	3.29753	3.12e-08	0.00013479
ENSG00000138640	FAM13A	1.07699	4.24e-08	0.00014637
ENSG00000184979	USP18	3.07383	5.11e-08	0.00014699
ENSG00000134321	RSAD2	3.80776	2.26e-07	0.00055761
ENSG00000233937	AC008443.1	0.624169	6.24e-07	0.0013456
ENSG00000089127	OAS1	2.4217	1.44e-06	0.00206998
ENSG00000160932	LY6E	2.24145	2.13e-06	0.00262741
ENSG00000111335	OAS2	1.9477	2.48e-06	0.00284863
ENSG00000088827	SIGLEC1	3.2713	3.23e-06	0.00312157
ENSG00000111331	OAS3	3.04424	3.26e-06	0.00312157
ENSG00000152778	IFIT5	1.42273	3.02e-06	0.00312157
ENSG00000185745	IFIT1	2.98488	3.86e-06	0.00334243
ENSG00000002549	LAP3	1.47436	4.94e-06	0.00405446
ENSG00000126709	IFI6	2.48379	6.15e-06	0.00461345
ENSG00000187608	ISG15	2.52594	7.79e-06	0.00560248
ENSG00000136514	RTP4	1.7632	1.21e-05	0.0083763
ENSG00000134326	CMPK2	2.62947	1.3e-05	0.00863426
ENSG00000152558	TMEM123	0.702945	1.36e-05	0.00871362
ENSG00000132530	XAF1	1.85135	1.66e-05	0.00985393
ENSG00000163221	S100A12	1.48574	1.63e-05	0.00985393
ENSG00000092036	HAUS4	0.996494	1.86e-05	0.0103257
ENSG00000114737	CISH	0.865981	1.97e-05	0.0103257
ENSG00000133106	EPSTI1	2.46074	1.94e-05	0.0103257
ENSG00000143889	HNRNPLL	0.609721	2.24e-05	0.0112121
ENSG00000137628	DDX60	1.61719	2.87e-05	0.0130644
ENSG00000138646	HERC5	2.37787	2.88e-05	0.0130644
ENSG00000157601	MX1	2.29737	2.84e-05	0.0130644
ENSG00000092020	PPP2R3C	0.588363	2.97e-05	0.0131632
ENSG00000163220	S100A9	1.12392	3.42e-05	0.0144002
ENSG00000118113	MMP8	2.37589	4.08e-05	0.0156303
ENSG00000280129	AL132780.5	0.755034	4.13e-05	0.0156303
ENSG00000170448	NFXL1	1.34434	4.3e-05	0.0157973
ENSG00000183696	UPP1	0.592111	4.41e-05	0.0158421
ENSG00000108387	2020-09-04	1.81033	4.67e-05	0.0164331
ENSG00000135114	OASL	2.02244	4.97e-05	0.0168292
ENSG00000225964	NRIR	2.13464	5.03e-05	0.0168292
ENSG00000055332	EIF2AK2	1.53113	6.95e-05	0.0210422
ENSG00000196141	SPATS2L	2.03996	6.74e-05	0.0210422
ENSG00000029153	ARNTL2	1.21916	8.02e-05	0.0223243
ENSG00000188313	PLSCR1	1.49274	8.04e-05	0.0223243
ENSG00000279320	AC069528.2	1.50691	7.64e-05	0.0223243
ENSG00000119917	IFIT3	2.23911	9.79e-05	0.0248904
ENSG00000204936	CD177	2.79167	0.00010033	0.0248904
ENSG00000283646	LINC02009	1.79379	0.00010055	0.0248904
ENSG00000132274	TRIM22	1.26962	0.00010982	0.0256094
ENSG00000138642	HERC6	1.32749	0.00010731	0.0256094
ENSG00000078081	LAMP3	1.79473	0.00011313	0.0260286
ENSG00000155307	SAMSN1	0.689872	0.00011757	0.026695
ENSG00000177409	SAMD9L	1.33646	0.00012295	0.0272008
ENSG00000259959	AC107068.1	1.3481	0.0001725	0.0346129
ENSG00000115267	IFIH1	1.16183	0.00018357	0.0347482
ENSG00000119922	IFIT2	1.58507	0.00018277	0.0347482
ENSG00000136689	IL1RN	1.05797	0.00018727	0.0347482
ENSG00000237135	DDX10P1	1.11856	0.00017641	0.0347482
ENSG00000252391	RNU6-638P	0.589742	0.00019854	0.0356868
ENSG00000096006	CRISP3	1.68034	0.00020377	0.0358073
ENSG00000183019	MCEMP1	1.34459	0.00020597	0.0358073
ENSG00000185880	TRIM69	0.690511	0.00021166	0.0358073
ENSG00000068079	IFI35	1.28955	0.00022846	0.0379072
ENSG00000123610	TNFAIP6	1.53922	0.00025427	0.0415573
ENSG00000185338	SOCS1	1.22408	0.00025919	0.0417992
ENSG00000118520	ARG1	1.85997	0.00028161	0.0430633
ENSG00000271605	MILR1	0.926535	0.00027783	0.0430633
ENSG00000169385	RNASE2	1.12349	0.00028745	0.0435109
ENSG00000136048	DRAM1	0.734157	0.00031276	0.0465255
ENSG00000108771	DHX58	1.07943	0.00032358	0.04732
ENSG00000110079	MS4A4A	1.22816	0.00034651	0.0491343
ENSG00000205413	SAMD9	0.752107	0.00033985	0.0491343
ENSG00000021355	SERPINB1	0.653534	0.00035151	0.0493144
ENSG00000148848	ADAM12	-1.39956	7.49e-09	5.13e-05
ENSG00000155066	PROM2	-1.84367	9.93e-07	0.00185401
ENSG00000253924	AC103831.1	-1.48723	1.07e-06	0.00185401
ENSG00000170624	SGCD	-2.20753	1.22e-06	0.00191702
ENSG00000187621	TCL6	-1.774	1.97e-06	0.00260965
ENSG00000198574	SH2D1B	-1.29339	5.17e-06	0.00405446
ENSG00000166428	PLD4	-0.779501	1.88e-05	0.0103257
ENSG00000132561	MATN2	-1.30161	2.27e-05	0.0112121
ENSG00000169583	CLIC3	-1.26809	3.18e-05	0.0137341
ENSG00000058404	CAMK2B	-1.62959	3.78e-05	0.0155334
ENSG00000108797	CNTNAP1	-0.884034	5.07e-05	0.0168292
ENSG00000159164	SV2A	-0.893457	6.46e-05	0.0208443
ENSG00000126016	AMOT	-0.815853	6.85e-05	0.0210422
ENSG00000105426	PTPRS	-0.914021	7.44e-05	0.0221374
ENSG00000075275	CELSR1	-0.857649	8.41e-05	0.0223243
ENSG00000081985	IL12RB2	-0.837109	8.06e-05	0.0223243
ENSG00000196581	AJAP1	-1.09788	8.4e-05	0.0223243
ENSG00000214279	SCART1	-1.0216	8.54e-05	0.0223243
ENSG00000136237	RAPGEF5	-0.940467	0.00010097	0.0248904
ENSG00000119714	GPR68	-0.778805	0.0001069	0.0256094
ENSG00000144290	SLC4A10	-1.63317	0.0001204	0.0269812
ENSG00000158321	AUTS2	-0.806214	0.00012511	0.0273273
ENSG00000062524	LTK	-1.16165	0.00013043	0.0281335
ENSG00000179841	AKAP5	-0.976693	0.00014708	0.0313333
ENSG00000277400	AC145212.1	-1.69018	0.00015358	0.03191
ENSG00000204991	SPIRE2	-1.07095	0.00015882	0.0322419
ENSG00000075043	KCNQ2	-1.12993	0.00019027	0.0348233
ENSG00000134247	PTGFRN	-0.706105	0.00021105	0.0358073
ENSG00000131459	GFPT2	-1.77783	0.00022076	0.0369841
ENSG00000175899	A2M	-1.26796	0.00025528	0.0415573
ENSG00000188681	TEKT4P2	-1.79639	0.00027716	0.0430633
ENSG00000196876	SCN8A	-0.749754	0.00030669	0.0460202
ENSG00000146555	SDK1	-0.78444	0.00034685	0.0491343
