# Supplementary material for: Transcriptomics and proteomics reveal a cooperation between interferon and T-helper 17 cells in neuromyelitis optica
Source: Nat Commun. 2020 Jun 5;11:2856. doi: 10.1038/s41467-020-16625-7 (PMC7275086; doi:10.1038/s41467-020-16625-7)
Supplement: Supplementary file 7 — Supplementary Data 3 [file 41467_2020_16625_MOESM7_ESM.xlsx]

## Sheet: Suppl Data 3
Ensemble Gene_ID	Gene	Log2FC	P value	q value
ENSG00000165949	IFI27	5.08153	3.3828e-13	5.72403e-09
ENSG00000184979	USP18	1.90491	1.80765e-10	1.52936e-06
ENSG00000160932	LY6E	1.90464	1.36466e-09	5.77286e-06
ENSG00000137959	IFI44L	2.89126	3.41262e-08	9.62416e-05
ENSG00000137965	IFI44	2.27716	7.99074e-08	0.000193159
ENSG00000111335	OAS2	1.4337	1.40676e-07	0.000216397
ENSG00000134321	RSAD2	3.0163	1.07737e-07	0.000216397
ENSG00000143891	GALM	0.73762	1.19219e-07	0.000216397
ENSG00000152778	IFIT5	1.0735	1.29434e-07	0.000216397
ENSG00000089127	OAS1	1.84959	2.26033e-07	0.000258768
ENSG00000135114	OASL	1.68349	2.10295e-07	0.000258768
ENSG00000197121	PGAP1	0.644044	2.44684e-07	0.000258768
ENSG00000187608	ISG15	2.2415	3.32887e-07	0.00033134
ENSG00000185745	IFIT1	2.43753	3.81407e-07	0.000358544
ENSG00000002549	LAP3	1.12455	1.64314e-06	0.00143846
ENSG00000132530	XAF1	1.41415	1.70021e-06	0.00143846
ENSG00000126709	IFI6	1.95662	2.16852e-06	0.00169459
ENSG00000137628	DDX60	1.22008	2.32836e-06	0.00169459
ENSG00000157601	MX1	1.86446	2.24921e-06	0.00169459
ENSG00000167207	NOD2	0.887893	3.71387e-06	0.00224437
ENSG00000136514	RTP4	1.27453	4.46572e-06	0.00251882
ENSG00000138642	HERC6	0.940574	4.3216e-06	0.00251882
ENSG00000111331	OAS3	2.32055	4.86116e-06	0.00265341
ENSG00000119922	IFIT2	1.32744	8.43263e-06	0.00419672
ENSG00000134326	CMPK2	1.89111	1.48734e-05	0.00603635
ENSG00000134668	SPOCD1	1.09527	1.4983e-05	0.00603635
ENSG00000136689	IL1RN	0.797432	1.72536e-05	0.00648774
ENSG00000115267	IFIH1	0.908497	1.89186e-05	0.00695918
ENSG00000138646	HERC5	1.85379	2.10831e-05	0.00759036
ENSG00000177409	SAMD9L	0.999951	2.70703e-05	0.00934808
ENSG00000138640	FAM13A	0.814423	3.08893e-05	0.00986184
ENSG00000055332	EIF2AK2	1.06826	3.37196e-05	0.0101887
ENSG00000119917	IFIT3	1.78656	4.31735e-05	0.0119882
ENSG00000270120	AC007728.3	0.935893	4.32173e-05	0.0119882
ENSG00000164237	CMBL	1.90377	4.77115e-05	0.0128147
ENSG00000059378	PARP12	0.793892	5.7718e-05	0.0150253
ENSG00000196141	SPATS2L	1.19844	5.73854e-05	0.0150253
ENSG00000133106	EPSTI1	1.78203	5.97875e-05	0.0152485
ENSG00000136816	TOR1B	0.61193	8.98503e-05	0.0214135
ENSG00000107201	DDX58	0.921555	0.000106556	0.0243653
ENSG00000088827	SIGLEC1	1.99057	0.000119756	0.0259795
ENSG00000141664	ZCCHC2	0.925601	0.000145363	0.0304904
ENSG00000153898	MCOLN2	0.821123	0.000261459	0.0456097
ENSG00000134121	CHL1	-1.74368	2.94168e-10	1.65921e-06
ENSG00000144290	SLC4A10	-1.7119	2.97104e-08	9.62416e-05
ENSG00000154269	ENPP3	-1.54417	2.35844e-07	0.000258768
ENSG00000163751	CPA3	-2.39399	2.32213e-07	0.000258768
ENSG00000039560	RAI14	-1.579	2.40353e-06	0.00169459
ENSG00000133477	FAM83F	-1.1512	2.79389e-06	0.00181024
ENSG00000148848	ADAM12	-1.0832	2.88852e-06	0.00181024
ENSG00000158715	SLC45A3	-1.53139	5.45324e-06	0.00288357
ENSG00000062524	LTK	-1.11217	6.64893e-06	0.00340929
ENSG00000005108	THSD7A	-1.94386	9.77801e-06	0.00472725
ENSG00000149534	MS4A2	-1.84028	1.09836e-05	0.00516258
ENSG00000105855	ITGB8	-1.71418	1.14281e-05	0.00522635
ENSG00000131016	AKAP12	-2.12892	1.27771e-05	0.00568951
ENSG00000179348	GATA2	-1.76872	1.42875e-05	0.00603635
ENSG00000166342	NETO1	-1.22391	1.67217e-05	0.00648774
ENSG00000171766	GATM	-0.915383	1.69123e-05	0.00648774
ENSG00000134489	HRH4	-1.06755	2.54629e-05	0.00897619
ENSG00000168778	TCTN2	-0.665671	2.92532e-05	0.00984802
ENSG00000163701	IL17RE	-1.09718	3.03789e-05	0.00986184
ENSG00000140287	HDC	-2.16263	3.36378e-05	0.0101887
ENSG00000101605	MYOM1	-0.594364	3.62356e-05	0.0107569
ENSG00000182240	BACE2	-0.610113	3.81378e-05	0.0111264
ENSG00000115138	POMC	-1.37543	3.8984e-05	0.0111805
ENSG00000158481	CD1C	-0.883051	7.23001e-05	0.0177303
ENSG00000246363	LINC02458	-1.52053	7.15595e-05	0.0177303
ENSG00000157404	KIT	-0.889074	8.9817e-05	0.0214135
ENSG00000146122	DAAM2	-1.30407	9.469e-05	0.0222535
ENSG00000168874	ATOH8	-1.71859	0.000103625	0.0240197
ENSG00000134245	WNT2B	-0.873222	0.000113682	0.024982
ENSG00000260314	MRC1	-0.801313	0.000112859	0.024982
ENSG00000128641	MYO1B	-0.915231	0.000132835	0.0284518
ENSG00000133424	LARGE1	-0.879247	0.000145956	0.0304904
ENSG00000178538	CA8	-1.27426	0.000149347	0.0308183
ENSG00000253924	AC103831.1	-1.00458	0.000153593	0.0313126
ENSG00000149256	TENM4	-1.22506	0.000190404	0.0374632
ENSG00000128438	TBC1D27P	-1.00098	0.000203132	0.0390829
ENSG00000151208	DLG5	-0.805457	0.000206077	0.0390829
ENSG00000260898	ADPGK-AS1	-0.81218	0.000210185	0.0390829
ENSG00000267309	AC092295.2	-0.894003	0.000208935	0.0390829
ENSG00000115414	FN1	-1.38953	0.000217327	0.0399717
ENSG00000186868	MAPT	-0.941587	0.000223613	0.0402527
ENSG00000166689	PLEKHA7	-0.685897	0.000248935	0.0443393
ENSG00000114923	SLC4A3	-0.874599	0.000255666	0.0450638
ENSG00000189337	KAZN	-0.947475	0.000280776	0.0484797
