# Supplementary material for: Transcriptomics and proteomics reveal a cooperation between interferon and T-helper 17 cells in neuromyelitis optica
Source: Nat Commun. 2020 Jun 5;11:2856. doi: 10.1038/s41467-020-16625-7 (PMC7275086; doi:10.1038/s41467-020-16625-7)
Supplement: Supplementary file 8 — Supplementary Data 4 [file 41467_2020_16625_MOESM8_ESM.xlsx]

## Sheet: Suppl. Data 4
Dunnett's multiple comparisons test
	Log2FC	95.00% CI of diff.	Adjusted P Value
VEGFA
IFN high vs. Control	0.6173	0.1113 to 1.123	0.0134
IFN low vs. Control	0.3003	-0.1678 to 0.7683	0.2649
MCP-3
IFN high vs. Control	0.9596	0.4536 to 1.466	<0.0001
IFN low vs. Control	0.3137	-0.1544 to 0.7817	0.237
CDCP1
IFN high vs. Control	0.8544	0.3484 to 1.360	0.0004
IFN low vs. Control	0.1138	-0.3543 to 0.5818	0.8113
IL6
IFN high vs. Control	1.367	0.8613 to 1.873	<0.0001
IFN low vs. Control	0.6234	0.1554 to 1.091	0.0063
IL-17A
IFN high vs. Control	0.539	0.03299 to 1.045	0.0346
IFN low vs. Control	0.2007	-0.2673 to 0.6688	0.5349
CXCL11
IFN high vs. Control	0.8761	0.3701 to 1.382	0.0003
IFN low vs. Control	-0.02436	-0.4924 to 0.4437	0.9902
CXCL9
IFN high vs. Control	1.127	0.6208 to 1.633	<0.0001
IFN low vs. Control	0.3309	-0.1371 to 0.7990	0.2043
CCL4
IFN high vs. Control	0.536	0.02996 to 1.042	0.0359
IFN low vs. Control	0.2887	-0.1793 to 0.7568	0.2907
IL18
IFN high vs. Control	0.8165	0.3105 to 1.323	0.0007
IFN low vs. Control	0.3213	-0.1468 to 0.7894	0.2221
TNFSF14
IFN high vs. Control	0.6195	0.1135 to 1.125	0.013
IFN low vs. Control	0.2693	-0.1988 to 0.7373	0.3377
FGF-21
IFN high vs. Control	0.6917	0.1857 to 1.198	0.0049
IFN low vs. Control	0.2498	-0.2182 to 0.7179	0.3889
CCL19
IFN high vs. Control	0.9939	0.4879 to 1.500	<0.0001
IFN low vs. Control	-0.01451	-0.4826 to 0.4535	0.9965
IL-18R1
IFN high vs. Control	0.5567	0.05074 to 1.063	0.0282
IFN low vs. Control	0.07705	-0.3910 to 0.5451	0.9075
IL-12B
IFN high vs. Control	0.7491	0.2430 to 1.255	0.0021
IFN low vs. Control	-0.2361	-0.7042 to 0.2319	0.4275
IL10
IFN high vs. Control	0.8464	0.3404 to 1.352	0.0004
IFN low vs. Control	0.1144	-0.3536 to 0.5825	0.8094
CCL3
IFN high vs. Control	0.6273	0.1212 to 1.133	0.0117
IFN low vs. Control	0.279	-0.1890 to 0.7471	0.3135
Flt3L
IFN high vs. Control	0.6454	0.1394 to 1.151	0.0092
IFN low vs. Control	0.2907	-0.1773 to 0.7588	0.2861
CXCL10
IFN high vs. Control	1.247	0.7406 to 1.753	<0.0001
IFN low vs. Control	0.2056	-0.2625 to 0.6736	0.5196
4E-BP1
IFN high vs. Control	0.6667	0.1606 to 1.173	0.0069
IFN low vs. Control	0.3206	-0.1475 to 0.7886	0.2236
SIRT2
IFN high vs. Control	0.6428	0.1368 to 1.149	0.0096
IFN low vs. Control	0.5208	0.05276 to 0.9889	0.0262
EN-RAGE
IFN high vs. Control	0.5941	0.08813 to 1.100	0.0179
IFN low vs. Control	0.1336	-0.3345 to 0.6016	0.7512
FGF-19
IFN high vs. Control	0.5876	0.08159 to 1.094	0.0194
IFN low vs. Control	0.4172	-0.05088 to 0.8852	0.0883
CASP-8
IFN high vs. Control	0.7074	0.2014 to 1.213	0.0039
IFN low vs. Control	0.3248	-0.1433 to 0.7928	0.2156
CCL25
IFN high vs. Control	0.5408	0.03475 to 1.047	0.0339
IFN low vs. Control	0.3713	-0.09672 to 0.8394	0.1406
CCL20
IFN high vs. Control	0.6307	0.1247 to 1.137	0.0112
IFN low vs. Control	-0.4032	-0.8712 to 0.06490	0.1023
ST1A1
IFN high vs. Control	0.7284	0.2224 to 1.234	0.0029
IFN low vs. Control	0.578	0.1100 to 1.046	0.0121
