# Supplementary material for: Transcriptomics and proteomics reveal a cooperation between interferon and T-helper 17 cells in neuromyelitis optica
Source: Nat Commun. 2020 Jun 5;11:2856. doi: 10.1038/s41467-020-16625-7 (PMC7275086; doi:10.1038/s41467-020-16625-7)
Supplement: Supplementary file 9 — Supplementary Data 5 [file 41467_2020_16625_MOESM9_ESM.xlsx]

## Sheet: Supp Data 5
		Ensemble Gene_ID	Gene	Log2 FC	pvalue	q value
		ENSG00000235169	SMIM1	-1.4853	4.44625e-05	0.00514929
		ENSG00000139899	CBLN3	-0.779412	1.65584e-05	0.00218116
		ENSG00000174123	TLR10	-0.633769	0.000246125	0.0224805
	Gene Cluster 1	ENSG00000241106	HLA-DOB	-1.62115	7.32293e-07	0.000137353
		ENSG00000244734	HBB	-1.26271	0.000269275	0.0242011
		ENSG00000101057	MYBL2	-0.802878	5.63877e-05	0.00627759
		ENSG00000223609	HBD	-1.43242	0.000208033	0.0196165
		ENSG00000112077	RHAG	-0.921072	0.000562179	0.0429246
		ENSG00000197465	GYPE	-0.90764	0.000150023	0.0147931
		ENSG00000165895	ARHGAP42	-0.667853	0.000252146	0.0227974
		ENSG00000172264	MACROD2	-1.29742	5.23297e-05	0.0059408
		ENSG00000128438	TBC1D27P	-2.15105	1.22892e-08	3.85567e-06
		ENSG00000152689	RASGRP3	-0.894024	2.59885e-07	5.4031e-05
		ENSG00000123096	SSPN	-1.15876	1.00985e-05	0.0014894
		ENSG00000124772	CPNE5	-1.0808	8.16033e-07	0.000148226
		ENSG00000168734	PKIG	-1.55588	7.1712e-10	3.0182e-07
		ENSG00000257221	AC007569.1	-1.33265	1.51907e-07	3.36065e-05
		ENSG00000081052	COL4A4	-1.72837	3.60922e-08	9.73137e-06
		ENSG00000143869	GDF7	-1.85974	2.17097e-08	6.14136e-06
		ENSG00000133424	LARGE1	-1.49552	2.66321e-09	9.77793e-07
		ENSG00000174607	UGT8	-2.10873	9.35352e-09	2.98897e-06
		ENSG00000130702	LAMA5	-0.872511	5.92815e-05	0.00647444
		ENSG00000042980	ADAM28	-0.835288	0.000471465	0.0373192
		ENSG00000135862	LAMC1	-1.14673	1.27501e-05	0.00177433
		ENSG00000150625	GPM6A	-1.44871	2.95437e-05	0.00366766
		ENSG00000239951	WNT16	-2.69699	1.3004e-06	0.000228976
		ENSG00000235621	LINC00494	-2.65612	2.3491e-12	2.0268e-09
		ENSG00000082293	COL19A1	-3.37457	2.15386e-10	9.78081e-08
		ENSG00000137571	SLCO5A1	-0.986434	5.28013e-05	0.00595515
		ENSG00000177455	CD19	-3.60569	1.00969e-15	3.60931e-12
		ENSG00000123095	BHLHE41	-2.27702	2.30468e-08	6.41444e-06
		ENSG00000259772	AC012236.1	-1.503	2.20555e-05	0.00279845
		ENSG00000224650	IGHV3-74	-1.7494	2.26453e-05	0.00285231
		ENSG00000169031	COL4A3	-2.08496	1.25669e-08	3.8724e-06
		ENSG00000183960	KCNH8	-2.15193	3.33101e-09	1.1975e-06
		ENSG00000164649	CDCA7L	-0.613281	0.000116178	0.0116556
		ENSG00000035720	STAP1	-1.55208	7.01341e-11	3.55951e-08
		ENSG00000011590	ZBTB32	-1.10891	4.00322e-05	0.00470478
	Gene Cluster 2	ENSG00000137502	RAB30	-0.702847	1.7876e-05	0.00233688
		ENSG00000133740	E2F5	-1.21704	1.39227e-07	3.12012e-05
		ENSG00000120278	PLEKHG1	-1.81459	1.46097e-10	7.00293e-08
		ENSG00000251513	LIX1-AS1	-1.74619	1.27649e-07	3.01742e-05
		ENSG00000083454	P2RX5	-1.1358	1.29611e-06	0.000228976
		ENSG00000091972	CD200	-1.74652	1.62174e-09	6.21884e-07
		ENSG00000186265	BTLA	-0.662032	0.000206993	0.0196165
		ENSG00000165209	STRBP	-0.655361	3.64026e-05	0.00439275
		ENSG00000162373	BEND5	-0.839465	0.000456498	0.0364691
		ENSG00000076554	TPD52	-0.679898	0.000323371	0.0281823
		ENSG00000160683	CXCR5	-1.78455	1.53351e-08	4.48513e-06
		ENSG00000110987	BCL7A	-0.794248	0.000396831	0.0328983
		ENSG00000152894	PTPRK	-1.15108	0.000492384	0.0381012
		ENSG00000236901	MIR600HG	-0.774205	0.00021913	0.0205506
		ENSG00000165905	LARGE2	-1.12326	6.62048e-05	0.00709584
		ENSG00000213057	C1orf220	-1.18316	7.93344e-07	0.000147204
		ENSG00000159958	TNFRSF13C	-2.44133	6.85415e-12	4.71529e-09
		ENSG00000204252	HLA-DOA	-0.852129	7.76321e-05	0.00816841
		ENSG00000257950	P2RX5-TAX1BP3	-1.00125	3.32516e-05	0.0040985
		ENSG00000225302	AC023283.1	-1.17369	7.15476e-05	0.00757439
		ENSG00000151320	AKAP6	-0.823418	0.000314654	0.0277674
		ENSG00000184305	CCSER1	-0.945278	4.0079e-05	0.00470478
		ENSG00000196735	HLA-DQA1	-0.761836	0.000403943	0.0330884
		ENSG00000225541	AC002480.1	-2.74748	2.2803e-06	0.000378354
		ENSG00000253924	AC103831.1	-3.165	1.61852e-08	4.65486e-06
		ENSG00000253535	AC120193.1	-1.65885	3.27081e-07	6.64013e-05
		ENSG00000174945	AMZ1	-0.990487	1.59445e-05	0.00213285
		ENSG00000095585	BLNK	-1.8304	9.37148e-12	5.98942e-09
		ENSG00000248302	BNIP3P41	-1.37791	0.00027166	0.024289
		ENSG00000173581	CCDC106	-0.657399	0.000191438	0.0182512
		ENSG00000152492	CCDC50	-0.622922	0.000252336	0.0227974
		ENSG00000134061	CD180	-0.908896	3.30995e-06	0.000533799
		ENSG00000012124	CD22	-3.57707	7.10463e-12	4.71529e-09
		ENSG00000112149	CD83	-0.626498	5.71278e-05	0.00631921
		ENSG00000099958	DERL3	-1.01886	0.000232565	0.0214606
		ENSG00000175920	DOK7	-1.3927	2.67489e-05	0.00334477
		ENSG00000197520	FAM177B	-0.914347	0.000542134	0.0415781
		ENSG00000132185	FCRLA	-3.32684	1.36613e-07	3.12012e-05
		ENSG00000211895	IGHA1	-2.44582	0.000386326	0.0322051
		ENSG00000211890	IGHA2	-2.18586	0.000412535	0.0335788
		ENSG00000211898	IGHD	-3.29597	2.54191e-07	5.34918e-05
		ENSG00000211896	IGHG1	-3.09613	1.87135e-06	0.000319723
		ENSG00000211893	IGHG2	-3.26325	2.24424e-09	8.41881e-07
		ENSG00000211897	IGHG3	-3.099	1.79462e-11	1.106e-08
		ENSG00000211892	IGHG4	-2.56028	8.1591e-10	3.28233e-07
		ENSG00000237111	IGHJ3P	-3.40202	5.56966e-06	0.000865856
		ENSG00000240041	IGHJ4	-3.31479	1.01598e-07	2.46927e-05
		ENSG00000242472	IGHJ5	-3.46584	1.58083e-05	0.00213116
	Gene Cluster 3	ENSG00000211900	IGHJ6	-3.82744	1.39744e-08	4.15763e-06
		ENSG00000211945	IGHV1-18	-3.10188	5.50601e-07	0.000107968
		ENSG00000211934	IGHV1-2	-3.15464	9.79662e-05	0.00994415
		ENSG00000211962	IGHV1-46	-2.71272	1.09282e-05	0.00157148
		ENSG00000211937	IGHV2-5	-2.82457	1.15714e-05	0.00162339
		ENSG00000211941	IGHV3-11	-2.96507	4.16733e-07	8.3618e-05
		ENSG00000211943	IGHV3-15	-2.80044	5.08521e-06	0.00079773
		ENSG00000211947	IGHV3-21	-2.52781	0.000362146	0.0309323
		ENSG00000211949	IGHV3-23	-2.8714	9.82627e-07	0.000176627
		ENSG00000270550	IGHV3-30	-1.74793	0.000479071	0.0375766
		ENSG00000211955	IGHV3-33	-1.80496	8.94776e-06	0.00135441
		ENSG00000211964	IGHV3-48	-2.85816	6.93513e-05	0.0073872
		ENSG00000211965	IGHV3-49	-3.24306	1.36472e-05	0.00187223
		ENSG00000211938	IGHV3-7	-2.90809	3.57393e-05	0.00434308
		ENSG00000211956	IGHV4-34	-1.64804	3.82597e-10	1.69285e-07
		ENSG00000211959	IGHV4-39	-2.94296	1.07735e-05	0.00156224
		ENSG00000276775	IGHV4-4	-2.98276	2.19325e-06	0.000367443
		ENSG00000224373	IGHV4-59	-2.6267	0.000297585	0.0264697
		ENSG00000211970	IGHV4-61	-2.9318	6.95944e-07	0.000131969
		ENSG00000211966	IGHV5-51	-3.11684	5.44285e-07	0.000107956
		ENSG00000211592	IGKC	-2.63402	1.02421e-05	0.00149777
		ENSG00000211595	IGKJ3	-2.73753	6.40332e-09	2.12492e-06
		ENSG00000211594	IGKJ4	-3.02855	5.96611e-07	0.000115675
		ENSG00000211593	IGKJ5	-3.49307	5.16448e-12	3.8747e-09
		ENSG00000243290	IGKV1-12	-2.33165	1.91482e-05	0.00246583
		ENSG00000243466	IGKV1-5	-2.57398	7.88294e-05	0.00824412
		ENSG00000107317	PTGDS	0.95052	0.000398455	0.0328983
		ENSG00000080573	COL5A3	1.47508	8.02871e-07	0.000147387
		ENSG00000077063	CTTNBP2	1.01126	0.000602142	0.0455726
		ENSG00000164120	HPGD	0.588246	0.000375111	0.0315752
		ENSG00000122025	FLT3	0.96465	0.000180025	0.0173548
	Gene Cluster 4	ENSG00000196935	SRGAP1	1.01096	0.000565627	0.0429976
		ENSG00000198467	TPM2	0.605868	0.000404593	0.0330884
		ENSG00000256553	TRAV1-2	1.08273	0.000474286	0.0373711
		ENSG00000074527	NTN4	1.16657	6.5392e-05	0.00705253
		ENSG00000162594	IL23R	1.03394	0.000639403	0.0479719
		ENSG00000144290	SLC4A10	1.55299	0.000343968	0.0296776
		ENSG00000062524	LTK	1.01018	0.000188515	0.0180723
