# Supplementary material for: Transcriptomics and proteomics reveal a cooperation between interferon and T-helper 17 cells in neuromyelitis optica
Source: Nat Commun. 2020 Jun 5;11:2856. doi: 10.1038/s41467-020-16625-7 (PMC7275086; doi:10.1038/s41467-020-16625-7)
Supplement: Supplementary file 10 — Supplementary Data 6 [file 41467_2020_16625_MOESM10_ESM.xlsx]

## Sheet: Suppl. Data 6
Dunnett's multiple comparisons test
	Log2FC	95.00% CI of diff.	Adjusted P Value
MCP-3
IFN Hi B cell def vs. Control	0.4685	-0.2280 to 1.165	0.3064
IFN Hi B cell suff vs. Control	1.451	0.7543 to 2.147	<0.0001
IFN Low B cell def vs. Control	0.1789	-0.4319 to 0.7898	0.9034
IFN Low B cell suff vs. Control	0.4754	-0.1711 to 1.122	0.2292
CDCP1
IFN Hi B cell def vs. Control	0.6655	-0.03097 to 1.362	0.0667
IFN Hi B cell suff vs. Control	1.043	0.3468 to 1.740	0.0009
IFN Low B cell def vs. Control	0.1436	-0.4672 to 0.7545	0.9537
IFN Low B cell suff vs. Control	0.07793	-0.5686 to 0.7244	0.9961
IL6
IFN Hi B cell def vs. Control	0.6844	-0.01206 to 1.381	0.056
IFN Hi B cell suff vs. Control	2.05	1.354 to 2.747	<0.0001
IFN Low B cell def vs. Control	0.7142	0.1033 to 1.325	0.0149
IFN Low B cell suff vs. Control	0.5145	-0.1320 to 1.161	0.1686
IL-17A
IFN Hi B cell def vs. Control	0.3791	-0.3174 to 1.076	0.5068
IFN Hi B cell suff vs. Control	0.6989	0.002374 to 1.395	0.0489
IFN Low B cell def vs. Control	0.08001	-0.5309 to 0.6909	0.9947
IFN Low B cell suff vs. Control	0.3456	-0.3009 to 0.9921	0.5237
CXCL11
IFN Hi B cell def vs. Control	0.6511	-0.04544 to 1.348	0.076
IFN Hi B cell suff vs. Control	1.101	0.4046 to 1.798	0.0004
IFN Low B cell def vs. Control	0.03894	-0.5719 to 0.6498	0.9997
IFN Low B cell suff vs. Control	-0.1003	-0.7468 to 0.5462	0.9897
TRAIL
IFN Hi B cell def vs. Control	0.2996	-0.3969 to 0.9961	0.7071
IFN Hi B cell suff vs. Control	0.7109	0.01436 to 1.407	0.0435
IFN Low B cell def vs. Control	0.1645	-0.4464 to 0.7754	0.9266
IFN Low B cell suff vs. Control	0.04627	-0.6002 to 0.6928	0.9993
CXCL9
IFN Hi B cell def vs. Control	0.6858	-0.01071 to 1.382	0.0553
IFN Hi B cell suff vs. Control	1.568	0.8713 to 2.264	<0.0001
IFN Low B cell def vs. Control	0.5174	-0.09344 to 1.128	0.1275
IFN Low B cell suff vs. Control	0.1071	-0.5394 to 0.7536	0.9869
CCL4
IFN Hi B cell def vs. Control	0.07399	-0.6225 to 0.7705	0.9975
IFN Hi B cell suff vs. Control	0.998	0.3015 to 1.694	0.0016
IFN Low B cell def vs. Control	0.4548	-0.1561 to 1.066	0.2192
IFN Low B cell suff vs. Control	0.08945	-0.5570 to 0.7359	0.9935
IL18
IFN Hi B cell def vs. Control	0.5513	-0.1452 to 1.248	0.1724
IFN Hi B cell suff vs. Control	1.082	0.3852 to 1.778	0.0005
IFN Low B cell def vs. Control	0.3815	-0.2293 to 0.9924	0.3756
IFN Low B cell suff vs. Control	0.249	-0.3975 to 0.8955	0.7808
MMP-1
IFN Hi B cell def vs. Control	-1.34	-2.037 to -0.6436	<0.0001
IFN Hi B cell suff vs. Control	0.3258	-0.3707 to 1.022	0.6418
IFN Low B cell def vs. Control	0.4104	-0.2005 to 1.021	0.3077
IFN Low B cell suff vs. Control	0.2837	-0.3628 to 0.9301	0.6923
FGF-21
IFN Hi B cell def vs. Control	0.2264	-0.4701 to 0.9229	0.8662
IFN Hi B cell suff vs. Control	1.157	0.4606 to 1.854	0.0002
IFN Low B cell def vs. Control	0.4806	-0.1303 to 1.091	0.1768
IFN Low B cell suff vs. Control	-0.02706	-0.6736 to 0.6194	0.9999
CCL19
IFN Hi B cell def vs. Control	0.4971	-0.1994 to 1.194	0.2542
IFN Hi B cell suff vs. Control	1.491	0.7942 to 2.187	<0.0001
IFN Low B cell def vs. Control	-0.241	-0.8518 to 0.3699	0.7662
IFN Low B cell suff vs. Control	0.2572	-0.3892 to 0.9037	0.7607
IL-12B
IFN Hi B cell def vs. Control	0.4115	-0.2850 to 1.108	0.4287
IFN Hi B cell suff vs. Control	1.087	0.3901 to 1.783	0.0005
IFN Low B cell def vs. Control	-0.1328	-0.7437 to 0.4781	0.9648
IFN Low B cell suff vs. Control	-0.3601	-1.007 to 0.2864	0.485
IL10
IFN Hi B cell def vs. Control	0.6454	-0.05108 to 1.342	0.0798
IFN Hi B cell suff vs. Control	1.047	0.3510 to 1.744	0.0008
IFN Low B cell def vs. Control	0.1562	-0.4547 to 0.7671	0.9384
IFN Low B cell suff vs. Control	0.06429	-0.5822 to 0.7108	0.998
CCL3
IFN Hi B cell def vs. Control	0.3459	-0.3506 to 1.042	0.5907
IFN Hi B cell suff vs. Control	0.9087	0.2122 to 1.605	0.005
IFN Low B cell def vs. Control	0.3398	-0.2711 to 0.9507	0.4863
IFN Low B cell suff vs. Control	0.2061	-0.4403 to 0.8526	0.8738
CXCL10
IFN Hi B cell def vs. Control	1.02	0.3234 to 1.716	0.0012
IFN Hi B cell suff vs. Control	1.473	0.7768 to 2.170	<0.0001
IFN Low B cell def vs. Control	0.3404	-0.2705 to 0.9512	0.4847
IFN Low B cell suff vs. Control	0.04382	-0.6027 to 0.6903	0.9997
4E-BP1
IFN Hi B cell def vs. Control	0.4365	-0.2600 to 1.133	0.3723
IFN Hi B cell suff vs. Control	0.8968	0.2003 to 1.593	0.0058
IFN Low B cell def vs. Control	0.3531	-0.2578 to 0.9640	0.4497
IFN Low B cell suff vs. Control	0.2815	-0.3650 to 0.9280	0.6981
SIRT2
IFN Hi B cell def vs. Control	0.7165	0.02001 to 1.413	0.0412
IFN Hi B cell suff vs. Control	0.5691	-0.1274 to 1.266	0.1506
IFN Low B cell def vs. Control	0.5531	-0.05776 to 1.164	0.0908
IFN Low B cell suff vs. Control	0.4821	-0.1644 to 1.129	0.2178
EN-RAGE
IFN Hi B cell def vs. Control	0.4328	-0.2637 to 1.129	0.3805
IFN Hi B cell suff vs. Control	0.7555	0.05899 to 1.452	0.0279
IFN Low B cell def vs. Control	0.03861	-0.5723 to 0.6495	0.9997
IFN Low B cell suff vs. Control	0.2476	-0.3989 to 0.8941	0.7844
FGF-19
IFN Hi B cell def vs. Control	0.8679	0.1714 to 1.564	0.0081
IFN Hi B cell suff vs. Control	0.3073	-0.3892 to 1.004	0.6881
IFN Low B cell def vs. Control	0.6999	0.08898 to 1.311	0.0178
IFN Low B cell suff vs. Control	0.07796	-0.5685 to 0.7244	0.9961
CASP-8
IFN Hi B cell def vs. Control	0.6398	-0.05669 to 1.336	0.0839
IFN Hi B cell suff vs. Control	0.7751	0.07858 to 1.472	0.0228
IFN Low B cell def vs. Control	0.366	-0.2449 to 0.9769	0.4153
IFN Low B cell suff vs. Control	0.2753	-0.3712 to 0.9218	0.7146
TNFRSF9
IFN Hi B cell def vs. Control	-0.2419	-0.9384 to 0.4546	0.8367
IFN Hi B cell suff vs. Control	0.8211	0.1246 to 1.518	0.0138
IFN Low B cell def vs. Control	-0.344	-0.9549 to 0.2669	0.4747
IFN Low B cell suff vs. Control	-0.2908	-0.9373 to 0.3557	0.6732
CCL20
IFN Hi B cell def vs. Control	0.2509	-0.4456 to 0.9474	0.8185
IFN Hi B cell suff vs. Control	1.011	0.3141 to 1.707	0.0014
IFN Low B cell def vs. Control	-0.5574	-1.168 to 0.05352	0.0871
IFN Low B cell suff vs. Control	-0.2181	-0.8646 to 0.4284	0.8503
ST1A1
IFN Hi B cell def vs. Control	0.8361	0.1396 to 1.533	0.0117
IFN Hi B cell suff vs. Control	0.6208	-0.07575 to 1.317	0.0988
IFN Low B cell def vs. Control	0.8657	0.2549 to 1.477	0.0019
IFN Low B cell suff vs. Control	0.2328	-0.4137 to 0.8793	0.8187
