# Supplementary material for: Transcriptomics and proteomics reveal a cooperation between interferon and T-helper 17 cells in neuromyelitis optica
Source: Nat Commun. 2020 Jun 5;11:2856. doi: 10.1038/s41467-020-16625-7 (PMC7275086; doi:10.1038/s41467-020-16625-7)
Supplement: Supplementary file 11 — Source Data [file 41467_2020_16625_MOESM11_ESM.xlsx]

## Sheet: RNA-seq read count Fig. 1A-E
Treatment	Other	Other	Other	Ritux	Ritux	Other	Ritux	Rtux	Other	Ritux	Ritux	Other	Other	Ritux	Ritux	Ritux	Other	Ritux	Ritux	Other	Other	Ritux	Ritux	Ritux	Ritux	Ritux	Ritux	Ritux	Other	Other	Ritux	Ritux	Ritux	Ritux	Ritux	Other	Ritux	Ritux	NA	NA	NA	NA	NA	NA	NA	NA	NA	NA	NA
Antibody status	AQP4	AQP4	AQP4	AQP4	AQP4	AQP4	AQP4	AQP4	AQP4	MOG	AQP4	AQP4	MOG	AQP4	AQP4	AQP4	AQP4	AQP4	MOG	MOG	AQP4	MOG	AQP4	MOG	AQP4	MOG	MOG	MOG	AQP4	AQP4	MOG	AQP4	AQP4	AQP4	AQP4	MOG	AQP4	MOG	HC	HC	HC	HC	HC	HC	HC	HC	HC	HC	HC
Ensembl_Gene_ID	NMO #0012	NMO #0003	NMO #0022	NMO #0010	NMO #0015	NMO #0028	NMO #0034	NMO #0011	NMO #0020	NMO #0027	NMO #0032	NMO #0033	NMO #0037	NMO #0004	NMO #0008	NMO #0009	NMO #0031	NMO #0035	NMO #0039	NMO #0080	NMO #0077	NMO #0078	NMO #0049	NMO #0061	NMO #0055	NMO #0057	NMO #0059	NMO #0066	NMO #0067	NMO #0068	NMO #0069	NMO #0047	NMO #0070	NMO #0050	NMO #0051	NMO #0060	NMO #0062	NMO #0054	VIMS-055	VIMS-061	VIMS-080	VIMS-091	VIMS-025	VIMS-018	VIMS-033	VIMS-052	VIMS-097	VIMS-070	VIMS-021
ENSG00000223972	4	1	4	9	3	6	15	3	14	6	21	4	41	10	4	11	5	9	4	4	9	4	13	3	7	24	46	10	11	7	17	1	11	4	11	7	13	3	5	5	9	18	14	13	11	11	11	5	5
ENSG00000227232	48	64	16	87	73	69	55	148	112	156	194	177	148	190	166	70	83	143	83	71	100	152	74	99	116	169	216	114	99	69	95	61	131	110	120	131	70	139	211	125	99	89	50	72	74	190	114	94	79
ENSG00000278267	12	10	4	12	24	7	14	9	7	21	30	11	12	10	11	7	14	17	12	7	8	26	11	20	3	31	21	13	6	12	11	16	5	9	6	14	14	18	23	5	14	13	19	7	16	7	16	17	2
ENSG00000243485	0	0	0	0	1	0	0	1	0	3	0	0	0	0	0	0	3	0	0	0	0	0	1	0	0	0	0	0	0	0	0	0	3	0	0	0	0	0	0	0	1	0	0	0	0	0	0	0	1
ENSG00000284332	0	0	0	0	0	0	0	0	0	0	0	0	0	0	0	0	0	0	0	0	0	0	0	0	0	0	0	0	0	0	0	0	0	0	0	0	0	0	0	0	0	0	0	0	0	0	0	0	0
ENSG00000237613	0	0	0	1	0	0	0	0	0	0	0	0	0	0	0	0	1	0	1	0	0	0	0	1	0	2	0	0	0	0	0	0	0	2	0	0	0	0	0	0	0	1	0	0	0	0	0	0	3
ENSG00000268020	0	0	0	0	0	0	0	0	0	0	0	0	0	0	0	0	0	0	0	0	0	0	0	0	0	0	0	0	0	0	0	0	2	0	0	0	1	0	0	1	0	0	0	0	0	0	0	0	0
ENSG00000240361	0	0	0	0	0	1	0	0	0	1	1	1	3	3	1	2	1	0	0	2	0	0	0	0	0	0	0	1	1	0	0	0	4	0	6	2	2	0	0	0	2	0	1	0	0	0	0	0	3
ENSG00000186092	0	0	0	0	0	0	0	0	0	0	0	2	0	1	1	0	1	0	3	0	0	0	0	0	0	0	0	0	0	0	1	0	1	2	2	1	2	4	1	2	1	0	0	0	0	0	2	0	9
ENSG00000238009	33	10	16	32	35	55	70	61	28	65	112	34	38	99	11	19	47	76	36	35	28	33	48	49	73	133	111	46	107	95	68	101	39	50	101	36	51	78	36	51	34	70	37	29	55	23	64	27	32
ENSG00000239945	0	0	0	0	0	0	0	0	0	0	0	0	0	0	0	0	0	0	0	0	0	0	0	0	0	0	0	0	0	0	0	0	0	0	0	0	0	0	0	0	0	0	0	0	0	0	0	0	0
ENSG00000233750	1	3	1	2	0	3	0	0	2	3	3	0	2	5	1	3	4	7	4	2	1	3	5	1	3	2	3	2	1	0	4	4	6	3	10	5	2	2	3	8	2	8	3	3	2	0	5	2	16
ENSG00000268903	27	41	17	47	25	50	122	38	23	124	106	12	52	105	56	7	34	45	62	33	23	28	59	63	66	205	115	38	50	71	36	121	11	22	86	38	33	85	35	56	21	100	53	29	114	32	106	24	19
ENSG00000269981	16	16	8	12	4	37	61	26	11	94	96	2	57	100	14	6	26	23	29	17	12	21	39	20	64	191	92	27	37	66	42	35	17	19	44	16	12	79	17	41	20	64	26	4	53	13	95	15	15
ENSG00000239906	9	1	3	7	0	8	13	17	14	26	31	7	20	51	25	2	4	15	5	6	4	8	20	23	4	52	36	28	12	71	20	22	5	11	29	6	14	17	6	2	3	14	1	7	16	14	50	3	5
ENSG00000241860	1006	530	727	1272	947	2000	1957	2015	1028	1875	4446	654	2035	1628	955	743	1190	2399	1337	938	1067	1098	1483	2828	1895	2678	5122	1364	2240	3869	1899	4285	754	1207	1846	1254	1438	3668	1310	715	704	2342	1179	905	4304	1087	2426	1318	772
ENSG00000222623	0	2	2	0	1	0	3	6	2	11	14	1	9	16	2	0	4	2	5	2	0	0	10	0	9	7	12	0	8	6	4	19	2	4	12	1	6	6	4	1	4	17	1	3	2	0	9	0	3
ENSG00000241599	0	0	0	0	0	0	0	1	0	1	0	0	0	0	0	1	0	0	0	0	0	0	0	0	0	0	0	0	0	0	0	0	1	0	1	0	0	0	0	0	1	1	1	0	1	0	0	0	0
ENSG00000279928	3	5	0	0	6	0	8	4	10	9	33	2	64	14	3	3	1	4	12	9	4	1	5	2	1	25	64	10	5	15	18	0	2	9	12	2	3	16	20	6	11	19	21	6	1	13	1	2	7
ENSG00000279457	55	101	21	47	159	91	80	130	173	206	191	108	128	106	72	116	95	173	84	75	75	129	129	96	128	234	196	128	94	137	103	61	174	109	176	135	93	161	189	100	74	125	128	50	103	141	161	103	84
ENSG00000273874	0	0	1	0	0	0	0	0	0	0	0	0	0	0	0	0	0	0	0	0	0	0	2	2	0	1	0	0	0	0	2	0	1	0	0	1	0	1	0	0	0	1	1	0	0	0	0	0	0
ENSG00000228463	53	112	50	70	202	273	105	121	66	231	149	149	164	93	133	81	91	237	101	66	207	134	195	252	99	192	202	172	274	160	163	279	279	179	195	182	172	435	121	96	122	146	81	119	150	102	132	89	92
ENSG00000236679	0	3	0	0	2	2	0	1	2	0	1	4	1	0	0	1	3	0	0	1	1	2	0	4	0	5	1	0	5	1	2	1	1	1	2	0	1	8	0	2	1	0	0	0	1	1	0	0	0
ENSG00000236601	0	0	0	1	0	1	1	1	0	0	0	1	0	0	2	0	0	0	2	1	0	0	0	1	0	0	1	1	0	1	1	0	2	2	3	0	0	4	0	0	2	0	1	0	0	0	1	0	1
ENSG00000237094	275	178	207	328	292	705	773	593	303	611	1428	262	651	602	272	186	350	729	338	226	364	385	468	882	637	1165	1519	482	712	1230	609	1501	315	356	736	378	419	1062	403	306	259	698	395	294	1392	331	718	386	238
ENSG00000269732	0	0	0	0	0	0	0	0	0	0	0	0	0	0	0	0	0	0	0	0	0	0	0	0	0	0	0	0	0	0	0	0	0	0	0	0	0	0	0	0	0	0	0	0	0	0	0	0	0
ENSG00000284733	0	0	0	0	0	0	0	0	0	0	0	0	0	0	0	0	0	0	0	0	0	0	0	0	0	0	0	0	0	0	0	0	0	0	0	0	0	0	2	0	0	0	0	0	0	0	0	0	0
ENSG00000233653	0	0	0	0	0	0	0	0	0	0	0	0	0	0	0	0	0	0	0	0	0	0	0	0	0	0	0	0	0	1	0	0	0	0	0	0	0	0	0	0	0	0	0	0	0	0	0	0	0
ENSG00000250575	8	5	6	6	7	27	13	11	13	12	29	8	7	20	8	5	10	16	10	6	9	10	8	14	14	27	31	11	18	8	10	10	4	9	11	5	8	24	17	15	11	21	3	3	14	8	14	4	7
ENSG00000278757	6	1	5	13	0	14	6	0	0	0	0	0	0	9	8	4	12	13	8	0	13	4	0	0	0	1	27	33	13	47	14	1	0	0	26	4	14	25	6	13	0	0	6	0	1	25	0	31	0
ENSG00000230021	5	3	1	13	14	14	7	17	12	7	16	13	10	19	38	31	14	25	13	6	10	13	15	13	9	30	32	18	19	22	15	13	15	16	14	13	11	18	12	8	13	37	25	12	9	8	24	17	23
ENSG00000235146	0	0	0	0	0	0	0	0	0	0	0	0	0	0	2	0	0	0	5	0	0	0	0	0	1	4	0	0	1	0	0	0	0	0	0	0	0	0	0	0	1	0	0	0	0	1	0	0	1
ENSG00000225972	0	0	0	1	0	0	0	0	3	0	1	0	0	0	34	2	0	0	0	0	1	3	6	2	1	0	0	0	2	0	1	0	1	4	3	0	0	0	0	0	2	1	0	0	0	1	0	1	0
ENSG00000225630	2	35	1	11	12	5	57	4	10	11	54	14	17	6	6	16	28	10	15	2	10	30	54	20	16	34	30	11	20	7	6	1	3	12	17	4	10	5	12	9	10	42	67	4	6	14	124	7	67
ENSG00000237973	43	81	20	387	164	113	525	66	803	50	170	78	96	62	973	68	61	108	60	48	177	415	590	146	109	148	50	216	73	51	114	94	109	60	104	37	76	53	99	63	67	152	569	110	82	93	80	171	56
ENSG00000278791	1	0	0	0	1	2	0	1	1	1	1	1	1	2	47	5	0	1	0	0	1	2	5	0	1	0	0	0	2	2	0	0	1	0	2	2	0	1	0	1	0	1	0	4	2	0	1	0	5
ENSG00000229344	1	2	1	2	1	1	5	2	2	1	2	0	0	0	28	1	1	2	1	1	0	3	6	2	2	0	2	3	1	0	0	0	0	1	2	1	0	0	0	1	0	5	0	4	4	1	1	3	1
ENSG00000240409	0	0	0	0	0	0	0	0	0	0	0	0	0	0	0	0	0	0	1	0	0	0	0	0	0	0	0	0	0	0	0	0	0	0	0	0	0	0	0	0	0	1	0	0	0	0	0	0	0
ENSG00000248527	58	44	18	64	38	46	96	103	128	73	117	78	70	84	30	47	108	97	105	65	48	68	81	94	93	126	125	86	99	65	126	56	138	118	68	64	114	134	152	95	100	166	59	83	84	101	119	54	127
ENSG00000198744	1	10	1	2	9	6	3	0	1	1	2	29	3	0	1	2	2	1	2	35	3	4	11	0	1	7	0	1	2	0	1	4	4	5	3	1	1	1	3	1	3	3	0	1	1	2	5	3	2
ENSG00000268663	0	0	0	0	0	0	0	0	0	0	0	0	1	0	0	0	0	1	0	0	0	0	0	0	0	0	0	0	0	0	0	0	0	0	0	0	0	0	0	0	0	0	0	0	0	0	0	1	0
ENSG00000284662	0	0	0	0	0	0	0	0	0	0	0	0	0	0	0	0	0	0	0	0	0	0	0	0	0	0	0	0	0	0	0	0	0	0	0	0	0	0	0	0	0	0	0	0	0	0	0	0	0
ENSG00000229376	3	3	0	1	0	2	0	0	1	0	0	1	1	0	0	0	0	0	1	0	0	0	0	0	0	0	0	0	0	1	0	0	0	0	0	0	0	1	0	0	0	2	0	0	1	0	1	0	2
ENSG00000228327	265	150	95	272	216	389	404	380	288	328	727	254	325	251	217	159	267	513	163	197	263	304	343	550	391	641	756	310	432	606	469	490	215	263	293	231	293	592	366	208	176	532	192	225	556	196	397	256	191
ENSG00000223181	1	0	0	0	0	1	0	1	1	0	4	0	2	0	1	0	0	5	1	0	1	1	0	1	0	4	1	1	2	0	4	2	0	1	0	1	0	1	3	2	3	2	1	1	0	3	2	0	0
ENSG00000229905	0	0	0	0	1	0	0	0	0	0	0	0	0	0	0	1	0	1	1	0	0	2	0	0	2	0	0	0	0	0	0	0	1	0	0	1	1	0	0	0	2	0	0	0	0	0	1	0	2
ENSG00000237491	52	69	30	92	81	53	72	128	100	64	153	104	73	46	81	51	46	95	53	68	76	62	76	42	87	87	67	89	56	66	74	62	117	65	87	63	107	95	96	91	64	77	70	64	67	95	55	89	60
ENSG00000230092	57	68	18	61	84	55	60	88	103	78	140	112	79	57	93	51	77	91	59	49	90	79	55	53	108	91	86	102	84	63	115	53	110	61	90	75	94	105	103	71	73	85	63	60	73	85	108	62	59
ENSG00000177757	1	0	2	0	0	1	1	1	3	3	3	1	0	3	4	7	1	6	4	0	0	0	1	2	3	5	0	1	0	1	1	0	0	3	3	1	1	1	0	5	5	3	0	0	1	0	7	1	3
ENSG00000228794	314	374	70	323	356	277	346	300	421	211	327	319	305	232	460	237	348	393	324	206	399	461	379	446	408	396	296	373	392	122	272	236	406	434	307	384	228	394	412	458	378	306	279	397	319	304	289	359	346
ENSG00000225880	76	110	23	78	106	70	88	139	89	111	171	135	106	74	130	82	109	142	66	75	113	110	95	85	135	118	151	108	121	96	96	84	113	113	91	114	133	159	149	111	86	163	75	80	79	105	103	113	83
ENSG00000230368	26	11	8	13	8	31	26	4	6	5	17	6	14	6	2	10	1	16	20	6	13	29	18	26	12	4	21	7	11	12	7	30	10	6	13	3	7	13	7	5	8	14	9	8	26	5	9	5	9
ENSG00000234711	0	0	0	1	0	1	0	0	0	0	0	0	0	0	0	1	0	1	1	0	0	0	0	0	0	0	1	0	0	0	1	2	0	0	4	0	0	0	1	3	0	0	0	0	2	1	1	1	0
ENSG00000283040	0	0	0	0	0	0	0	0	0	0	0	0	0	0	0	1	0	0	0	1	0	0	1	0	1	3	0	0	0	0	0	0	0	0	3	0	0	1	1	0	0	3	0	0	0	0	0	0	0
ENSG00000272438	0	0	0	0	1	1	0	1	0	1	0	0	1	0	3	0	0	4	0	2	0	1	0	1	3	0	3	1	0	2	0	4	1	0	0	2	1	1	1	1	0	0	0	0	1	0	1	1	5
ENSG00000230699	4	1	0	1	0	5	1	4	2	0	0	1	4	1	0	1	3	6	4	2	0	5	2	3	6	6	7	1	2	0	2	2	1	4	4	0	1	4	4	4	3	8	12	4	5	0	7	0	4
ENSG00000241180	0	0	0	0	0	0	0	0	0	0	0	0	0	0	0	0	0	0	0	0	0	0	0	0	0	0	1	0	0	0	0	0	0	0	0	0	0	0	0	0	0	0	0	0	0	0	1	0	0
ENSG00000223764	0	1	3	1	3	3	2	6	2	0	0	1	2	1	10	10	5	3	1	1	1	2	2	2	0	2	2	1	3	4	1	5	3	2	4	1	0	0	0	4	4	10	7	1	5	2	7	7	12
ENSG00000187634	3	0	0	6	1	16	3	0	8	2	4	6	8	3	4	4	2	15	7	5	6	6	7	7	2	1	4	1	1	6	3	5	1	5	5	2	2	5	5	6	12	10	10	11	9	4	9	8	8
ENSG00000188976	418	577	183	524	521	622	576	865	836	626	799	753	570	607	885	538	750	1035	446	407	616	582	576	589	876	934	596	643	405	484	562	568	850	680	637	676	478	727	748	741	712	652	569	517	598	710	698	667	522
ENSG00000187961	93	97	30	121	134	118	97	120	89	125	102	80	83	55	125	52	81	102	34	62	115	107	152	121	114	179	91	70	48	88	90	89	82	54	66	63	51	113	69	80	57	74	90	92	123	61	117	171	54
ENSG00000187583	6	8	1	9	8	11	10	16	16	15	24	10	13	6	24	11	4	17	9	4	19	9	11	11	17	36	11	11	7	19	7	14	15	15	15	11	11	19	21	14	22	13	11	12	17	4	14	8	14
ENSG00000187642	2	2	0	2	0	8	2	6	0	4	1	0	4	5	0	4	2	4	4	3	4	3	13	2	2	2	2	3	0	6	1	4	1	1	6	1	5	4	4	3	2	8	13	6	3	2	7	4	4
ENSG00000272512	3	10	0	19	3	7	2	6	8	10	12	0	8	0	3	1	13	18	3	2	9	5	8	17	3	8	7	3	8	17	0	9	2	5	1	2	2	20	5	7	12	19	4	5	1	7	5	7	6
ENSG00000188290	60	40	4	50	114	71	27	16	25	11	9	2	64	15	19	4	42	19	5	2	101	70	65	34	18	28	14	1	49	58	0	26	7	4	4	5	6	35	13	17	9	16	29	37	44	13	6	57	9
ENSG00000187608	399	541	345	307	345	575	545	1512	2230	501	693	164	3989	389	250	1314	4011	3009	338	146	779	481	786	573	2283	2109	1080	179	3395	8021	136	339	561	219	272	254	294	6846	380	361	261	1273	325	185	950	456	222	170	219
ENSG00000231702	0	0	0	0	0	1	0	0	0	0	0	0	0	0	0	0	0	0	1	0	0	0	0	0	0	0	1	0	0	0	0	0	0	0	0	0	0	1	1	0	0	0	0	0	0	0	0	0	5
ENSG00000224969	1	2	0	1	0	1	1	2	5	5	0	2	4	3	1	2	4	4	1	3	6	2	0	2	0	7	3	3	10	8	0	1	3	1	0	0	1	13	2	8	0	1	2	2	0	0	8	0	1
ENSG00000188157	72	74	33	61	50	102	63	133	177	57	107	43	229	66	79	133	192	303	37	23	99	92	66	126	262	267	99	32	134	604	33	129	75	44	59	26	35	545	49	66	47	101	72	43	196	60	44	98	26
ENSG00000242590	0	0	0	0	0	0	0	0	0	0	0	0	0	0	0	0	0	0	0	0	0	0	0	0	0	0	0	0	0	0	0	0	0	0	0	0	0	0	0	0	0	0	0	0	0	0	0	0	0
ENSG00000217801	3	11	0	7	6	3	3	1	14	10	5	5	4	4	8	4	13	26	17	8	4	6	5	8	10	9	5	3	0	4	4	12	10	11	19	5	2	12	5	10	21	5	4	2	8	1	1	12	5
ENSG00000273443	0	0	0	0	0	0	0	0	4	0	1	0	1	2	0	2	0	2	3	0	1	0	0	0	2	0	2	0	0	1	2	2	1	0	0	1	0	0	0	0	4	3	3	3	0	0	4	0	1
ENSG00000237330	1	0	3	1	1	2	0	1	4	0	0	0	0	1	7	2	2	3	2	0	2	4	0	3	0	0	0	2	0	1	0	2	0	0	3	0	4	0	0	2	2	5	4	2	5	1	1	0	2
ENSG00000131591	104	105	35	105	124	103	146	167	140	153	137	89	111	92	165	78	118	175	89	86	135	130	117	149	129	229	115	137	86	50	97	112	154	107	123	99	88	142	152	128	73	165	107	107	155	119	111	151	71
ENSG00000223823	0	5	0	1	0	6	3	0	4	2	6	39	5	1	2	2	4	3	1	6	0	2	5	1	1	5	3	3	1	1	2	1	4	5	4	5	2	0	5	10	21	9	4	6	9	7	8	3	10
ENSG00000207730	0	2	0	1	0	0	0	0	0	0	0	0	0	0	0	0	2	0	0	0	1	0	0	0	0	0	1	0	2	1	0	0	1	0	0	0	0	2	1	2	7	0	1	0	0	0	0	1	0
ENSG00000207607	0	0	0	0	0	4	1	0	2	1	0	0	1	0	0	0	0	0	0	0	0	0	0	0	0	2	0	0	0	0	0	0	0	3	0	0	0	1	0	1	0	1	0	2	0	0	1	1	0
ENSG00000198976	0	0	0	0	0	0	1	0	0	0	0	0	0	0	0	0	1	0	0	0	0	0	0	0	0	0	0	0	0	0	0	0	0	0	1	0	0	0	0	1	1	1	2	0	0	0	0	0	0
ENSG00000272141	0	0	0	1	0	6	2	3	3	0	3	0	0	1	0	0	1	1	1	0	0	0	1	0	0	1	1	0	0	1	0	0	0	0	0	0	0	0	0	3	2	2	2	0	0	1	4	2	4
ENSG00000205231	5	0	0	6	2	10	0	1	4	0	2	2	1	4	1	2	2	1	7	2	4	1	9	0	1	1	3	3	0	0	0	0	3	5	6	2	3	4	2	1	1	9	8	3	4	2	1	3	9
ENSG00000162571	0	6	1	7	3	12	2	8	5	2	1	2	8	5	7	0	4	8	9	12	3	5	10	11	1	6	8	1	0	8	6	8	5	17	10	1	3	1	11	11	3	5	8	5	3	6	4	8	11
ENSG00000186891	23	34	9	99	88	62	11	38	106	69	38	50	32	32	84	26	27	62	38	52	47	48	27	37	53	112	60	40	10	28	46	33	33	52	30	47	25	47	67	14	40	70	70	30	40	70	37	64	47
ENSG00000186827	41	61	9	90	162	88	47	37	103	56	101	80	57	79	153	58	44	114	72	76	63	70	73	51	82	211	79	51	79	20	47	62	63	93	100	137	102	70	102	64	101	113	63	44	49	87	66	89	98
ENSG00000078808	1020	1269	304	1322	1385	1410	993	1313	1374	1545	1516	1147	1060	1418	1777	1096	1352	1768	1044	1085	1416	1421	1490	1271	1411	1628	1980	1221	1046	1364	1165	1348	1278	1240	1281	1257	1264	1531	1768	1347	1261	1663	1219	1069	1525	1400	1221	1407	1055
ENSG00000176022	324	506	78	493	442	496	343	270	313	336	292	358	230	321	384	231	313	407	238	250	463	438	484	321	393	334	331	302	160	217	242	343	421	322	261	284	244	297	455	403	307	302	371	429	372	316	270	438	227
ENSG00000184163	5	3	5	5	4	8	8	9	9	2	10	0	7	12	13	6	2	15	1	4	4	5	15	13	8	20	14	7	5	9	4	7	2	2	19	3	7	23	10	5	8	12	10	8	11	1	10	6	6
ENSG00000260179	10	5	3	18	12	10	20	11	12	21	19	8	13	13	12	9	19	18	9	14	7	13	12	8	20	31	24	17	7	20	20	16	14	13	15	11	14	30	26	35	11	34	12	12	13	20	15	7	7
ENSG00000160087	482	636	216	712	715	823	609	627	682	800	861	581	728	690	814	532	598	868	477	568	714	731	869	599	835	1007	1147	674	676	800	711	637	795	627	734	635	658	992	883	626	579	841	606	547	807	773	667	719	507
ENSG00000230415	5	15	1	14	5	4	3	7	12	4	16	4	5	6	15	1	5	7	1	4	15	14	9	9	8	15	7	3	3	4	5	7	9	4	12	7	2	9	4	11	8	12	8	3	13	13	4	9	3
ENSG00000162572	30	43	5	31	30	56	50	55	57	37	43	27	16	42	49	13	21	28	10	20	55	31	35	46	37	74	25	33	18	8	24	47	47	29	29	34	15	26	61	25	29	31	29	24	31	23	33	39	24
ENSG00000131584	496	482	113	564	595	530	514	648	485	708	863	446	529	500	699	325	436	564	308	418	635	604	604	731	654	981	794	481	331	609	449	677	605	451	454	469	368	690	627	524	392	588	451	475	778	509	577	680	372
ENSG00000278073	0	0	0	0	0	0	0	0	0	0	0	0	0	0	0	0	0	0	0	0	0	0	0	0	0	0	0	0	0	0	0	0	0	0	0	0	0	0	0	0	0	0	0	0	0	0	0	0	0
ENSG00000169972	111	129	36	114	156	127	114	96	82	148	109	61	86	84	104	57	66	80	78	75	144	154	140	93	91	127	154	97	74	71	63	105	114	86	100	71	59	95	113	123	74	107	99	112	122	96	90	106	56
ENSG00000127054	500	525	193	642	796	650	628	801	727	804	819	638	513	590	947	371	569	853	409	401	731	637	742	692	828	1141	920	679	463	509	626	549	702	554	487	673	487	690	728	654	503	728	483	508	740	746	718	732	438
ENSG00000283712	0	0	0	0	0	0	0	0	0	0	0	0	0	0	0	0	0	0	0	0	0	0	0	0	0	0	0	0	0	0	0	0	0	0	0	0	0	0	0	0	0	0	0	0	0	0	0	0	0
ENSG00000240731	8	15	7	21	23	29	26	35	21	29	36	20	30	25	50	13	14	30	7	16	28	26	19	27	31	57	29	26	14	25	24	18	25	17	26	14	12	31	13	16	24	16	17	12	19	26	22	30	16
ENSG00000224051	259	354	80	300	349	358	302	255	273	322	247	229	231	193	338	222	273	333	195	193	355	360	366	268	373	329	547	258	207	215	185	246	269	220	286	225	249	301	323	262	274	361	253	260	295	337	212	319	183
ENSG00000169962	21	16	7	12	32	15	16	12	21	16	12	20	14	12	26	9	15	15	9	6	26	25	20	12	21	26	29	6	6	14	12	15	12	9	15	17	22	13	12	10	18	31	22	20	33	25	32	29	22
ENSG00000107404	267	350	69	352	434	398	327	351	299	414	352	347	288	242	425	258	268	386	248	225	409	433	384	320	339	468	356	327	166	209	232	309	350	254	256	288	212	306	375	339	248	291	229	265	351	287	314	403	199
ENSG00000284372	0	0	0	0	0	0	0	0	0	0	0	0	0	0	0	0	0	0	0	0	0	0	0	0	0	0	0	0	0	0	0	0	0	0	0	0	0	0	0	0	0	0	0	0	0	0	0	0	0
ENSG00000162576	8	2	0	15	6	18	5	5	10	19	6	9	8	2	18	1	7	14	13	2	12	19	14	8	40	16	1	34	4	0	7	15	21	10	9	6	7	21	10	10	17	14	12	34	4	23	7	6	7
ENSG00000175756	565	557	219	649	568	827	682	578	642	750	663	402	636	601	585	509	680	830	622	571	676	750	934	541	734	860	1324	765	772	686	527	556	664	535	772	631	804	807	890	646	590	875	603	528	739	722	620	593	528
ENSG00000223663	0	0	0	0	0	0	0	0	1	1	0	0	0	1	0	3	0	0	0	0	0	0	0	0	0	0	2	0	0	0	0	0	0	0	1	1	0	0	0	0	0	0	0	2	0	1	0	0	0
ENSG00000221978	1640	1741	367	1915	2469	1815	1700	2141	1735	2068	2199	2258	1722	1415	2295	1026	1576	2078	930	1173	2321	2265	2236	1904	2043	2504	2494	1851	1300	1685	2002	1661	1860	1357	1453	1586	1150	2332	2246	1904	1606	1732	1449	1529	1921	1596	1601	2213	1119
ENSG00000224870	379	452	91	400	507	408	330	456	364	472	409	446	294	306	418	251	412	407	304	346	417	459	476	301	436	388	418	400	264	294	333	252	382	299	321	327	299	458	546	432	335	428	394	316	368	333	319	388	263
ENSG00000242485	393	506	111	404	613	519	376	532	476	558	429	684	371	354	621	285	375	437	323	295	559	485	604	306	551	533	372	455	287	279	341	307	513	356	399	416	319	351	628	518	401	451	316	407	351	489	439	449	295
ENSG00000264293	0	0	0	0	0	0	0	0	0	0	0	0	0	0	0	0	0	0	0	0	0	0	0	0	0	0	0	0	0	0	0	0	0	0	0	0	0	0	0	0	0	0	0	0	0	0	0	0	0
ENSG00000272455	87	101	17	79	105	80	80	73	65	46	52	97	37	52	68	32	58	37	34	32	78	104	91	84	75	68	42	63	37	42	53	55	65	40	48	61	33	68	103	72	54	70	76	70	64	43	46	69	32
ENSG00000235098	2	2	1	7	0	3	1	1	4	0	4	0	0	2	3	3	3	6	2	2	4	2	3	0	3	2	0	2	0	1	1	14	1	3	10	0	0	1	7	4	1	2	6	4	2	3	2	3	4
ENSG00000225905	1	0	0	2	2	3	2	0	0	0	0	0	0	1	0	0	0	2	0	1	1	2	0	0	0	0	0	1	0	0	0	1	2	0	0	0	0	0	0	0	0	0	0	0	1	0	2	0	0
ENSG00000205116	0	0	0	0	0	1	0	0	0	0	0	0	3	7	0	1	1	2	0	0	1	0	0	0	0	0	0	0	0	0	0	0	0	1	0	0	0	5	2	3	0	0	3	0	0	0	0	4	3
ENSG00000225285	0	0	0	0	0	1	0	2	0	0	0	1	0	1	0	2	0	7	1	2	0	0	0	5	3	1	1	0	0	0	0	1	0	0	0	2	0	1	0	3	0	0	0	1	0	2	0	4	3
ENSG00000179403	1	2	3	6	1	12	8	1	7	6	1	0	1	11	2	2	2	2	5	3	2	1	10	12	0	1	4	1	0	3	1	10	5	1	10	1	6	6	5	4	3	8	7	9	1	1	8	1	8
ENSG00000215915	7	16	2	4	8	14	4	16	19	4	10	17	4	12	6	7	10	17	16	14	10	6	8	15	16	9	7	11	7	8	7	7	20	5	25	2	10	13	16	25	18	17	13	10	8	24	11	11	24
ENSG00000160072	292	362	84	332	463	313	315	402	415	521	408	501	326	262	495	224	308	340	244	234	333	439	454	360	284	548	338	330	199	154	305	317	408	285	228	305	219	324	673	338	347	324	268	162	310	309	412	397	248
ENSG00000284740	1	0	0	1	1	5	3	0	0	1	1	0	0	3	4	1	1	4	1	4	0	0	1	2	3	0	3	0	2	0	2	0	1	0	1	2	2	3	6	1	3	3	3	2	1	2	3	2	2
ENSG00000197785	128	133	31	143	137	150	101	166	179	163	158	114	96	104	149	99	118	132	99	79	145	137	160	106	122	197	121	100	82	78	85	121	166	111	125	107	78	115	138	151	95	102	120	121	129	123	141	157	97
ENSG00000205090	9	3	1	12	13	8	16	8	5	6	13	4	9	10	7	12	6	8	15	4	10	18	13	17	11	13	26	10	11	17	4	9	6	8	13	2	12	20	3	2	10	7	15	11	13	6	2	9	6
ENSG00000160075	1408	1572	380	1661	1853	1933	1493	1374	1365	1712	1746	1594	1172	1262	1570	988	1253	1508	997	975	1715	1822	2005	1382	1753	1845	2485	1313	1150	1531	1474	1331	1382	1081	1278	1201	1273	1694	1947	1368	1280	1999	1494	1467	1653	1331	1393	1772	844
ENSG00000215014	9	7	4	13	33	6	13	11	7	42	10	26	7	4	21	8	18	11	12	10	20	17	13	7	17	22	6	19	9	11	8	7	10	17	15	20	16	14	22	10	9	16	4	23	4	15	19	7	4
ENSG00000274481	0	0	0	0	0	0	0	0	0	0	0	0	0	1	0	0	0	0	3	0	0	0	0	0	0	0	1	1	0	0	0	0	0	1	3	0	0	1	0	0	2	1	0	0	0	0	0	0	2
ENSG00000228594	42	44	11	35	39	43	47	34	38	33	25	10	24	23	21	25	28	27	12	7	47	33	38	22	23	36	29	26	16	13	11	37	26	17	20	21	8	17	17	20	22	25	30	35	31	30	16	40	7
ENSG00000272106	58	71	13	74	80	68	40	52	55	69	79	84	47	54	86	31	47	76	46	59	92	95	89	55	85	93	77	68	26	33	39	35	61	45	54	48	43	54	71	58	88	76	47	64	48	56	73	62	48
ENSG00000197530	387	370	106	452	436	470	431	445	312	481	500	314	311	382	572	196	301	473	257	282	445	489	467	434	501	589	755	389	343	377	338	501	396	357	365	368	309	613	490	401	399	499	406	372	569	394	546	532	291
ENSG00000189409	12	9	4	28	15	21	28	21	21	17	24	5	13	15	16	6	14	20	2	15	26	10	17	27	24	24	10	8	2	14	8	14	16	11	5	9	7	26	10	12	13	15	13	5	11	13	13	25	13
ENSG00000248333	251	271	111	396	323	354	315	451	464	573	625	396	434	770	577	321	569	723	322	357	361	395	334	353	581	616	831	413	292	626	552	305	521	428	507	425	381	742	654	468	404	662	313	320	459	408	512	375	362
ENSG00000272004	15	21	1	21	21	14	10	31	8	32	20	45	17	25	17	10	28	25	12	40	33	27	18	11	15	26	42	23	20	29	15	16	30	14	30	21	12	27	50	38	22	34	15	14	21	22	22	5	12
ENSG00000189339	1301	1763	413	1927	1746	1923	1540	1845	1322	1771	2156	1720	1503	1821	1652	869	1375	1840	851	929	2003	2233	1313	1632	2150	2525	2775	1656	934	1595	1402	1837	1690	1099	1381	1313	1136	1609	1699	1495	1407	1783	1470	1688	2085	1331	1315	1536	1042
ENSG00000269737	0	0	0	0	2	7	2	0	1	1	0	6	1	4	4	0	0	3	0	2	1	2	1	4	2	3	5	0	2	0	2	4	3	3	2	2	3	2	7	0	0	1	0	0	0	3	3	1	6
ENSG00000215914	4	5	0	2	0	0	3	3	1	1	5	1	1	2	1	5	0	2	0	0	6	3	5	8	2	5	1	5	2	0	3	4	3	4	2	1	4	5	3	7	2	1	0	1	1	4	1	1	0
ENSG00000008128	44	62	15	91	48	88	46	134	108	143	152	123	88	97	119	70	98	96	72	80	81	84	56	110	92	181	180	93	80	139	133	126	82	80	79	111	92	157	157	86	81	125	71	52	110	76	127	93	48
ENSG00000268575	186	242	49	233	156	218	143	280	212	264	198	267	172	166	248	121	138	235	109	191	247	253	92	193	234	466	347	263	152	205	227	298	328	154	205	229	161	318	252	197	166	198	232	169	190	136	254	251	101
ENSG00000227775	12	13	6	10	15	18	8	27	26	39	16	33	22	18	12	11	10	12	10	21	19	8	17	12	12	14	16	22	12	14	25	10	23	9	16	20	20	15	17	19	15	19	10	5	15	28	30	14	8
ENSG00000215790	211	287	48	344	185	304	155	250	312	265	223	352	258	243	392	175	177	281	156	205	235	230	178	266	327	417	478	290	177	158	286	307	293	179	262	219	220	305	362	283	275	353	201	215	236	197	300	230	185
ENSG00000008130	6088	3755	2922	7608	4576	9676	7974	7987	7459	8598	10930	3437	11634	6679	3339	6380	7720	9431	5579	5841	7495	7512	10360	8211	9416	13336	20802	7061	11676	18518	6854	9152	4153	5660	9355	5830	7821	16519	7331	4955	4663	11972	7195	5917	14860	6914	8408	7138	4899
ENSG00000078369	2563	2531	1282	3669	2966	3865	3526	3494	3104	2781	3684	1893	3254	2598	2585	1982	2920	3750	2192	1897	3481	2885	4137	3530	3246	3786	5412	2759	2823	3697	2546	3129	2547	2518	3095	2615	2585	3360	3142	2360	2265	3469	3284	3201	4493	2582	3027	3423	2154
ENSG00000231050	17	30	4	16	21	19	17	15	35	40	19	48	9	6	28	14	19	24	11	16	16	15	27	6	27	52	23	29	24	11	21	9	23	22	20	17	14	19	49	36	42	35	15	20	22	14	13	15	12
ENSG00000169885	0	4	0	9	5	7	5	5	5	1	14	1	1	2	17	5	4	8	1	5	2	6	10	11	6	5	3	2	3	4	0	1	5	10	10	2	6	7	2	6	4	4	10	6	1	6	6	6	0
ENSG00000178821	0	0	0	2	0	2	1	0	1	2	1	1	0	2	0	2	0	3	2	3	1	0	3	5	0	1	0	0	0	2	1	1	0	1	0	0	2	0	1	6	0	2	2	2	3	0	3	3	1
ENSG00000142609	3	5	2	7	2	26	12	0	16	15	1	3	10	7	21	12	19	18	20	20	8	4	18	10	2	13	8	7	2	9	15	16	13	14	23	5	20	15	12	26	19	35	20	22	13	5	20	19	30
ENSG00000233542	0	0	0	0	0	1	0	1	0	0	3	1	0	2	3	1	1	4	5	1	0	0	4	0	2	2	1	0	2	1	0	2	1	0	1	1	0	0	3	1	1	7	1	2	0	0	1	2	2
ENSG00000187730	6	0	2	2	2	6	4	0	6	3	2	1	5	4	3	3	3	6	15	3	5	0	12	6	4	3	4	3	0	4	2	11	7	4	4	4	2	3	8	10	8	3	11	12	4	1	2	6	5
ENSG00000226969	0	0	0	1	0	2	0	0	0	2	0	1	1	0	0	0	3	0	2	3	0	5	1	0	0	0	0	1	0	0	0	4	1	0	3	2	0	2	2	3	0	0	3	0	3	0	2	7	0
ENSG00000067606	258	287	71	343	290	314	291	320	446	361	467	330	351	347	394	272	345	483	292	394	260	395	302	360	447	512	925	335	242	477	489	311	354	373	441	331	372	595	479	309	295	483	329	263	436	353	278	443	307
ENSG00000271806	8	7	1	5	7	13	17	11	8	17	13	7	7	15	0	9	11	19	13	11	7	15	8	11	13	12	45	16	14	36	25	14	10	7	32	8	50	15	9	13	11	27	9	9	13	9	15	9	10
ENSG00000182873	4	8	0	8	7	9	12	6	10	5	14	4	2	7	8	4	3	5	1	7	3	8	4	7	11	17	12	3	5	9	9	12	14	11	5	6	5	20	7	8	8	13	13	11	16	6	7	6	9
ENSG00000162585	216	270	44	249	290	271	233	270	264	252	290	273	244	243	372	173	214	258	153	238	268	297	307	248	289	380	288	220	182	163	227	188	336	237	217	234	135	286	385	246	248	348	249	219	237	247	235	284	158
ENSG00000234396	1	0	1	1	2	2	3	3	0	0	1	0	0	1	0	2	2	1	0	0	2	1	0	1	0	0	0	2	2	0	1	1	4	2	0	0	0	0	1	3	1	2	0	0	0	1	0	0	2
ENSG00000157933	770	887	265	1251	891	1348	1125	1003	1142	773	1713	596	1216	857	1059	789	847	1337	728	643	1144	1092	957	1366	1491	1915	3258	1200	836	1040	1146	1466	985	1197	1196	1001	827	1284	1050	834	862	1279	1284	1149	1624	1202	1050	1379	784
ENSG00000116151	119	248	44	192	212	209	114	240	239	233	223	349	218	166	389	160	188	243	122	197	212	208	238	163	254	298	425	185	127	219	236	160	207	156	189	198	100	233	310	243	207	377	196	168	191	217	240	238	146
ENSG00000272161	0	1	1	0	0	1	1	2	2	0	0	3	0	1	0	0	1	0	6	2	0	1	1	2	0	0	4	2	0	0	0	2	2	0	0	0	0	1	1	0	0	0	1	1	3	0	2	0	3
ENSG00000269896	24	27	1	31	18	32	20	22	31	18	14	33	15	21	57	7	10	29	18	15	26	29	24	21	38	31	44	32	12	6	22	15	4	10	25	19	19	12	59	39	11	38	28	30	40	46	16	33	16
ENSG00000272420	4	4	0	5	3	2	1	5	1	1	3	6	11	2	5	1	1	4	0	4	4	6	1	0	8	4	3	5	1	6	4	4	3	4	2	5	3	5	2	4	4	5	5	3	4	9	5	7	7
ENSG00000157916	1380	1483	438	1700	1753	1803	1688	1781	1469	1861	2134	1666	1412	1207	1758	1009	1337	1660	910	992	1839	1835	1983	1556	1545	1917	2541	1391	1278	1737	1559	1470	1365	1185	1363	1368	1284	1839	1916	1266	1182	1883	1501	1263	1837	1424	1467	1708	906
ENSG00000157911	109	129	29	174	130	139	100	116	162	106	129	145	107	82	184	67	100	136	72	95	165	146	127	165	135	173	133	111	93	94	114	120	131	107	101	123	69	106	146	126	93	109	103	96	99	132	109	140	97
ENSG00000149527	102	174	22	162	164	292	156	187	233	130	269	213	155	179	510	157	178	166	90	171	138	196	201	286	166	298	171	208	67	63	176	154	197	117	162	138	110	125	288	255	123	218	140	130	148	232	205	347	207
ENSG00000224387	1	0	0	0	2	0	0	2	1	1	5	2	0	1	0	2	2	1	0	0	0	0	4	2	0	1	2	1	0	2	0	2	1	2	0	0	1	6	2	2	1	0	4	1	0	0	0	0	2
ENSG00000229393	2	0	0	3	1	3	2	3	2	1	4	1	3	0	3	3	0	6	1	0	2	1	3	3	1	4	1	2	0	0	1	2	1	0	2	0	0	0	5	3	2	3	3	2	0	2	0	1	10
ENSG00000157881	601	646	206	774	619	778	770	805	735	896	932	718	746	671	881	544	706	872	561	584	738	925	958	752	1020	1245	1440	763	612	786	751	741	811	707	697	680	579	964	931	765	613	878	680	621	858	850	797	803	542
ENSG00000197921	0	0	1	2	0	5	2	1	0	0	0	0	0	0	0	1	0	0	0	0	2	0	3	1	0	1	1	0	0	0	0	4	0	2	1	0	0	1	0	0	1	2	5	6	0	0	2	1	2
ENSG00000272449	128	157	27	143	191	152	144	204	166	252	148	141	113	143	246	101	172	108	215	188	148	180	172	160	198	199	295	160	133	111	89	105	135	117	153	185	223	151	265	227	199	239	136	98	156	192	188	130	120
ENSG00000238164	297	298	111	385	333	272	322	344	366	556	562	391	345	320	390	340	275	342	234	246	374	435	505	294	432	503	704	280	281	431	312	408	246	255	199	282	361	429	560	353	276	717	306	210	377	388	401	461	226
ENSG00000157873	1930	1388	632	1977	2380	2240	2177	2326	1820	2725	2497	1409	2162	1549	1939	1105	1721	1933	1245	1151	2271	2636	2625	2351	2007	3384	3748	1927	2089	2420	1688	1844	1660	1206	1415	1640	1822	2205	2111	1589	1159	2602	1666	1261	2774	1667	2398	1881	1094
ENSG00000225931	60	35	25	52	65	63	49	78	72	76	131	69	92	61	79	68	97	89	70	45	76	121	70	73	111	119	149	76	83	147	90	89	53	39	90	70	88	147	115	80	100	174	57	46	111	61	74	80	25
ENSG00000228037	10	15	2	8	16	9	10	7	7	7	8	19	12	14	17	7	14	15	8	0	23	32	7	10	13	24	2	12	14	8	14	12	12	0	5	12	7	11	18	15	12	9	8	10	17	11	18	20	15
ENSG00000157870	122	160	19	148	111	101	117	166	175	186	239	218	143	153	239	145	213	256	153	128	154	134	164	138	210	268	180	210	145	114	101	112	197	153	158	152	115	222	258	182	200	174	141	118	113	224	197	183	121
ENSG00000142606	14	12	0	19	1	22	9	22	6	16	18	8	14	34	6	10	4	36	15	13	5	11	21	22	8	9	10	24	12	10	5	10	16	15	14	6	15	8	21	19	15	22	11	12	5	18	18	11	12
ENSG00000237058	0	0	0	0	0	0	0	0	0	0	0	0	3	1	0	0	0	0	0	1	2	0	2	0	0	0	1	1	0	0	0	0	0	0	1	0	0	0	2	2	2	2	1	2	1	2	1	0	0
ENSG00000215912	107	110	11	101	158	128	114	74	107	60	86	124	45	84	123	51	72	78	50	81	98	139	129	84	117	151	93	90	55	53	76	78	86	72	79	96	41	82	106	98	72	145	99	93	100	92	82	143	64
ENSG00000283259	0	0	0	2	0	0	0	0	2	2	0	2	0	1	0	2	2	6	7	1	3	1	2	1	1	0	2	0	0	0	0	0	3	7	1	2	0	7	4	5	2	3	1	2	1	0	0	1	2
ENSG00000233234	0	1	0	0	0	1	0	0	2	0	0	0	1	2	0	1	2	0	0	0	0	0	0	4	0	0	2	0	0	0	1	0	3	0	0	0	2	0	0	2	1	4	0	2	2	2	0	0	1
ENSG00000231630	0	0	0	0	0	1	0	0	1	0	0	0	0	0	0	0	0	0	0	0	0	0	2	0	0	0	2	1	0	1	0	3	0	3	1	0	0	1	2	1	0	0	2	0	0	0	0	3	0
ENSG00000284745	3	2	0	3	0	6	1	0	1	0	0	0	1	1	0	0	0	2	2	0	2	0	0	0	1	1	1	0	3	1	1	3	3	4	0	2	0	0	2	3	5	3	5	3	0	4	0	1	6
ENSG00000169717	2	0	0	0	0	1	0	1	1	1	0	1	6	2	3	0	0	1	1	0	3	10	3	0	0	0	1	0	0	0	0	1	1	2	1	0	0	1	1	1	3	0	0	4	0	1	1	7	0
ENSG00000177133	1	4	2	3	0	11	3	1	9	1	1	1	3	8	2	7	1	6	4	7	3	10	13	6	5	3	5	2	5	7	4	3	5	4	4	6	0	2	7	4	10	8	12	9	0	1	3	7	9
ENSG00000142611	17	7	0	19	8	48	4	2	11	6	4	5	12	13	14	19	8	17	11	13	15	12	15	7	5	7	9	3	11	15	5	17	11	20	7	18	12	10	13	18	24	27	26	20	7	0	6	11	23
ENSG00000283572	0	0	2	0	0	0	0	0	0	0	0	0	0	1	0	0	0	0	0	0	0	0	0	0	0	1	0	0	0	0	0	1	0	1	0	0	0	0	0	2	0	1	1	2	0	0	0	0	0
ENSG00000226286	0	0	0	1	0	0	0	0	0	3	0	0	0	2	0	3	0	1	2	0	0	2	4	0	0	0	1	4	0	0	0	0	2	1	1	1	1	1	0	0	0	0	0	0	0	1	0	0	3
ENSG00000279839	0	4	0	1	0	3	1	2	1	5	3	1	1	6	2	5	5	11	10	0	5	2	0	2	0	2	0	0	1	1	3	3	6	0	3	3	1	1	1	2	7	3	2	1	5	0	0	8	7
ENSG00000272235	0	1	1	5	0	0	2	2	2	1	0	0	2	8	2	10	4	5	11	6	3	1	4	1	5	3	0	2	3	5	0	0	2	1	3	3	1	6	0	1	3	10	2	4	1	2	1	2	3
ENSG00000130762	5	2	2	10	7	29	6	4	3	2	4	6	3	21	3	8	3	16	6	10	20	13	14	7	10	6	5	7	6	7	1	12	14	9	7	4	5	5	4	20	13	20	12	7	2	1	12	13	18
ENSG00000272088	0	0	0	0	0	0	0	1	0	0	0	0	0	0	0	0	0	0	0	1	0	0	2	0	0	0	1	0	0	0	0	0	0	0	1	0	1	0	0	1	0	1	0	0	0	0	3	0	0
ENSG00000162591	713	715	90	984	953	1003	550	683	1009	819	1535	1075	1091	928	849	469	590	829	525	773	889	1091	1010	1054	1217	1622	2021	891	535	1452	1189	1017	719	867	1031	794	768	1094	1165	1044	740	1089	988	862	1260	853	1197	1081	815
ENSG00000207776	0	0	0	0	0	0	0	0	1	0	0	0	0	0	0	0	0	0	4	0	1	0	0	0	0	0	0	0	0	0	0	0	1	0	0	0	0	3	1	0	1	0	0	0	1	0	0	1	0
ENSG00000238260	27	6	9	28	46	40	33	82	60	84	85	100	86	86	97	56	81	86	40	88	38	31	37	30	79	72	149	66	27	137	115	35	41	52	102	73	46	116	148	89	95	121	31	32	40	50	97	46	48
ENSG00000158109	515	535	187	707	547	736	819	607	642	619	704	438	771	516	583	630	986	584	588	514	640	652	712	747	647	723	1537	716	757	713	500	615	495	519	602	486	553	672	711	496	469	884	743	629	863	562	650	687	526
ENSG00000116213	357	318	104	356	361	438	418	475	374	446	505	333	400	272	399	287	369	404	217	190	433	445	518	331	438	581	569	356	285	413	399	351	357	299	339	331	279	392	462	344	275	380	349	292	448	284	419	383	270
ENSG00000078900	3	7	2	10	5	13	7	6	13	8	4	8	12	14	8	11	15	12	9	2	16	7	13	14	6	5	12	9	8	5	7	11	8	10	5	4	10	8	15	10	10	24	13	16	2	5	4	5	16
ENSG00000227589	0	0	0	2	0	4	0	0	3	1	2	1	0	0	0	1	1	1	1	0	0	0	0	2	0	4	1	1	0	4	0	1	0	1	2	0	0	0	1	1	4	2	0	3	0	0	1	1	1
ENSG00000235131	0	1	1	0	0	1	0	0	2	0	0	0	0	0	0	0	0	3	3	0	0	0	4	0	0	2	0	0	0	0	0	0	2	1	0	3	0	1	0	1	0	2	2	0	0	0	2	0	2
ENSG00000227372	293	422	53	316	431	378	231	310	410	309	402	499	247	258	412	199	282	342	200	226	432	439	409	330	325	480	268	330	181	162	249	300	354	318	240	341	189	381	435	383	310	383	322	385	251	380	298	414	243
ENSG00000276189	0	0	1	0	0	0	0	0	0	0	0	0	0	0	0	2	0	1	4	0	2	1	0	0	0	0	0	0	1	0	0	0	1	0	3	0	0	1	1	0	2	0	0	0	0	1	1	1	1
ENSG00000162592	1	0	1	5	0	10	3	1	6	6	3	0	1	1	3	4	5	5	14	7	3	4	2	12	7	9	3	2	1	0	2	4	7	6	19	4	4	3	5	12	7	11	7	4	3	3	6	4	12
ENSG00000235169	353	186	301	27	51	32	45	120	113	233	119	51	562	84	79	140	559	38	60	359	28	256	57	58	74	40	49	47	351	190	206	166	50	26	45	188	58	280	147	49	129	31	39	384	73	99	29	77	376
ENSG00000130764	522	703	179	666	686	671	577	596	650	579	645	580	480	548	696	414	557	724	414	364	648	723	759	606	590	625	640	445	316	462	432	656	588	500	457	574	415	657	702	582	518	599	600	573	575	501	483	722	379
ENSG00000266075	0	4	0	0	2	5	1	1	2	2	2	1	0	0	2	0	1	1	0	1	2	3	1	2	3	3	0	1	0	0	1	1	1	2	2	1	1	1	4	3	2	0	0	2	0	1	0	5	1
ENSG00000272153	0	2	0	1	7	1	0	1	9	1	11	3	6	1	2	0	5	5	1	2	2	3	1	0	0	5	2	3	1	1	2	3	2	0	3	10	4	0	4	1	4	1	6	0	1	8	5	2	7
ENSG00000116198	462	559	165	686	594	673	674	707	632	472	694	568	568	480	753	424	731	851	335	329	698	581	660	737	696	723	603	612	439	425	453	537	665	563	524	617	425	802	739	589	570	642	464	523	671	631	632	770	469
ENSG00000169598	156	239	59	221	305	213	236	283	311	264	286	296	179	165	290	145	223	314	157	143	270	286	270	224	294	376	232	228	159	181	248	179	264	188	212	195	176	255	286	287	217	253	168	198	240	229	210	291	123
ENSG00000198912	268	309	91	359	401	303	331	341	359	395	374	318	210	255	338	189	314	344	197	208	393	274	383	300	341	374	367	305	193	217	277	195	335	246	241	306	187	335	427	294	285	298	270	259	309	318	296	351	187
ENSG00000236423	13	18	9	36	22	36	8	50	19	34	40	15	28	31	27	14	17	48	30	25	23	22	22	16	34	49	34	28	27	36	19	31	26	17	23	28	19	30	45	27	35	42	23	14	25	23	28	21	18
ENSG00000233304	1	0	0	1	0	4	0	0	7	3	2	1	1	5	1	2	6	10	10	6	2	4	2	3	1	1	3	2	0	4	2	2	7	3	6	3	0	8	10	4	6	5	4	1	0	1	12	3	7
ENSG00000226374	0	1	4	2	0	4	0	0	0	2	2	1	1	0	0	4	2	1	4	1	3	2	5	1	0	0	5	3	1	1	5	6	11	1	2	2	1	0	5	3	3	6	1	6	1	0	1	2	5
ENSG00000284668	0	0	0	3	0	4	0	0	2	0	1	0	0	4	2	2	4	3	7	1	3	0	0	2	5	0	0	4	3	2	3	0	6	8	5	4	2	1	3	1	5	6	1	1	1	2	2	1	3
ENSG00000284703	3	0	0	5	0	1	0	0	5	0	2	0	2	8	12	5	2	6	7	3	1	2	1	0	4	1	0	3	1	7	4	0	4	8	17	5	4	0	5	4	6	13	2	0	2	3	2	2	9
ENSG00000229280	0	1	0	3	0	2	0	0	0	0	0	0	0	1	0	0	0	0	0	1	0	0	0	0	0	0	0	0	0	0	4	1	2	0	0	0	2	0	0	1	2	2	2	0	0	0	0	1	2
ENSG00000235054	4	0	0	0	0	1	0	2	2	4	2	0	1	1	4	0	2	1	4	6	0	2	1	2	0	3	0	1	1	1	3	2	4	4	5	5	5	3	1	6	6	18	4	1	0	0	3	1	2
ENSG00000284694	4	0	1	3	2	2	0	1	12	1	0	1	1	5	1	3	2	5	8	9	6	1	2	0	8	4	2	1	4	2	3	0	5	4	4	2	0	2	6	7	6	5	5	0	2	1	2	2	7
ENSG00000227169	0	0	0	0	0	0	0	0	0	1	0	1	0	1	0	1	0	3	0	1	0	0	1	0	2	2	0	0	0	2	0	0	1	0	3	0	0	3	0	0	1	2	0	0	0	0	0	0	5
ENSG00000232596	0	0	0	0	0	4	0	1	1	2	1	1	1	4	1	3	2	6	2	5	0	0	0	0	2	1	0	1	5	3	0	1	2	2	4	1	6	9	1	1	5	6	1	1	0	0	3	0	7
ENSG00000196581	33	27	2	25	26	49	20	18	30	21	82	4	11	17	29	35	2	23	16	21	70	51	55	16	14	18	10	23	19	12	24	28	33	38	32	26	19	12	62	56	51	60	48	13	43	55	46	33	47
ENSG00000284739	2	0	0	0	0	0	0	2	2	0	0	0	3	0	2	1	1	0	1	1	0	0	0	0	2	0	1	0	0	0	0	1	2	4	3	2	2	0	2	2	0	2	1	0	0	0	1	0	8
ENSG00000284674	4	2	0	5	0	1	0	1	1	0	1	0	2	2	5	13	0	3	4	5	3	1	0	0	2	1	0	1	1	2	1	1	1	2	2	1	3	2	1	4	13	3	1	0	0	0	6	0	5
ENSG00000231510	0	0	0	1	0	2	4	3	1	1	0	0	0	4	0	0	0	1	3	1	0	1	0	0	1	0	0	0	0	1	0	0	3	0	2	0	0	1	0	3	0	4	0	0	0	0	1	0	2
ENSG00000284616	0	0	0	0	0	1	2	1	0	0	2	0	2	1	1	4	3	5	1	1	0	0	2	0	0	0	0	0	0	1	1	5	3	3	3	0	0	1	4	4	3	9	0	0	2	1	0	2	1
ENSG00000284692	2	0	0	1	0	4	0	5	3	1	0	3	0	0	0	2	0	2	2	2	0	1	3	3	4	0	0	0	1	2	0	1	4	6	3	2	2	1	1	1	8	3	0	0	1	0	6	3	6
ENSG00000284666	0	0	0	4	5	0	0	1	0	0	0	0	0	0	2	7	1	1	0	4	3	0	2	0	2	0	0	0	0	0	0	5	0	1	2	0	2	0	2	4	0	2	0	2	0	0	0	1	1
ENSG00000260972	0	0	0	1	0	0	0	0	1	3	1	0	1	0	1	5	1	1	2	3	1	2	1	0	0	0	2	1	2	0	0	0	3	0	0	1	0	0	2	3	2	2	0	0	0	1	2	0	4
ENSG00000283356	1	0	0	0	0	2	0	0	1	1	0	0	0	0	0	0	0	0	0	0	0	0	0	0	0	0	0	0	0	0	0	0	2	0	0	0	0	0	1	0	0	1	0	0	0	0	0	0	0
ENSG00000236948	2	2	0	6	2	8	5	19	15	4	3	8	2	1	6	3	16	8	1	6	16	8	6	7	1	4	4	9	3	3	4	6	8	3	11	5	1	5	13	10	5	6	8	2	4	13	0	3	14
ENSG00000264341	0	0	0	0	0	0	0	0	0	0	0	0	0	0	0	0	0	2	0	0	0	0	0	0	0	0	0	0	0	0	1	0	0	0	0	0	1	0	0	2	0	1	0	0	0	0	0	1	0
ENSG00000264101	3	1	1	3	0	2	2	0	3	0	3	0	0	0	0	0	0	2	1	0	0	1	1	2	1	5	1	0	0	0	5	1	0	0	2	0	0	0	5	0	3	4	0	0	0	2	5	1	1
ENSG00000131697	150	151	54	194	176	255	212	325	192	208	331	182	227	183	221	125	199	258	146	158	224	190	190	264	247	365	284	219	155	212	151	214	261	222	236	199	146	293	229	186	225	246	211	208	287	255	222	277	164
ENSG00000069424	2049	2371	775	2883	2436	2850	3163	3626	3392	3170	4029	1964	2291	2169	3236	1958	2836	4804	1828	1748	2586	2699	4194	2780	3256	4423	5081	2833	2231	2701	2489	2468	3130	2653	2442	2929	2296	3309	3043	2720	3696	3191	2287	2320	3095	3926	2602	3149	2026
ENSG00000116254	12	12	2	23	8	45	12	15	23	6	13	6	18	33	17	18	16	45	20	12	18	29	28	24	11	19	10	7	27	14	9	20	23	23	21	12	20	23	17	27	27	44	31	21	17	6	22	20	23
ENSG00000116251	2008	3568	496	2657	3930	2818	2223	2248	2880	2786	1946	3902	1527	3070	4624	2114	3008	3230	3127	2040	2865	2986	3026	1726	2902	2820	1360	2806	1478	862	1977	1484	3041	3049	2952	3236	2650	2689	5309	4213	3795	2834	2369	2707	1528	2562	2926	2639	2152
ENSG00000226944	0	1	3	0	2	1	0	1	2	0	0	2	0	1	3	1	4	0	3	0	2	0	1	2	1	2	0	0	3	0	3	1	1	0	2	0	2	0	0	4	7	7	0	1	0	1	2	1	1
ENSG00000158286	46	22	2	59	84	41	53	45	65	42	73	23	80	37	58	36	54	97	21	41	51	60	31	37	23	76	30	19	44	20	22	49	43	32	49	45	17	60	30	28	31	60	40	32	30	43	32	36	35
ENSG00000116237	393	462	188	534	614	427	529	597	470	489	553	495	384	268	575	312	412	502	290	259	576	471	584	447	513	546	407	435	272	342	312	386	662	341	309	497	266	402	446	497	323	358	423	448	419	461	493	482	316
ENSG00000225077	2	3	1	1	2	0	3	1	2	3	1	6	0	1	3	1	4	8	7	3	2	0	2	3	2	1	1	0	1	1	1	1	5	4	6	8	3	0	7	5	5	7	4	0	1	0	2	1	3
ENSG00000173673	0	0	0	0	0	2	0	0	2	0	0	0	1	3	0	0	0	0	0	3	2	2	0	2	0	0	1	0	0	0	1	0	1	2	1	1	0	0	0	0	8	2	7	1	0	0	0	0	1
ENSG00000158292	50	40	15	52	53	69	53	100	64	48	66	15	31	29	64	12	17	56	8	50	61	47	130	39	38	48	82	27	28	25	22	47	35	18	16	9	20	32	41	24	20	89	49	21	52	33	36	89	28
ENSG00000097021	56	57	26	67	65	72	72	44	95	62	41	35	54	39	88	64	76	57	52	43	80	46	77	79	58	51	58	76	50	33	38	62	63	31	24	49	46	64	58	56	38	70	49	50	50	45	36	82	60
ENSG00000271746	9	13	7	12	24	7	6	10	13	18	13	17	4	7	17	2	2	14	3	11	5	29	10	5	6	8	2	24	9	3	5	7	18	19	4	8	12	7	22	16	16	16	5	16	8	20	13	21	10
ENSG00000069812	1	0	1	5	0	6	1	1	3	2	0	2	3	2	0	1	2	7	3	2	4	3	4	1	1	1	2	2	0	0	1	6	4	8	4	2	2	5	1	5	4	11	7	3	8	4	3	5	10
ENSG00000187017	453	139	194	39	21	85	106	33	544	37	52	26	189	29	618	75	62	62	100	68	176	47	194	136	149	85	86	52	189	42	52	81	75	17	185	63	73	104	50	51	240	148	57	184	114	115	88	180	174
ENSG00000265392	0	0	0	2	0	0	1	0	0	0	0	0	0	1	0	0	0	0	0	1	0	0	1	0	0	0	3	0	0	0	0	1	1	0	0	0	0	2	0	0	0	3	0	0	3	0	0	0	0
ENSG00000231868	0	2	0	1	0	3	3	0	3	0	5	3	2	1	3	3	3	0	0	2	0	1	1	5	2	2	0	0	0	0	1	2	1	0	5	1	1	0	8	1	1	2	2	0	3	1	0	1	4
ENSG00000215788	616	767	87	664	1537	739	506	503	821	758	646	1195	443	573	1164	507	604	831	511	402	992	1031	661	861	829	1031	417	746	392	45	511	812	577	635	673	762	444	973	1117	853	698	502	491	467	430	791	607	856	410
ENSG00000171680	49	46	4	38	72	77	36	21	56	45	69	95	37	29	65	44	47	75	37	27	43	73	75	58	74	139	46	42	26	9	41	47	78	13	48	74	45	37	75	94	82	35	40	81	27	36	44	67	46
ENSG00000162408	494	819	149	654	804	786	583	644	857	538	657	897	548	415	726	426	546	857	328	344	617	663	709	653	889	988	462	694	397	257	597	632	1023	427	652	655	402	701	833	740	674	602	480	710	548	726	630	965	327
ENSG00000253022	0	0	0	0	0	0	0	0	0	0	0	0	0	0	0	0	0	0	0	0	0	0	0	0	0	0	0	0	0	0	0	0	0	0	2	0	0	0	0	0	0	0	0	0	0	0	0	0	0
ENSG00000229519	0	0	0	0	1	0	1	0	0	1	0	0	1	0	0	0	0	2	5	2	1	1	2	0	0	1	1	0	0	0	4	0	2	0	2	0	1	0	1	5	0	0	0	0	1	0	1	0	1
ENSG00000173662	0	0	0	1	0	1	1	1	5	2	4	4	4	1	2	2	0	3	2	6	5	0	5	4	0	1	5	4	2	0	3	3	9	3	5	3	1	1	5	6	8	6	0	7	2	3	6	6	8
ENSG00000204859	480	591	147	603	749	626	514	721	619	879	775	662	642	585	675	476	525	712	393	469	664	788	743	557	712	821	1025	550	439	693	651	619	572	503	633	625	650	785	951	568	566	950	580	477	677	612	709	653	418
ENSG00000162413	2283	1953	629	2960	2598	3760	2725	2336	2040	3238	2707	1625	2658	2356	1867	1857	1780	2130	1901	2333	2684	3636	3266	2648	2615	3347	9075	2660	2350	4130	2509	2949	1464	1874	2657	2099	2772	3257	3041	1909	1854	4217	2921	2467	4055	2458	2670	3007	1710
ENSG00000116273	148	175	42	160	146	179	186	182	166	143	236	159	172	174	228	121	164	251	172	147	178	191	184	213	176	269	321	195	158	149	143	184	193	130	174	195	189	223	220	174	141	192	214	155	191	197	180	199	161
ENSG00000041988	161	186	48	172	232	218	183	202	148	191	128	192	130	137	186	76	148	189	88	145	217	217	183	161	152	255	209	181	124	125	135	132	207	105	101	141	121	148	235	182	146	185	171	165	179	186	171	197	104
ENSG00000007923	301	412	126	402	392	432	352	519	541	397	545	506	383	382	653	309	427	669	251	262	462	395	373	308	557	607	331	444	276	328	397	319	682	437	458	430	281	580	531	548	380	463	319	318	413	473	377	436	327
ENSG00000228750	2	0	0	0	0	0	0	2	3	2	2	0	1	4	2	4	1	3	0	3	3	1	0	0	4	0	2	0	2	1	2	0	6	1	3	0	1	0	1	2	4	1	3	0	0	0	0	0	1
ENSG00000284744	1	0	0	2	0	0	0	1	3	0	0	0	0	1	1	1	0	1	0	2	0	0	0	0	0	3	5	0	0	2	0	1	2	6	6	3	2	0	1	3	0	1	0	0	0	0	0	0	2
ENSG00000237436	9	6	1	5	29	9	6	9	2	10	10	15	4	7	10	1	2	5	2	5	14	6	17	13	8	8	5	13	5	5	5	5	15	6	5	1	6	2	7	8	5	7	6	15	3	8	4	12	13
ENSG00000171735	180	212	50	192	241	192	171	275	257	217	288	273	212	168	375	173	224	305	197	179	228	206	213	216	300	303	192	235	153	177	190	158	281	228	245	278	199	308	311	244	253	283	188	198	150	223	176	261	220
ENSG00000227950	0	0	0	0	0	0	0	0	1	0	0	0	0	0	3	0	0	0	2	0	0	0	0	0	0	0	0	0	0	0	1	0	0	1	1	1	1	0	0	1	0	0	0	0	0	1	0	0	1
ENSG00000237365	0	0	0	0	0	0	0	0	2	0	0	1	0	0	0	0	1	0	0	0	0	0	0	1	1	0	2	0	1	0	0	0	3	0	0	1	0	0	5	1	3	6	3	0	1	0	0	2	2
ENSG00000207056	0	0	0	0	0	0	0	0	0	0	0	0	0	0	0	0	0	1	0	0	0	0	2	0	0	0	0	2	0	2	0	3	1	0	0	4	0	0	0	2	0	0	0	0	0	0	0	0	4
ENSG00000237402	0	0	0	0	1	0	0	0	0	0	1	0	0	2	0	2	0	9	0	0	2	0	0	0	0	0	0	1	0	1	0	0	0	0	5	2	1	2	1	1	1	2	0	0	0	0	0	0	1
ENSG00000237728	1	0	0	1	0	1	1	0	4	5	0	0	0	2	0	5	2	0	2	4	0	0	0	0	1	0	2	0	5	2	0	0	2	0	5	5	2	0	1	2	7	11	1	0	1	0	0	3	3
ENSG00000225126	3	0	0	0	0	0	0	0	4	0	0	0	0	0	1	1	0	3	0	0	0	0	0	0	1	0	0	0	0	0	0	0	1	1	0	0	2	0	0	0	0	4	1	0	0	0	0	0	1
ENSG00000270171	0	0	0	0	0	1	0	3	5	0	1	0	3	2	1	3	1	3	2	1	2	6	3	0	0	5	0	1	0	0	3	2	4	1	4	5	2	4	3	3	2	6	2	0	0	0	1	1	0
ENSG00000270035	0	1	0	0	3	0	0	1	0	0	1	0	3	2	6	2	0	0	2	2	0	2	0	2	2	0	0	1	1	0	1	0	1	0	1	2	1	0	2	3	2	3	0	0	0	1	4	3	0
ENSG00000269978	1	0	0	1	0	0	0	0	0	2	2	1	0	0	4	1	0	0	6	1	0	0	0	2	2	0	1	0	0	0	0	1	1	0	0	1	0	1	0	3	0	0	5	0	0	0	4	3	0
ENSG00000049245	934	857	415	1132	1116	1078	1188	1071	823	1047	1097	605	1096	797	568	521	782	1020	720	608	1210	1118	1651	934	916	968	1365	1002	1777	1292	804	891	840	708	921	676	976	948	1072	659	640	1263	974	1047	1336	871	989	944	517
ENSG00000269925	36	31	20	30	43	61	41	52	28	31	60	37	42	30	28	20	16	37	20	24	24	40	48	31	30	35	45	24	59	51	19	37	35	29	29	25	35	43	41	26	31	38	22	27	33	31	30	39	18
ENSG00000049246	79	140	29	114	103	95	122	144	123	63	114	160	95	54	136	66	57	222	70	88	113	111	116	189	113	115	85	153	71	142	172	55	144	83	92	88	95	111	92	145	108	124	111	90	83	166	101	98	105
ENSG00000236266	10	5	8	11	10	12	7	52	11	17	8	16	9	15	31	10	3	43	19	15	4	1	3	15	15	14	3	13	20	26	26	7	15	3	24	17	7	20	8	15	19	24	8	5	7	33	6	0	19
ENSG00000049247	9	5	2	14	18	14	9	9	8	141	7	3	6	14	133	10	8	35	7	99	173	10	7	11	165	16	9	11	5	3	21	6	21	115	7	15	8	5	12	14	7	10	9	7	8	11	10	12	7
ENSG00000049249	149	65	84	152	128	176	99	108	118	147	189	128	116	159	97	63	73	80	142	53	137	181	196	213	132	161	317	160	206	134	88	287	126	101	208	157	266	114	183	178	118	201	93	127	385	170	196	158	149
ENSG00000270330	5	0	3	2	1	6	6	4	2	2	5	2	0	1	2	1	1	0	3	3	2	0	2	1	2	5	14	6	3	7	1	4	5	0	6	7	3	3	6	3	2	5	0	1	5	5	4	0	6
ENSG00000116288	791	912	359	928	1169	854	801	1112	1120	1342	1219	1181	750	1163	1365	960	1309	1373	997	870	869	949	1250	593	951	1013	837	1053	963	747	807	584	1324	1020	1163	1156	1090	962	1743	1366	1033	1030	648	695	732	1060	1090	719	869
ENSG00000200344	0	0	0	0	0	0	0	1	0	0	0	0	1	0	0	0	0	2	0	1	0	0	0	0	0	0	0	0	0	0	0	0	0	0	0	0	0	0	0	0	0	2	0	0	0	0	0	0	1
ENSG00000284747	22	18	9	26	23	24	30	24	17	17	25	35	40	23	31	14	19	21	17	18	24	24	18	29	50	36	39	28	22	14	21	16	26	22	16	15	23	36	20	33	13	31	12	20	40	24	12	25	20
ENSG00000284716	0	0	0	0	0	0	0	0	2	2	0	0	0	7	1	2	1	2	2	1	2	0	0	0	0	2	1	0	0	1	0	2	3	4	6	1	1	1	1	0	2	4	0	0	0	0	5	0	1
ENSG00000116285	20	21	4	25	13	11	23	14	12	23	14	9	11	5	28	7	15	7	28	17	9	10	20	12	14	4	11	14	3	12	7	7	19	5	16	12	10	14	24	14	8	18	13	11	18	16	6	21	11
ENSG00000238290	1	0	0	2	1	1	2	0	4	0	1	1	0	2	3	6	0	3	1	2	6	2	11	1	0	1	2	0	0	0	1	2	5	1	0	3	0	1	4	0	1	6	1	5	0	4	7	2	3
ENSG00000232848	0	0	0	0	3	1	0	0	2	0	0	0	0	0	0	3	0	0	0	1	0	1	1	0	0	0	0	0	0	1	0	0	3	0	2	0	0	2	2	0	4	2	1	0	0	0	0	0	0
ENSG00000229305	1	0	0	0	0	0	0	0	1	0	0	1	0	0	1	0	3	1	1	0	1	0	0	0	0	0	1	0	0	0	2	0	1	0	5	2	4	0	0	1	2	4	3	0	0	2	0	0	1
ENSG00000227634	0	0	0	0	0	0	0	1	1	0	0	0	0	2	0	0	2	0	0	2	0	0	0	0	2	2	2	0	2	2	2	0	2	1	2	0	3	1	3	2	1	2	1	0	0	1	0	3	1
ENSG00000200975	0	0	0	0	0	0	0	1	0	0	0	0	2	0	0	0	0	0	1	0	0	0	0	0	0	1	0	0	0	0	0	0	1	0	1	0	0	0	0	1	0	1	0	0	0	0	0	0	1
ENSG00000233645	1	0	0	0	0	0	0	0	6	0	2	0	0	0	0	2	1	4	3	2	1	0	2	0	0	0	0	0	0	0	1	0	0	1	1	0	1	0	0	0	0	2	0	0	0	1	2	0	1
ENSG00000251977	0	0	0	0	0	0	0	0	0	0	0	2	0	0	0	0	0	0	2	0	0	0	0	0	0	0	0	0	0	0	0	2	0	0	0	0	0	2	0	0	0	0	1	0	0	1	0	0	0
ENSG00000162426	9	9	1	6	18	6	10	10	14	4	5	11	10	7	11	11	6	7	8	14	15	11	19	3	12	15	7	20	6	5	17	14	14	12	17	15	4	7	11	31	5	25	14	14	11	14	10	15	24
ENSG00000252254	0	0	0	0	0	0	0	0	0	0	0	0	2	1	1	0	0	1	0	0	1	0	2	0	0	0	0	0	0	0	1	0	2	1	0	0	0	0	0	2	0	0	0	0	0	1	0	0	3
ENSG00000142599	1452	1009	657	1551	1306	2013	2111	2141	2089	1656	3245	1285	3141	1968	1789	1255	2248	2725	1503	998	1699	1663	1785	2200	2669	3758	5106	1942	2771	4196	1882	2195	1418	1682	2404	1801	1952	4389	1956	1406	1442	2951	1394	1464	4250	1855	2053	1960	1409
ENSG00000232912	51	34	20	51	43	83	68	116	45	92	140	59	112	76	38	47	104	146	49	51	82	61	64	68	72	98	227	75	126	201	82	56	52	56	65	64	94	210	94	59	44	135	52	37	123	58	76	37	42
ENSG00000221083	1	0	0	0	0	0	0	1	2	2	11	3	4	3	3	2	3	4	2	2	3	0	0	3	8	10	0	0	1	1	0	0	0	6	5	5	3	1	5	1	0	0	0	2	1	0	0	3	0
ENSG00000270282	0	0	0	0	0	0	0	0	1	0	0	0	0	0	2	1	0	3	2	0	0	0	0	0	0	0	0	0	0	0	0	0	0	0	2	0	1	0	0	0	0	3	0	0	0	0	1	0	2
ENSG00000234619	0	0	0	0	0	1	0	1	1	1	0	0	0	0	0	0	0	5	1	1	0	0	0	0	0	1	0	1	0	0	0	0	0	0	1	2	0	1	1	0	1	1	0	0	0	0	2	0	1
ENSG00000224315	4	1	2	5	5	8	10	26	16	0	9	18	15	4	16	6	19	21	10	11	9	12	10	15	24	20	4	6	2	10	17	10	19	17	10	18	10	33	12	17	13	23	11	9	4	6	10	20	13
ENSG00000222511	2	1	0	1	0	2	4	3	2	0	3	6	3	3	4	2	0	0	1	0	0	1	0	1	5	3	1	2	0	0	1	1	7	3	0	6	3	3	0	5	1	2	1	2	1	0	1	0	2
ENSG00000226545	0	0	2	0	0	0	0	0	0	0	3	0	0	0	0	0	0	0	2	0	0	0	0	0	3	0	0	0	0	1	0	0	1	0	4	2	1	2	0	1	0	2	0	0	0	0	0	0	1
ENSG00000228423	5	12	4	10	8	9	7	12	9	0	15	12	4	13	12	9	6	21	10	10	11	8	4	6	23	13	11	7	10	6	21	12	9	10	9	4	8	22	9	13	13	12	3	6	11	10	6	23	9
ENSG00000229716	0	0	0	2	0	0	0	0	0	0	0	0	1	1	1	0	0	0	0	0	0	0	0	0	0	0	0	0	0	3	0	0	0	2	1	0	1	0	2	1	1	0	0	0	0	0	0	0	1
ENSG00000074800	3607	5593	2243	5447	4911	5633	4665	7571	6854	5760	7114	3590	4554	4938	4786	4272	5673	7977	3639	3315	5546	3767	6680	4419	5553	6585	6006	6477	5305	5301	4189	4557	7468	5060	5391	5216	4755	5548	5599	5761	4378	4504	5376	5473	5442	5437	5846	4745	3611
ENSG00000274258	4	5	3	1	3	2	2	1	0	0	0	1	0	1	2	0	0	0	0	0	2	1	3	0	2	2	2	0	3	2	2	1	2	1	3	0	0	4	0	4	3	2	1	0	1	1	1	6	0
ENSG00000236269	38	39	16	42	78	52	37	66	39	74	51	85	29	43	66	16	28	62	25	43	66	40	51	30	88	96	56	41	42	43	56	39	64	33	39	43	59	41	66	66	34	40	26	41	20	41	47	49	18
ENSG00000230679	10	12	4	12	24	11	7	18	20	11	10	47	12	8	24	6	14	11	6	16	14	12	10	10	12	10	7	13	9	3	11	5	15	13	14	19	14	7	23	18	20	13	13	13	2	10	13	6	16
ENSG00000201725	1	0	0	1	0	0	0	2	1	1	1	1	1	0	0	0	0	1	0	1	2	1	0	0	1	0	0	1	0	0	3	0	1	0	4	2	0	2	1	0	1	3	0	1	0	1	0	0	0
ENSG00000238249	0	0	0	1	0	1	0	0	0	1	1	0	1	0	0	0	0	3	0	0	1	1	1	1	1	0	0	0	0	1	0	2	0	0	3	1	0	2	0	0	0	3	2	0	0	0	0	0	1
ENSG00000232208	16	83	6	19	15	31	32	32	60	36	18	53	10	5	47	27	120	87	30	11	86	31	13	25	43	46	11	46	18	0	62	9	32	36	50	41	9	50	78	51	55	29	13	19	21	27	11	16	12
ENSG00000232663	0	0	0	0	0	0	0	0	0	0	0	0	0	0	0	0	2	0	1	0	0	1	0	0	0	0	1	0	0	0	0	0	1	0	0	0	0	0	0	0	0	0	0	0	0	0	0	0	0
ENSG00000131686	4	19	3	4	5	12	10	1	11	7	8	10	7	28	11	6	13	20	10	8	85	5	26	5	22	24	9	11	13	0	11	4	5	7	12	6	1	8	19	17	14	28	7	6	5	13	4	6	6
ENSG00000265141	0	0	0	0	0	0	0	0	2	0	1	1	2	0	0	0	0	2	0	0	0	0	0	0	0	1	0	0	0	0	1	0	1	0	1	0	0	0	0	3	1	1	0	0	2	0	0	0	0
ENSG00000197241	0	2	0	5	0	3	1	0	5	0	2	3	1	5	2	1	5	6	4	5	2	7	3	2	2	3	2	2	0	1	2	2	7	3	2	2	6	3	6	2	8	3	6	4	1	2	6	4	6
ENSG00000142583	10	47	6	19	19	11	12	16	34	44	24	100	46	13	13	10	33	43	16	33	67	15	56	27	35	24	11	82	40	34	30	14	21	20	58	33	266	19	32	42	27	44	21	46	54	13	47	30	30
ENSG00000252404	0	0	0	0	0	2	0	0	0	0	0	1	0	1	0	0	0	0	1	0	0	1	0	0	1	0	0	0	0	0	0	0	0	0	0	0	0	0	0	0	0	1	0	1	0	0	0	0	0
ENSG00000180758	88	119	12	189	142	180	86	125	105	129	111	107	126	150	101	81	78	116	124	54	126	180	117	101	148	119	188	135	66	56	90	90	69	92	132	80	66	82	150	101	118	129	131	136	176	114	96	226	118
ENSG00000228526	12	11	3	13	25	3	2	32	15	3	19	4	22	11	10	8	15	11	9	7	17	7	10	11	10	11	12	1	17	10	6	8	20	10	16	18	11	6	9	8	5	26	6	7	2	7	12	3	16
ENSG00000284357	0	0	0	0	0	0	0	0	0	0	0	0	0	0	0	0	0	0	0	0	0	0	0	0	0	0	0	0	0	0	0	0	0	0	0	0	0	0	0	0	0	0	0	0	0	0	0	0	0
ENSG00000234546	2	7	0	2	0	6	2	9	2	0	2	0	3	0	3	2	0	3	5	1	1	0	3	1	0	1	2	2	1	2	3	3	3	1	3	2	2	2	1	3	0	6	0	2	0	7	3	0	4
ENSG00000281937	0	0	0	0	0	0	2	0	2	0	0	0	0	0	0	2	1	1	3	4	0	1	3	0	4	1	0	0	0	0	1	3	2	3	3	0	0	4	1	3	0	4	1	1	5	0	0	1	3
ENSG00000049239	1149	1108	486	1370	1259	1401	1368	1092	1441	1130	1480	1153	1178	793	1281	694	998	1198	618	606	1270	1218	1536	1321	1056	1657	1454	1162	930	1316	971	1342	1201	878	1330	1066	926	1363	878	1083	729	1208	1159	1232	1610	1204	1334	1249	751
ENSG00000171621	58	81	45	51	78	62	55	33	58	58	27	41	48	23	55	40	56	78	29	27	62	50	49	56	38	115	39	48	45	37	7	33	50	44	50	63	38	62	29	39	45	47	45	36	41	37	41	65	52
ENSG00000284652	1	0	0	0	0	0	0	0	1	5	1	0	0	1	0	1	1	2	1	2	0	1	3	0	0	1	2	1	2	2	0	0	4	0	3	1	0	3	0	1	0	2	3	0	0	0	0	0	5
ENSG00000284693	2	0	1	4	7	0	0	1	0	1	1	2	2	0	1	1	3	3	8	2	1	3	1	2	1	2	4	4	3	1	1	1	0	4	5	1	3	3	6	3	2	3	5	3	0	2	7	4	3
ENSG00000252956	0	0	0	0	0	0	0	1	0	0	0	0	0	3	1	0	0	0	0	0	0	0	0	0	0	0	0	0	0	0	0	0	0	1	0	0	1	0	0	0	0	0	0	1	0	0	0	0	1
ENSG00000235263	0	0	0	0	0	0	0	0	1	0	0	0	0	1	0	1	1	0	2	0	0	0	0	1	2	0	1	0	0	2	0	0	1	7	5	0	0	0	0	2	0	3	0	0	0	0	0	0	7
ENSG00000171612	52	68	21	51	77	64	46	49	52	64	56	47	42	35	63	20	29	57	23	29	57	69	72	50	55	46	33	36	32	34	24	52	68	46	28	38	23	51	57	46	38	48	39	40	47	54	60	60	38
ENSG00000231181	15	6	2	2	6	6	2	10	2	3	9	13	10	2	13	10	4	5	4	2	3	12	9	3	4	14	6	8	4	5	4	9	10	8	3	14	8	20	8	11	5	11	6	5	7	9	3	17	7
ENSG00000188807	43	83	25	63	53	95	83	67	90	48	62	95	77	34	99	56	64	85	47	47	83	84	70	89	82	86	59	38	26	39	48	87	75	51	61	68	33	62	53	69	37	81	59	70	97	54	49	98	41
ENSG00000171608	5655	4834	2590	8021	5320	8925	7690	7757	6321	6809	9768	3711	7957	5726	5034	4821	6080	7972	5288	4315	6517	6630	9132	8274	7604	11289	18109	7455	7823	9837	5723	9115	5418	5399	7393	5948	6379	11088	7024	4675	4688	8735	6943	5918	12047	6322	8248	7785	4515
ENSG00000179840	14	26	13	19	34	23	31	22	11	21	37	13	46	18	30	16	28	36	32	9	13	19	52	19	23	37	83	27	51	42	24	26	14	16	35	25	33	32	42	24	16	34	23	13	36	21	40	33	27
ENSG00000233268	0	0	0	0	0	0	0	0	0	0	0	0	0	1	1	1	0	0	3	0	0	0	0	0	1	1	0	0	0	0	0	2	0	0	6	0	0	1	0	0	3	1	0	3	0	0	5	0	5
ENSG00000231789	2	0	1	2	2	0	2	0	2	7	0	4	2	0	7	0	2	1	1	2	0	2	2	1	1	0	8	2	0	1	1	0	2	2	2	1	3	2	1	4	4	1	1	0	2	0	2	2	2
ENSG00000171603	430	709	211	830	844	743	879	969	878	648	1199	692	634	595	1206	526	888	1088	408	352	705	635	740	845	880	1171	743	679	414	436	633	628	912	666	585	841	407	922	738	687	661	648	625	640	803	790	885	929	556
ENSG00000271264	0	0	0	0	0	0	0	0	0	1	0	0	0	0	0	0	0	0	0	1	0	0	0	0	0	0	0	0	0	0	0	0	0	1	0	0	0	0	0	3	0	3	0	0	0	0	1	0	0
ENSG00000280113	1	1	1	0	0	0	1	2	2	0	0	0	0	5	0	0	2	3	1	1	2	1	5	0	5	1	6	0	0	2	0	0	3	2	2	2	3	0	3	2	4	8	1	1	1	0	2	2	5
ENSG00000178585	224	273	68	273	290	263	222	290	259	239	325	125	182	182	205	176	188	227	132	169	306	215	309	279	222	257	314	219	138	278	165	198	236	198	226	179	232	217	269	197	158	242	313	223	255	201	177	259	169
ENSG00000223989	0	0	0	1	0	1	2	0	1	3	0	0	0	2	0	0	1	2	0	0	0	0	2	0	0	2	0	0	1	7	1	0	1	0	0	0	0	2	0	2	1	4	0	1	3	1	1	0	0
ENSG00000162441	235	336	72	387	362	299	318	285	279	368	313	345	241	213	303	181	297	338	195	183	346	295	372	333	285	259	285	301	237	230	220	241	333	223	259	280	226	262	376	270	233	276	312	271	285	267	346	352	200
ENSG00000228150	11	4	4	4	5	11	9	9	2	8	4	2	4	8	5	2	3	8	2	5	4	8	9	6	14	12	8	7	7	8	9	10	2	3	3	7	6	6	18	6	11	1	7	8	10	3	6	2	4
ENSG00000173614	212	165	115	214	197	193	225	317	202	360	302	168	207	192	157	177	183	242	186	166	240	240	296	200	193	242	326	198	252	319	240	223	270	206	230	238	294	312	360	173	148	242	219	183	292	206	281	207	126
ENSG00000202415	5	14	4	9	12	10	6	13	10	10	6	6	8	11	8	7	12	9	4	4	9	9	22	16	10	12	18	12	8	15	4	13	14	6	11	8	13	11	5	9	9	17	6	6	11	7	9	9	8
ENSG00000283611	2	0	0	0	0	0	0	0	1	1	2	1	4	0	1	1	2	1	2	1	3	0	0	0	3	4	5	2	3	5	1	0	2	1	2	0	4	0	0	1	0	1	2	0	1	0	2	1	3
ENSG00000265521	0	0	2	1	0	2	1	0	0	1	1	0	1	2	0	0	2	0	1	2	1	3	0	4	1	1	0	2	1	3	1	1	2	0	1	3	0	1	2	1	3	1	0	1	0	0	1	6	0
ENSG00000241326	0	0	0	0	0	0	0	0	0	0	0	0	0	0	0	0	0	0	0	0	0	0	0	0	0	0	0	0	0	0	0	0	0	0	0	0	0	0	0	0	0	0	0	0	0	0	0	0	0
ENSG00000162444	101	76	26	87	141	127	123	87	104	128	109	58	72	74	26	101	43	97	95	57	143	127	222	60	71	86	175	88	135	112	87	115	122	89	103	82	121	72	140	68	68	130	109	109	145	62	118	79	44
ENSG00000130939	917	806	432	1352	1102	1445	1456	1660	1513	1708	2283	1053	1988	1492	1221	1186	1413	1981	1075	1059	1254	1133	1411	1439	1848	1798	3373	1439	1335	2214	1880	1347	1394	1527	1828	1597	1480	2377	1816	1346	1295	2216	1350	1300	1861	1424	1659	1415	1234
ENSG00000224340	0	0	0	0	0	0	0	1	0	1	0	0	0	0	0	0	0	1	0	1	0	0	0	0	1	0	0	0	0	0	0	0	0	2	0	1	0	0	0	0	0	0	1	0	0	0	0	0	6
ENSG00000233623	5	10	5	8	6	10	14	31	15	17	39	14	20	22	23	10	15	31	11	8	17	10	14	19	39	31	38	11	1	33	34	17	18	13	25	10	11	52	20	10	11	48	7	7	36	13	19	13	4
ENSG00000201746	0	7	3	4	3	2	5	3	4	5	6	5	9	7	1	4	1	6	1	4	7	1	4	3	6	4	4	9	8	19	5	7	8	2	5	4	4	11	7	0	2	10	4	2	4	10	6	6	10
ENSG00000054523	867	741	951	1342	950	1454	1786	1778	1072	983	2687	858	1875	994	898	1111	1337	2647	1095	870	1183	1147	2023	1676	1341	1777	2613	1041	3142	3458	1685	1506	1274	1143	1504	1306	1514	2757	1165	995	924	2114	1218	994	2053	929	1470	1103	1155
ENSG00000264881	1	0	1	0	1	0	0	0	0	3	2	3	0	2	0	1	0	0	0	0	0	2	2	1	0	0	1	1	0	1	1	1	0	1	0	0	0	0	0	0	0	0	0	0	0	0	0	2	1
ENSG00000199562	6	5	2	1	5	8	5	6	6	4	15	5	7	5	7	3	8	17	7	12	5	4	7	9	4	5	4	7	14	27	10	5	8	8	9	3	8	29	11	2	3	7	7	2	4	3	10	3	6
ENSG00000264501	0	0	0	0	0	0	0	0	0	0	0	0	0	0	0	0	0	0	0	0	0	0	0	0	0	0	0	0	0	0	0	0	0	0	0	0	0	0	0	0	0	0	0	0	0	0	0	0	0
ENSG00000284735	2	6	2	5	6	5	4	8	3	3	13	7	11	7	8	5	5	12	9	8	4	1	6	7	9	4	15	3	1	10	4	7	10	6	9	1	10	11	12	1	7	16	1	1	4	3	6	8	5
ENSG00000284642	5	8	7	13	5	7	8	15	7	3	15	2	11	11	6	4	7	13	4	6	6	5	16	4	14	11	10	9	11	18	12	6	10	4	3	0	7	18	8	15	10	21	13	5	12	3	6	13	14
ENSG00000142657	2670	2367	1637	4021	2520	4250	3938	4515	5292	4404	7072	1776	4996	4004	1725	4428	4273	6999	3348	4055	3164	3294	5657	2936	4177	4309	8630	4361	7462	8066	4783	3969	4271	4495	7392	4156	6148	6809	5482	3168	3167	6367	3953	3448	4780	3876	4912	2922	3561
ENSG00000271989	2	5	0	0	6	7	0	0	2	1	1	2	0	3	2	1	4	1	2	9	0	0	5	2	2	2	5	3	2	0	1	4	2	1	6	0	0	0	0	3	3	0	1	1	0	2	1	3	0
ENSG00000251503	0	0	0	0	0	0	1	0	0	3	0	1	2	0	5	0	0	2	0	0	0	0	0	2	3	0	0	0	0	0	1	0	0	3	2	1	0	0	0	1	0	1	0	1	0	0	0	0	1
ENSG00000175279	3	3	3	1	5	6	2	3	0	2	6	4	2	1	3	1	0	6	3	1	1	0	4	1	7	4	1	5	0	5	3	0	3	1	4	1	2	0	5	6	6	3	3	0	3	0	7	0	0
ENSG00000241563	1	0	0	2	0	2	0	1	3	2	1	3	0	0	3	0	2	2	0	0	1	3	1	4	5	1	4	2	0	6	0	2	4	3	3	5	2	0	2	2	1	1	2	1	1	1	2	0	3
ENSG00000160049	371	614	139	559	555	510	502	582	571	642	529	580	352	422	660	405	514	589	377	317	538	559	603	412	613	681	334	462	332	276	413	377	731	487	432	548	346	552	690	733	528	477	437	468	412	527	499	584	335
ENSG00000203469	0	0	0	0	0	0	0	1	2	1	0	0	0	1	0	1	0	4	0	0	0	0	0	0	0	0	1	0	0	0	1	0	3	1	1	2	0	0	0	2	3	1	1	0	0	1	0	0	2
ENSG00000142655	108	199	36	195	197	187	165	235	295	227	239	320	197	214	364	191	256	341	129	185	229	184	180	174	265	326	154	211	155	141	204	210	342	257	252	236	180	329	335	294	227	230	155	182	166	247	224	200	204
ENSG00000243267	2	7	2	7	8	7	9	5	5	3	7	4	7	10	19	5	15	7	6	6	5	11	1	5	10	9	7	7	3	5	7	5	6	12	4	9	2	10	10	5	2	14	1	4	2	2	2	15	8
ENSG00000130940	159	192	99	292	209	280	297	271	271	238	359	177	325	195	307	204	327	330	160	154	303	251	347	264	350	338	406	211	276	303	154	299	250	216	226	219	175	372	244	176	197	348	225	166	476	204	238	315	226
ENSG00000272078	7	2	0	8	4	14	1	2	9	10	4	2	5	4	11	8	3	7	18	5	16	3	11	4	0	11	7	3	5	5	6	9	3	12	8	4	5	5	7	8	8	8	12	5	11	1	8	2	15
ENSG00000225158	0	0	0	0	0	1	0	0	2	0	0	0	0	0	0	0	1	0	5	0	1	1	0	0	0	0	0	0	0	0	0	0	0	1	0	0	0	0	0	0	0	0	0	1	0	0	1	0	1
ENSG00000175262	5	8	2	19	14	8	2	13	4	3	27	13	8	18	7	19	8	23	15	14	3	8	10	8	7	29	23	9	4	11	5	21	14	18	17	12	9	14	13	14	9	29	20	19	14	7	10	14	16
ENSG00000215785	0	0	0	0	0	0	0	0	1	0	0	0	2	0	0	1	3	2	1	0	3	0	0	0	0	1	0	0	0	0	4	0	1	0	2	0	0	3	2	2	0	6	1	2	0	1	0	4	1
ENSG00000120948	558	735	171	723	787	822	653	842	894	774	896	1077	706	699	938	617	774	1069	490	549	876	842	880	617	989	837	819	801	520	687	814	621	980	680	732	883	624	1095	1040	911	869	854	654	671	696	683	762	890	563
ENSG00000277726	0	2	0	0	0	0	0	3	1	0	1	0	0	0	0	1	0	1	2	0	0	0	1	0	0	2	0	0	0	0	0	0	1	0	0	0	1	0	0	0	0	0	0	0	0	0	0	0	1
ENSG00000009724	2	0	0	6	2	3	0	0	4	1	2	1	3	2	3	7	1	11	13	11	4	2	3	2	2	2	6	2	2	6	0	4	6	6	8	5	8	1	2	6	10	13	5	5	4	1	4	3	8
ENSG00000271895	28	30	10	28	46	17	25	30	22	14	35	31	28	13	37	27	15	25	12	15	32	23	30	23	34	33	28	22	9	20	22	27	20	23	23	18	17	35	31	20	30	28	18	12	13	18	25	34	21
ENSG00000116649	155	210	39	224	157	206	140	97	148	117	112	118	68	61	149	78	123	125	86	65	144	171	222	110	131	135	88	130	57	34	93	124	143	100	78	104	77	119	125	110	103	120	106	149	140	95	100	175	74
ENSG00000171824	407	614	155	640	711	624	693	814	726	658	679	753	614	497	681	442	585	706	328	300	712	647	717	637	695	733	572	617	332	393	529	547	815	473	494	564	372	671	677	604	601	490	581	641	574	579	572	762	444
ENSG00000226849	39	51	4	31	43	44	40	34	47	28	29	70	33	27	69	18	23	28	26	9	57	38	53	26	46	42	15	48	24	4	38	22	45	28	26	24	13	29	58	61	37	42	24	29	21	21	29	36	16
ENSG00000230337	0	2	1	1	2	2	0	1	1	1	1	0	1	3	6	4	4	2	0	0	1	1	0	3	0	0	1	0	2	2	1	1	1	0	0	0	4	1	4	1	3	5	2	0	0	0	0	4	3
ENSG00000198793	1087	1454	414	1531	1517	1634	1436	1921	1710	1521	1933	1352	1489	1270	1611	923	1345	1825	817	828	1767	1466	1675	1827	1752	1938	2118	1417	917	1260	1376	1593	1540	1203	1270	1364	848	1893	1555	1309	1149	1518	1387	1461	1730	1432	1420	1859	1050
ENSG00000225602	0	2	0	0	0	0	0	0	2	2	0	0	0	2	0	3	2	0	4	1	0	0	1	0	0	2	1	1	1	0	0	0	3	2	4	5	2	1	0	2	0	2	0	0	0	0	0	0	0
ENSG00000253086	0	0	0	0	0	0	0	0	0	0	1	0	0	0	0	0	2	1	0	2	0	0	0	0	0	0	0	0	0	0	0	0	1	0	2	0	0	0	0	0	0	3	0	0	0	0	0	0	1
ENSG00000171819	0	1	0	1	0	1	0	1	3	1	0	0	3	1	4	0	4	2	3	2	1	0	2	1	1	3	3	1	0	5	4	0	3	3	8	5	1	1	2	4	10	4	1	2	0	1	4	0	8
ENSG00000207451	0	0	0	0	0	0	0	0	1	0	0	0	0	0	0	0	3	0	0	0	0	0	0	0	0	0	0	0	0	0	0	0	0	0	0	0	0	0	0	0	0	0	0	0	0	0	0	0	0
ENSG00000238173	0	0	0	0	0	0	0	0	1	0	0	0	0	0	0	0	0	0	0	0	0	0	0	0	1	0	0	1	0	0	0	0	1	0	0	0	0	0	0	0	0	0	0	0	0	0	0	0	2
ENSG00000120942	282	511	76	374	393	458	339	313	493	324	309	488	271	271	493	249	324	395	233	214	420	400	410	319	421	461	236	315	215	123	312	293	445	257	267	382	239	437	502	470	372	354	308	370	253	344	353	450	221
ENSG00000238199	0	0	0	0	0	0	0	0	0	1	0	0	0	0	0	0	0	2	2	3	0	0	0	0	0	0	0	0	0	0	0	0	5	1	1	0	3	2	3	1	1	1	0	0	0	0	0	0	0
ENSG00000284646	1	0	0	0	0	0	0	0	0	0	0	0	0	0	0	3	0	0	2	1	1	0	0	0	1	0	0	1	0	0	0	2	4	1	1	0	4	3	1	0	5	11	0	0	1	0	0	0	1
ENSG00000224338	0	0	0	0	0	0	0	0	0	0	0	0	0	0	0	1	0	0	1	2	0	0	3	0	0	0	0	0	0	0	0	0	1	1	1	0	0	1	2	0	5	0	0	0	0	0	0	0	0
ENSG00000204624	10	16	5	16	12	36	7	12	17	4	5	15	6	10	20	24	22	24	14	14	21	9	16	13	20	23	13	9	10	11	6	11	30	19	12	18	11	20	29	36	26	26	27	18	12	8	19	23	19
ENSG00000235643	0	1	0	0	0	3	0	0	7	0	0	0	3	3	0	2	0	3	1	2	1	0	0	0	0	4	1	1	1	4	1	0	4	3	2	0	2	0	1	0	2	4	1	2	0	1	6	0	8
ENSG00000284708	0	0	0	0	0	3	0	0	1	1	0	0	1	2	1	1	0	2	1	10	1	0	2	1	0	0	1	2	1	0	1	0	4	1	2	0	2	0	6	3	0	5	0	1	1	0	0	0	6
ENSG00000116661	33	34	3	49	19	52	9	20	39	14	13	53	32	23	71	27	19	59	15	33	32	34	67	7	91	26	38	25	11	19	51	15	58	40	32	47	34	22	27	78	35	49	40	18	24	29	11	48	22
ENSG00000132879	160	196	45	230	265	198	204	247	193	205	171	288	185	107	312	120	183	218	143	137	252	211	294	165	274	232	154	180	111	124	166	152	252	126	138	185	131	143	240	219	167	188	156	138	151	169	148	226	150
ENSG00000116663	196	121	187	202	155	271	360	336	396	206	249	73	406	157	131	191	446	489	144	126	317	179	389	213	308	356	308	184	694	737	129	172	241	98	133	108	179	647	165	141	133	568	158	139	353	224	153	134	135
ENSG00000116670	165	131	57	202	190	191	207	238	230	209	219	181	175	150	237	154	192	225	179	187	217	154	306	186	164	236	233	216	172	189	151	165	172	161	197	192	165	170	206	153	134	206	170	153	164	207	164	170	128
ENSG00000162490	25	34	16	93	56	46	28	94	94	29	57	69	65	49	121	34	31	84	62	56	33	41	70	20	72	43	54	102	26	52	81	40	90	31	22	43	64	58	56	71	35	103	40	46	87	57	41	28	68
ENSG00000177674	1193	812	588	1503	1222	1277	1443	1944	1438	1417	1460	794	1627	1136	829	935	1137	1705	910	719	1323	1330	1925	1164	1252	1469	3220	1392	2011	2807	1335	1182	1038	826	1064	1018	1452	1931	1443	863	768	1786	1189	986	1572	1072	1410	1059	777
ENSG00000215910	4	4	0	2	0	11	5	5	10	10	8	2	8	6	7	9	4	16	16	11	3	3	2	2	2	8	6	5	2	10	2	9	17	7	8	12	10	5	13	4	7	15	5	13	6	6	11	9	18
ENSG00000177553	1	0	0	0	1	1	3	0	0	0	0	0	0	3	1	2	0	1	2	2	1	5	2	0	1	1	1	2	0	1	0	4	1	3	5	0	0	0	0	7	4	3	1	3	0	0	2	1	7
ENSG00000177000	981	1327	338	1316	1382	1273	1096	1530	1256	1208	1650	1216	911	1079	1209	575	1207	1343	603	705	1438	1234	1298	1268	1097	1416	1558	918	910	997	643	991	1048	722	729	1016	742	1052	1087	969	888	1355	1240	1214	1323	1048	1183	1179	744
ENSG00000011021	282	334	99	286	369	400	347	630	438	347	678	482	410	396	494	246	374	469	177	280	368	313	311	340	365	540	405	304	208	432	279	342	420	230	334	386	240	438	421	369	272	403	334	323	454	362	389	387	211
ENSG00000242349	5	12	4	6	7	15	4	20	12	7	24	12	12	9	8	5	8	12	7	12	20	10	16	7	20	14	28	6	13	9	8	6	14	5	8	6	9	13	11	6	5	19	8	12	22	11	6	9	3
ENSG00000276470	0	0	0	0	0	0	0	0	0	0	0	0	0	0	0	0	0	0	0	0	0	0	0	0	0	0	0	0	0	0	0	0	0	0	0	0	0	0	0	0	0	0	0	0	0	0	0	0	0
ENSG00000278852	0	0	0	0	0	0	0	0	0	0	0	0	0	0	0	0	0	0	0	0	0	0	0	0	0	0	0	0	0	0	0	0	0	0	0	0	0	0	0	0	0	0	0	0	0	0	0	0	0
ENSG00000175206	0	0	0	2	3	1	2	1	7	0	0	7	3	5	1	0	0	1	1	4	0	0	0	1	0	5	0	9	2	0	2	0	0	4	3	0	2	3	2	15	5	7	2	3	3	0	0	1	0
ENSG00000275915	0	0	0	0	0	0	0	0	0	0	0	0	0	0	0	0	0	0	0	0	0	0	0	0	0	0	0	0	0	0	0	0	0	0	0	0	0	0	0	0	0	0	0	0	0	0	0	0	0
ENSG00000120937	0	0	0	0	0	2	0	0	2	0	0	0	1	0	0	2	0	1	3	0	0	0	0	0	0	0	0	0	0	0	0	0	1	0	0	1	0	0	0	1	0	3	2	1	0	1	0	0	4
ENSG00000224904	3	0	0	2	0	0	2	0	0	1	0	0	1	0	4	3	3	1	2	1	2	2	2	1	5	1	0	0	0	4	2	4	1	4	2	1	1	4	1	4	2	1	6	1	1	0	0	1	3
ENSG00000199347	5	1	3	2	11	2	1	4	6	17	2	12	4	3	2	0	6	4	5	2	2	3	5	0	0	8	4	2	9	1	6	0	2	2	1	1	5	0	6	1	1	5	5	3	1	10	22	0	5
ENSG00000201801	0	2	1	0	2	0	1	0	2	2	2	2	1	0	2	0	0	0	0	1	0	0	0	0	0	1	0	0	1	0	0	0	5	0	3	0	0	1	3	2	0	0	1	0	2	0	4	0	1
ENSG00000116685	1156	1033	407	1521	1193	1357	1450	820	772	845	837	521	814	604	795	610	706	909	621	598	1425	1425	1685	1209	1042	1055	1913	807	846	1254	577	1024	698	670	724	624	701	917	924	679	594	1043	1173	991	1444	952	768	1328	561
ENSG00000083444	447	223	121	661	494	441	542	706	445	592	594	195	563	384	449	374	417	690	366	388	511	455	594	540	538	656	986	335	401	1253	380	401	313	445	456	363	380	724	545	314	268	607	444	396	543	451	445	557	332
ENSG00000116688	1383	1012	684	2051	1101	1243	2271	2393	2517	1976	1952	1216	3160	1490	2099	2066	2815	3150	1771	1730	2163	1811	2167	2408	2975	3408	2985	1479	3497	4685	2120	1241	1706	2630	2490	2288	1346	3837	2816	1617	1350	2443	1504	1353	1810	2541	1606	1647	1670
ENSG00000270914	0	0	0	1	0	0	0	0	1	0	0	0	0	0	0	0	0	0	0	0	0	0	0	0	0	0	0	0	0	0	0	0	1	1	1	1	0	0	0	0	0	0	0	0	0	0	0	0	0
ENSG00000116691	418	292	199	471	423	457	601	679	914	784	658	406	680	371	511	624	703	614	512	420	550	424	631	770	645	842	807	644	1173	962	367	446	593	344	413	486	580	477	549	421	518	529	352	367	622	653	528	326	462
ENSG00000202461	0	0	0	0	0	0	0	0	0	0	0	0	0	0	4	0	0	0	0	0	0	0	0	0	0	0	0	0	0	1	2	1	2	1	0	0	0	0	0	0	1	0	0	0	0	0	0	0	1
ENSG00000276869	0	0	0	0	0	0	0	0	0	0	0	0	0	0	0	0	0	0	0	0	0	0	0	0	0	0	0	0	0	0	0	0	0	0	0	0	0	0	0	0	0	0	0	0	0	0	0	0	0
ENSG00000243539	0	0	0	0	0	0	0	0	1	0	1	0	0	0	0	0	0	0	0	0	0	0	0	0	0	0	0	0	0	0	0	0	1	2	1	0	0	0	0	0	0	2	0	0	0	0	1	0	0
ENSG00000120949	271	142	76	367	277	367	182	516	294	382	451	119	308	360	194	190	305	401	198	263	289	358	321	293	366	517	432	236	261	628	199	275	264	324	442	323	327	472	447	267	273	397	242	306	438	303	402	260	195
ENSG00000201135	0	0	0	0	0	0	0	0	2	1	0	0	0	1	0	0	0	1	0	0	0	0	0	0	0	0	0	0	0	0	0	0	0	0	0	0	0	0	0	0	0	0	0	0	0	2	0	0	0
ENSG00000227875	0	0	0	0	0	0	0	1	0	0	0	0	2	1	0	0	0	0	0	0	0	0	0	0	0	0	0	0	0	0	0	0	0	0	1	0	0	0	0	0	2	0	0	0	0	0	1	0	1
ENSG00000283789	0	0	0	2	0	3	1	0	0	0	1	0	0	1	0	0	0	1	0	0	0	0	0	0	0	0	2	0	0	4	4	0	0	0	0	0	1	5	1	2	0	0	0	0	8	0	1	0	0
ENSG00000028137	7507	5456	3520	11251	7174	10447	7782	11004	8559	10762	10881	3645	10175	9832	6856	7062	8451	11337	6236	6203	8677	9255	11274	9512	11332	14179	18541	8630	9877	16886	6473	8984	7439	8361	10150	7223	9988	14746	9175	6736	6693	11832	10482	8791	15184	9451	10149	9174	6388
ENSG00000263676	14	5	2	4	12	10	10	38	31	30	41	14	39	30	40	27	41	37	23	27	8	8	14	9	36	61	72	25	10	48	32	20	15	10	35	28	33	59	40	11	28	46	12	10	23	19	13	18	18
ENSG00000225196	0	0	0	0	0	0	0	0	0	1	0	0	0	0	0	0	0	0	0	0	0	0	0	0	0	0	0	0	0	1	0	0	0	1	1	0	1	0	0	0	1	1	0	0	0	0	0	0	0
ENSG00000252969	0	0	0	0	0	0	0	0	0	0	0	0	0	0	0	0	2	0	0	0	0	0	0	0	0	0	0	0	0	0	0	0	0	0	0	0	0	0	0	0	0	2	0	0	0	0	0	0	0
ENSG00000048707	2986	4080	1342	4791	4005	4798	4794	5321	4476	3136	5307	3926	4228	3182	4565	2687	3651	5560	2155	2210	5164	4408	4737	5106	5185	5085	5685	3845	3051	4308	4622	4326	4668	3645	3900	4156	2432	6420	4194	3749	3266	4358	3753	4227	5236	3826	3547	5393	2779
ENSG00000239149	6	4	1	17	7	11	15	25	22	31	17	35	20	22	26	12	10	9	14	19	11	10	9	11	18	18	14	33	17	4	12	7	17	8	16	12	23	18	31	10	15	10	5	6	14	11	25	7	15
ENSG00000229484	6	2	3	5	3	5	3	5	5	5	7	6	7	9	4	1	4	12	5	3	4	9	5	10	13	20	9	6	5	1	7	10	14	12	6	6	11	13	11	5	2	0	11	10	13	5	4	15	5
ENSG00000162496	226	384	27	356	384	441	256	312	543	280	317	376	279	285	324	252	315	423	257	337	351	361	371	343	414	589	228	295	209	75	345	259	422	347	363	349	219	513	605	387	390	363	311	286	245	488	297	346	262
ENSG00000221340	5	5	1	4	1	6	2	9	7	9	9	8	1	5	0	2	3	7	0	3	5	4	5	5	1	4	4	2	0	1	8	6	4	0	6	7	5	2	4	2	8	2	4	2	6	7	1	8	1
ENSG00000276830	2	0	0	0	1	2	0	3	11	0	1	1	4	2	0	2	5	3	3	5	1	6	0	0	4	2	4	1	0	0	2	2	1	8	2	3	5	2	7	1	3	5	1	0	0	3	3	0	2
ENSG00000272482	1	5	0	3	0	2	0	3	10	6	10	13	3	5	6	2	2	10	4	6	3	3	6	3	7	25	9	3	4	0	2	5	1	6	9	10	10	10	6	7	3	7	2	7	1	6	2	6	4
ENSG00000204518	0	1	0	2	0	2	1	0	0	0	0	0	2	5	4	2	0	1	1	1	0	0	0	1	0	1	1	1	0	0	1	0	6	2	3	3	4	0	2	3	7	8	0	0	0	5	0	0	3
ENSG00000226166	0	0	0	0	0	0	0	0	0	0	0	1	0	1	0	0	1	0	1	0	2	0	0	0	1	0	2	0	0	2	0	0	2	3	0	0	0	0	0	0	0	0	0	2	0	0	0	0	0
ENSG00000188984	3	0	0	1	0	4	2	1	1	2	1	0	1	9	4	8	8	5	4	3	8	1	6	1	1	7	1	0	0	3	1	3	7	5	4	3	5	2	12	3	3	13	0	1	0	2	3	3	16
ENSG00000157330	2	1	0	0	0	4	0	1	3	2	2	0	4	7	3	13	0	8	4	12	3	2	1	0	0	1	5	1	3	2	5	0	10	13	5	2	3	0	9	4	10	8	3	0	0	1	5	2	7
ENSG00000116726	0	0	0	0	0	1	0	0	0	3	0	0	0	1	0	4	3	3	4	6	3	1	0	0	2	3	2	1	0	0	0	4	1	5	4	2	1	2	7	5	4	12	4	0	0	0	3	0	10
ENSG00000116721	1	0	0	0	0	2	0	0	2	4	1	2	1	2	1	9	0	2	4	11	3	0	0	0	7	1	2	0	5	1	0	1	4	3	3	1	3	0	2	4	11	3	1	0	0	1	0	0	5
ENSG00000228338	1	0	0	0	0	0	0	0	0	0	2	0	2	0	0	1	0	2	0	4	0	0	0	0	0	0	0	0	0	0	0	1	0	4	1	1	0	0	1	1	2	1	0	0	0	0	0	0	0
ENSG00000239810	2	1	0	0	0	2	0	0	1	1	0	0	2	2	2	3	0	6	4	1	1	1	1	0	4	1	8	1	1	1	0	0	0	3	7	1	1	1	0	4	4	4	2	0	0	0	4	0	5
ENSG00000231103	1	0	0	0	0	2	2	0	0	3	0	0	2	5	1	3	5	1	5	2	0	2	2	0	0	0	1	0	0	1	0	0	0	1	4	2	4	0	3	5	3	4	1	1	0	1	0	2	5
ENSG00000179172	1	0	0	0	0	3	1	0	0	0	3	0	3	0	1	7	0	0	2	0	0	1	1	1	2	0	0	0	0	3	1	1	1	0	2	0	1	0	0	2	1	4	1	0	1	1	0	1	1
ENSG00000120952	2	0	0	0	1	2	0	0	6	3	0	0	2	2	3	3	0	1	1	3	1	2	0	1	4	2	2	2	0	1	0	1	1	7	6	3	2	0	5	2	5	6	1	1	2	0	7	0	13
ENSG00000243073	0	0	0	0	0	1	0	1	4	1	1	0	1	2	3	1	0	2	5	2	4	0	1	0	2	0	1	0	0	1	1	1	4	1	3	2	2	2	6	3	7	8	1	0	0	5	2	2	1
ENSG00000187545	0	0	0	1	0	0	0	0	2	9	0	0	1	1	1	1	3	5	2	5	1	2	0	0	1	3	0	0	1	1	0	0	5	3	1	0	2	1	3	2	0	8	0	0	2	0	1	0	4
ENSG00000204510	0	0	0	0	0	0	0	1	0	0	0	0	0	0	0	11	3	2	0	2	2	0	0	0	0	0	0	0	1	0	0	0	1	1	1	0	0	0	2	6	0	0	0	0	0	0	3	1	0
ENSG00000207434	0	0	0	0	0	0	0	3	0	0	0	0	0	0	0	0	0	0	0	0	0	0	0	0	0	0	0	0	0	0	0	0	0	0	0	0	0	0	0	0	0	0	0	0	0	0	0	0	0
ENSG00000234064	0	0	0	0	1	0	0	0	1	0	0	1	1	4	1	1	0	0	1	0	0	1	0	0	1	0	0	0	0	2	0	0	0	1	2	0	2	0	0	2	1	3	0	0	0	0	0	0	0
ENSG00000232423	0	1	0	2	0	3	0	0	2	0	2	0	1	1	0	0	3	1	0	1	1	0	0	0	0	0	0	0	0	0	0	0	3	0	0	2	1	1	1	2	0	5	1	0	0	0	0	2	2
ENSG00000274178	0	0	0	1	0	0	0	0	3	0	0	0	0	4	0	2	1	1	0	1	0	0	0	0	1	0	0	0	0	1	0	0	0	0	2	0	0	0	0	0	1	3	0	0	0	1	0	0	2
ENSG00000274764	1	2	0	0	0	4	0	0	1	1	0	0	0	2	0	4	0	1	1	4	0	0	0	0	1	0	0	0	0	3	0	0	1	1	0	1	2	2	0	1	0	5	2	2	0	0	0	0	2
ENSG00000277058	0	1	0	0	0	0	0	0	1	0	0	0	2	0	0	0	0	0	0	3	1	0	0	0	1	0	1	2	0	0	1	0	0	3	0	0	0	1	1	0	0	0	0	0	0	0	0	0	1
ENSG00000229571	0	0	0	0	0	0	1	2	0	1	0	0	0	0	2	0	0	2	0	0	0	2	0	3	1	1	1	0	0	0	0	0	0	1	2	1	1	0	0	0	0	0	0	0	0	3	2	0	1
ENSG00000277862	0	0	0	0	0	0	0	0	0	0	0	0	0	0	0	0	0	0	2	0	0	0	1	0	1	0	0	0	0	0	0	0	1	0	0	0	0	0	1	0	0	0	0	0	0	0	0	0	0
ENSG00000236179	0	1	0	0	1	3	0	1	2	1	0	0	0	7	2	1	3	0	4	0	0	2	0	2	0	1	0	1	0	0	0	1	1	5	0	0	2	0	2	2	0	6	1	0	0	0	1	4	2
ENSG00000275774	0	0	0	0	0	0	0	1	3	2	0	0	1	0	1	4	3	1	0	0	1	0	1	0	0	2	0	0	0	0	0	0	2	0	1	1	0	2	2	3	4	2	0	0	0	0	0	5	0
ENSG00000229978	0	0	0	0	0	0	0	0	0	0	0	4	0	0	0	0	0	0	0	0	0	0	0	0	0	0	0	0	0	0	0	0	0	0	0	0	0	0	0	0	0	0	1	0	0	0	0	0	0
ENSG00000233336	0	0	0	0	0	0	0	0	2	0	0	0	0	0	0	0	0	0	0	0	0	2	0	0	0	0	0	0	0	0	0	0	2	0	0	0	0	0	1	1	1	0	0	0	0	0	0	0	1
ENSG00000280267	0	0	0	0	0	0	0	0	0	1	0	0	0	0	0	0	2	3	1	0	0	0	1	3	1	2	0	0	0	0	0	1	2	3	0	0	0	1	0	0	2	4	0	0	0	0	1	0	1
ENSG00000179412	0	0	0	0	0	0	0	0	0	0	0	0	0	1	0	1	0	0	0	0	0	0	0	0	0	0	0	0	0	0	0	0	0	0	0	0	0	0	0	0	2	0	0	0	0	0	0	0	0
ENSG00000204505	2	0	0	0	0	3	0	0	5	0	0	0	2	2	1	3	0	2	1	0	0	1	0	0	0	0	1	1	0	2	0	0	0	0	4	1	2	0	0	5	1	2	3	0	0	1	0	0	3
ENSG00000279169	1	0	0	0	0	0	0	0	0	0	0	0	0	1	1	5	0	4	0	1	0	0	0	0	1	0	0	0	0	0	0	0	0	1	2	0	1	2	0	1	1	1	0	0	0	0	0	0	1
ENSG00000279804	0	1	0	3	0	3	0	1	0	0	1	0	2	2	1	4	1	2	4	3	2	1	4	1	5	1	0	0	4	7	2	0	2	6	1	1	6	2	3	5	7	10	2	0	1	4	0	0	11
ENSG00000250894	1	1	0	4	0	2	0	1	7	2	1	1	2	5	1	9	0	7	3	7	0	0	0	0	4	1	4	2	0	2	1	1	4	7	5	0	2	2	1	8	1	12	4	0	1	1	1	2	1
ENSG00000270601	1	1	0	0	0	0	1	0	0	0	0	0	0	0	0	3	0	3	1	5	4	0	0	0	0	3	1	0	0	1	0	0	2	1	1	0	0	0	1	3	5	2	0	0	0	0	1	2	0
ENSG00000231219	0	0	0	0	0	0	0	0	1	0	0	1	1	0	1	0	0	0	0	2	1	0	0	2	1	0	0	0	1	0	3	3	3	1	1	0	1	1	0	4	2	4	0	0	0	0	0	0	0
ENSG00000207511	0	0	0	0	0	0	0	0	3	0	0	0	0	0	0	0	0	3	0	0	0	0	0	0	0	0	0	0	0	0	0	0	0	0	1	0	0	0	0	0	0	1	0	0	0	0	0	0	3
ENSG00000182330	1	1	0	1	0	0	1	2	2	0	0	0	2	0	2	0	1	1	7	0	1	8	0	1	0	0	5	0	3	3	0	4	4	1	1	2	1	0	4	0	5	5	1	0	0	0	4	0	4
ENSG00000237700	1	0	0	0	0	2	0	1	0	0	0	0	0	0	0	2	0	0	0	1	0	0	1	1	1	0	0	0	1	1	0	1	1	2	5	1	4	1	3	3	0	5	1	0	0	0	1	0	4
ENSG00000204501	0	1	0	0	0	0	0	0	5	2	1	1	1	1	7	1	0	4	0	3	5	2	0	2	0	1	1	0	0	0	0	1	1	2	7	1	0	0	0	3	1	3	3	1	0	0	0	0	4
ENSG00000228229	0	0	0	0	1	0	0	0	0	0	0	0	0	2	1	2	0	1	0	0	1	0	0	0	0	0	4	0	0	0	0	0	1	4	0	1	0	1	4	1	1	6	0	0	0	0	0	0	1
ENSG00000204481	4	4	0	2	0	1	0	1	1	0	2	1	3	0	3	2	0	3	5	2	2	0	1	3	2	1	1	1	1	0	0	0	7	1	1	2	1	0	10	5	6	8	3	1	0	3	7	0	10
ENSG00000204480	1	2	0	0	0	3	1	2	5	0	0	3	1	3	0	1	4	1	1	6	1	0	4	0	0	0	2	0	0	4	1	1	3	5	12	1	0	0	0	4	2	7	3	1	0	1	4	0	4
ENSG00000204479	1	0	0	0	0	0	0	1	1	3	1	0	4	2	1	4	3	2	4	0	5	1	6	1	0	4	1	0	1	2	1	0	2	1	3	2	2	2	4	0	3	5	1	0	0	0	2	3	3
ENSG00000204478	0	2	0	2	0	2	0	1	0	1	1	0	0	3	2	6	1	3	5	3	1	2	1	0	0	1	2	0	1	1	0	0	5	0	3	1	1	6	1	1	2	4	1	0	3	2	1	1	3
ENSG00000162494	1	4	0	2	0	2	0	4	0	0	0	0	1	2	3	0	0	2	3	2	10	1	0	0	1	2	3	1	1	2	0	4	10	1	2	3	3	4	2	5	0	10	5	1	1	0	2	0	6
ENSG00000259961	1	0	0	1	0	2	3	0	3	1	0	0	0	0	4	6	1	6	5	1	1	1	0	0	0	0	1	0	0	0	1	0	2	2	3	2	0	1	0	3	1	5	5	2	0	1	2	0	5
ENSG00000215909	1	0	0	0	0	0	0	0	3	0	0	0	0	1	2	7	1	2	0	0	0	1	3	0	0	0	2	0	0	0	0	0	0	2	0	0	5	0	0	3	0	1	1	0	0	0	0	0	1
ENSG00000162493	5	2	0	4	2	3	1	4	6	2	1	1	1	7	4	12	4	8	7	3	5	7	3	1	0	0	2	3	1	2	6	1	3	5	11	5	2	4	5	4	3	14	7	0	0	2	2	1	10
ENSG00000222952	0	0	0	0	0	0	0	0	0	0	1	0	0	0	0	0	1	0	0	0	0	0	0	0	0	0	0	0	0	0	0	0	1	1	0	0	2	0	0	0	2	0	0	0	0	1	0	0	2
ENSG00000237445	1	0	0	0	0	2	0	0	0	0	0	0	0	1	1	4	0	0	1	0	4	0	0	0	0	0	0	0	2	1	3	0	2	1	0	0	0	0	0	0	1	2	0	0	0	1	0	2	0
ENSG00000253085	0	0	0	0	6	2	0	3	0	0	0	0	4	0	0	1	1	0	0	1	1	0	0	0	0	0	0	0	0	0	1	0	4	1	2	0	1	0	1	0	1	1	0	0	0	0	3	0	0
ENSG00000116731	1640	1873	602	2306	2050	2179	2331	2585	2491	1960	2851	2256	2446	1833	2401	1506	2240	2946	1521	1617	2357	2230	2307	2184	2703	2640	3138	2215	2137	2578	2517	1936	2337	1984	2207	2303	1699	3187	2799	2263	1991	2620	1948	1936	2388	2164	1983	2577	1824
ENSG00000189337	114	40	11	130	83	170	239	113	48	200	144	104	44	134	51	45	77	186	94	162	128	196	156	145	99	118	417	104	292	119	199	274	79	93	168	25	194	94	156	171	134	215	112	201	189	110	136	207	109
ENSG00000252151	4	0	0	0	0	0	0	0	2	0	0	0	0	0	0	3	2	0	2	0	2	0	1	0	0	0	0	0	0	0	0	0	0	0	0	0	0	1	0	1	0	1	0	0	1	0	0	0	0
ENSG00000231606	0	0	0	0	0	0	0	0	2	0	0	0	0	0	1	2	0	1	0	0	0	0	0	0	0	0	0	0	2	0	0	0	0	1	1	1	0	0	0	0	0	1	1	0	0	0	0	0	2
ENSG00000234593	5	0	0	3	0	6	0	0	1	0	0	0	0	2	2	2	0	4	0	3	2	0	0	1	1	1	4	3	4	3	1	0	3	3	3	0	3	4	1	1	1	7	0	2	0	0	3	0	2
ENSG00000235829	0	0	0	0	0	3	0	0	1	1	0	0	0	0	0	5	0	0	1	0	0	0	0	0	0	0	0	0	0	0	0	0	2	0	0	0	0	0	4	1	2	4	2	0	0	0	0	0	3
ENSG00000175147	2	2	0	8	2	6	3	3	16	10	6	2	7	11	5	5	10	12	9	12	8	6	2	12	2	11	7	4	9	15	0	0	11	12	13	10	8	11	11	11	10	38	7	2	2	4	5	7	15
ENSG00000171729	26	16	8	41	14	36	8	23	12	31	44	6	9	25	5	10	32	30	9	6	14	9	20	18	8	29	5	4	24	37	18	12	18	9	11	16	24	6	12	20	25	48	20	4	9	16	1	32	10
ENSG00000204464	0	0	0	2	0	0	0	0	0	0	0	0	0	1	2	3	0	5	4	2	0	1	0	0	0	0	0	0	1	0	1	0	3	2	4	3	1	2	1	2	6	3	1	1	0	0	0	0	5
ENSG00000215720	0	1	0	0	0	2	0	1	0	0	0	0	0	2	0	0	2	0	1	1	1	0	0	0	0	0	0	2	1	0	0	0	3	4	0	0	2	1	0	2	0	3	0	0	0	0	1	1	0
ENSG00000278480	0	4	0	1	0	0	0	0	0	0	1	1	0	0	0	6	4	2	3	2	0	1	0	0	0	2	0	0	2	2	0	2	2	0	1	2	4	3	4	4	3	4	0	1	0	0	0	0	2
ENSG00000142621	21	22	5	33	18	14	24	83	19	18	47	10	23	28	101	31	29	53	30	22	38	14	30	26	17	35	57	16	6	19	9	25	40	30	36	20	12	21	34	53	36	53	21	9	23	25	19	24	38
ENSG00000233485	11	1	0	36	5	0	36	25	2	0	8	5	5	10	26	5	4	11	7	6	10	4	7	5	17	5	20	8	1	5	4	1	3	3	5	2	2	3	11	11	2	7	7	5	9	6	0	5	9
ENSG00000236045	7	0	0	6	0	1	8	8	4	0	3	0	1	2	7	1	4	1	1	1	2	1	6	2	6	2	8	1	0	1	2	1	0	6	3	2	1	0	1	1	4	2	1	1	1	1	0	2	3
ENSG00000228140	38	17	7	79	86	39	110	87	39	31	86	36	47	40	76	17	35	51	48	64	67	42	80	66	62	61	77	51	31	67	46	54	17	38	25	40	34	67	78	49	43	73	43	25	64	80	58	51	44
ENSG00000142634	5375	3552	2117	6779	4566	7210	7206	5936	4154	4593	6491	2071	5016	4096	4279	3471	4851	5861	3980	3909	6117	6040	8244	5952	4891	6363	11226	4592	5287	6808	3635	5652	2543	3683	3758	3906	4988	5727	5145	3724	3596	7024	5920	4197	8391	4436	4524	5659	3520
ENSG00000162438	4	5	0	3	13	9	13	11	9	4	13	6	6	12	9	3	10	14	3	7	5	17	10	10	7	17	20	12	10	16	7	5	15	6	10	3	6	6	7	11	9	17	11	5	11	3	10	7	15
ENSG00000142615	0	0	0	0	0	0	1	1	1	0	4	0	0	0	1	0	1	2	6	7	0	0	2	0	0	1	2	0	3	0	0	2	3	2	3	1	2	0	2	0	5	3	2	7	2	2	4	0	5
ENSG00000215704	0	0	0	1	2	0	0	0	0	4	4	2	0	3	4	0	1	3	2	8	1	1	0	3	1	3	7	4	0	0	1	0	5	1	5	1	0	2	3	1	6	6	1	0	1	0	4	0	7
ENSG00000132906	177	154	78	266	189	254	208	295	257	327	348	166	294	250	211	185	243	367	197	225	255	217	317	231	332	365	506	256	301	340	264	207	232	249	324	218	262	390	338	213	208	387	253	209	370	298	269	304	235
ENSG00000116138	351	445	132	446	516	397	383	551	467	448	488	535	388	312	476	182	374	401	261	240	523	443	451	461	436	473	393	400	311	308	363	380	498	290	354	416	244	458	495	359	379	392	361	382	421	389	491	538	298
ENSG00000251866	2	4	2	3	7	2	0	10	5	0	3	5	2	5	0	3	1	1	0	4	5	8	1	10	4	3	4	8	3	5	5	1	2	6	5	0	5	3	3	7	4	6	4	1	6	1	4	3	2
ENSG00000272510	2	11	0	2	2	2	3	0	13	5	9	4	1	6	6	8	3	5	3	2	9	3	6	5	4	6	2	2	6	0	1	4	5	2	7	4	4	7	4	5	3	2	5	1	5	4	8	6	1
ENSG00000116771	83	150	31	88	121	150	82	61	113	87	44	143	61	52	91	63	89	87	73	49	116	127	69	102	101	103	35	87	102	5	60	71	162	84	71	74	48	111	141	124	99	70	69	95	62	72	74	132	81
ENSG00000237301	1	0	0	2	3	2	1	2	6	0	4	2	2	2	5	4	5	0	2	1	5	3	2	7	4	4	10	0	1	3	1	0	3	3	3	2	2	3	4	2	3	6	9	2	0	0	8	1	7
ENSG00000235084	5	1	1	7	13	3	3	3	10	7	7	12	8	10	5	1	2	1	3	3	5	14	2	1	3	10	13	2	5	1	6	4	8	11	7	6	5	7	25	7	4	3	7	10	3	6	9	12	1
ENSG00000252417	0	0	0	0	0	0	0	0	0	0	0	0	0	0	3	0	0	0	0	0	0	0	0	0	0	0	0	0	0	0	0	0	0	0	0	0	0	0	0	0	0	0	0	0	0	0	1	0	0
ENSG00000236500	0	0	0	1	0	0	0	0	1	0	0	0	3	0	0	0	0	0	1	2	0	0	2	0	0	0	0	0	0	0	0	0	1	0	0	0	0	0	0	0	0	0	0	0	0	0	0	0	0
ENSG00000197312	728	962	305	877	916	907	980	982	977	818	979	1003	845	660	1199	587	953	1131	637	570	1078	861	1060	1020	1072	1003	742	840	1144	659	754	700	1119	736	778	973	647	1066	949	998	816	833	864	1042	1014	873	961	1075	735
ENSG00000215695	0	0	0	0	0	0	0	0	0	0	0	0	0	0	0	0	0	0	0	0	0	0	0	0	0	0	0	0	0	0	0	0	0	0	0	0	0	0	0	0	0	0	0	0	0	0	0	0	0
ENSG00000271742	0	0	0	0	0	1	0	0	0	1	0	0	0	0	0	0	0	0	3	0	0	0	0	0	0	0	1	0	0	0	0	0	0	1	2	0	0	0	0	0	0	0	0	0	0	0	0	0	0
ENSG00000116786	907	946	260	1145	936	1214	856	1034	983	823	1186	679	806	826	809	728	957	1166	752	629	975	1109	1092	1058	991	1293	1741	806	845	1049	673	1162	817	803	932	811	849	1168	1036	897	743	1245	1117	917	1683	869	798	1155	601
ENSG00000237938	0	1	0	2	1	3	1	1	3	4	2	0	1	1	2	5	4	3	5	1	0	4	2	2	1	2	0	0	1	5	0	2	3	0	7	1	0	4	0	2	5	9	4	4	0	3	1	0	0
ENSG00000162461	20	21	5	20	23	36	12	31	13	9	35	10	32	22	21	12	19	28	12	9	15	29	22	34	19	19	47	19	22	14	17	22	31	20	16	10	21	23	25	24	15	42	18	24	32	17	21	34	19
ENSG00000224459	0	0	0	0	0	0	2	0	0	3	0	0	0	0	0	3	0	1	0	0	0	2	2	0	0	4	0	1	0	0	0	0	1	0	0	0	3	2	0	4	5	2	0	2	0	1	1	0	1
ENSG00000162460	1	0	1	1	1	9	2	0	1	0	1	0	2	0	2	1	1	5	5	4	0	5	7	2	0	3	0	0	0	1	1	7	5	3	2	1	1	0	1	1	3	9	2	3	0	1	0	1	2
ENSG00000162458	0	4	0	1	1	9	3	2	3	1	4	3	6	2	2	5	5	6	3	2	4	2	3	2	1	2	5	4	0	1	3	3	9	4	5	2	9	1	5	9	11	8	8	3	6	2	5	3	7
ENSG00000224321	2	1	0	0	2	1	3	0	0	0	0	2	1	0	0	1	0	1	0	0	0	1	0	0	0	1	1	0	0	1	0	0	1	0	0	1	0	0	0	1	1	4	0	0	1	0	0	0	0
ENSG00000233954	14	22	5	16	17	17	13	19	11	11	29	15	9	19	12	9	8	18	24	22	18	23	16	21	22	26	28	10	12	30	18	18	12	16	8	13	16	25	20	13	14	20	19	22	14	8	21	16	13
ENSG00000178715	0	0	0	0	0	0	0	0	0	0	0	0	1	0	0	0	0	0	0	2	0	0	0	2	5	0	1	0	0	0	0	2	0	0	0	0	1	0	0	0	0	0	0	0	0	0	0	0	1
ENSG00000179743	132	119	41	113	192	111	130	176	125	200	167	258	152	133	262	82	147	165	130	183	144	171	171	101	176	162	223	197	147	169	159	88	170	106	150	150	142	202	291	224	173	176	103	109	138	160	210	136	143
ENSG00000065526	2462	2641	997	3256	2995	3707	3076	3757	3113	3617	4969	2860	3730	3626	3108	2616	3962	4861	2578	2653	3481	3516	3298	3858	3905	4537	6077	3258	2789	5388	3861	3170	2902	3343	4141	3566	3037	5000	4389	3382	2858	4546	3401	3213	4817	3169	3794	3947	2969
ENSG00000270620	0	0	0	0	0	0	0	0	0	0	0	0	2	0	0	0	0	0	0	0	0	0	1	0	0	0	0	0	0	0	0	0	0	0	0	0	0	0	0	0	1	3	0	0	0	0	0	0	2
ENSG00000116809	370	406	176	455	469	488	440	607	560	589	620	457	465	430	503	320	455	612	403	364	515	475	545	494	540	621	905	479	368	576	416	447	402	452	557	446	451	620	587	449	398	684	463	335	546	414	478	512	358
ENSG00000234607	0	2	0	5	0	2	0	0	0	2	3	1	1	0	0	1	1	0	0	4	0	0	0	0	0	1	0	1	0	0	0	0	0	3	2	0	0	6	2	0	0	1	1	1	3	1	3	0	0
ENSG00000231353	0	0	0	0	0	0	0	0	0	0	0	0	0	0	0	0	0	3	0	1	0	0	0	0	0	0	0	0	0	0	0	0	0	0	0	0	1	1	0	0	1	0	0	1	0	0	0	0	1
ENSG00000275503	0	0	0	0	0	0	0	0	0	2	0	0	0	1	0	0	0	0	0	3	0	2	0	0	2	0	1	2	0	0	0	0	0	0	1	0	0	1	0	1	2	2	0	0	0	0	0	1	0
ENSG00000224966	0	0	0	1	2	0	5	0	2	3	1	1	0	0	4	3	2	1	1	3	0	1	0	0	2	0	0	0	1	2	0	0	4	1	9	2	0	1	0	1	3	5	3	2	1	0	0	1	3
ENSG00000183888	2	0	0	1	0	3	0	1	1	1	0	0	1	4	3	3	2	4	1	1	1	0	1	1	1	0	4	2	0	0	6	1	3	5	5	2	2	0	0	3	7	10	1	1	0	0	5	0	5
ENSG00000233078	0	0	0	0	0	0	0	0	0	0	0	0	0	1	4	0	0	0	1	1	0	0	0	0	0	0	0	0	0	1	0	0	0	3	0	0	0	0	2	0	1	0	0	0	0	0	0	0	1
ENSG00000173641	2	2	0	1	3	1	0	1	2	1	0	0	0	13	7	5	5	4	2	2	1	3	7	7	0	2	7	3	0	3	2	3	3	3	10	0	2	2	3	4	3	21	4	4	4	6	8	6	4
ENSG00000186510	2	8	0	4	2	6	3	1	8	7	5	5	6	11	6	13	4	11	4	11	6	7	1	1	6	5	2	7	2	5	3	6	10	11	5	4	5	4	6	10	8	17	18	6	5	2	9	10	11
ENSG00000232456	0	0	0	0	0	2	0	0	0	1	2	0	1	1	1	0	0	3	4	2	0	6	1	4	3	0	1	0	1	0	0	6	1	1	1	1	0	1	1	4	3	2	5	0	0	1	2	0	0
ENSG00000184908	3	3	0	6	1	9	0	1	5	1	0	0	3	3	2	9	1	7	10	6	4	5	8	6	0	2	4	1	3	3	1	10	1	6	7	4	3	4	11	5	10	12	2	18	1	2	13	6	1
ENSG00000185519	3	7	0	1	0	0	2	2	0	0	0	0	2	6	0	6	1	4	2	1	5	5	2	0	0	0	6	1	1	4	3	3	1	3	2	1	2	3	1	8	1	12	3	4	2	0	4	1	2
ENSG00000142627	15	4	2	18	10	14	8	18	28	38	21	9	16	15	26	12	3	15	24	13	17	23	15	18	12	27	11	15	6	14	8	11	17	21	22	6	5	13	5	34	18	30	13	25	24	16	7	29	15
ENSG00000227959	1	0	0	0	2	1	1	0	2	0	0	0	1	2	0	1	0	1	0	0	1	3	0	1	1	1	0	0	0	0	0	0	0	1	1	1	3	0	0	4	1	0	4	3	0	0	1	2	0
ENSG00000224621	0	0	0	0	0	4	0	0	0	0	0	1	1	1	0	0	0	0	6	7	0	0	0	0	2	0	0	0	1	0	3	2	1	1	0	0	0	0	0	0	2	2	1	1	0	0	0	0	0
ENSG00000234166	0	0	0	0	0	1	0	0	1	0	0	0	2	0	0	0	0	0	1	0	1	0	0	0	0	1	0	0	0	0	0	0	3	2	1	0	0	0	0	0	1	4	1	0	0	0	0	0	3
ENSG00000142632	59	75	18	74	79	90	68	60	91	72	107	100	67	82	115	49	58	90	45	52	67	113	94	79	53	81	58	54	45	50	40	75	81	61	42	90	40	82	97	66	73	84	58	39	70	58	71	87	49
ENSG00000237276	36	37	21	20	4	12	27	26	58	35	38	35	77	42	27	45	109	42	50	62	18	25	38	31	42	33	25	37	163	60	19	35	35	32	48	62	16	91	33	41	47	45	15	33	31	43	22	7	45
ENSG00000132881	33	46	5	58	51	33	44	44	93	72	61	108	40	70	80	38	51	97	49	52	41	54	62	38	60	72	26	57	40	48	41	37	55	74	57	63	47	52	72	59	51	41	50	32	26	56	78	71	36
ENSG00000233929	8	6	1	12	5	6	1	6	2	2	6	4	4	4	6	3	0	2	1	3	3	6	9	3	2	2	4	4	0	5	1	1	5	4	5	5	1	3	8	9	9	9	4	2	3	5	9	5	3
ENSG00000037637	692	719	269	925	886	959	825	1089	878	882	1177	832	987	759	987	620	826	1210	602	676	948	834	956	871	1016	1137	1300	885	778	987	787	795	986	784	1038	898	651	1339	1122	921	727	1103	735	808	986	880	897	996	636
ENSG00000055070	1281	1455	563	1676	1535	1708	1642	2168	2292	1956	2529	1811	1930	1880	2331	1702	2680	2808	1868	1791	1684	1561	2087	1304	2144	2234	2412	2143	2158	1811	1461	1314	2190	1855	2090	2328	2291	2493	2841	2225	2005	2788	1381	1235	1767	2108	1810	1480	1692
ENSG00000226457	0	0	0	0	0	0	0	0	0	0	0	0	0	2	0	0	0	1	2	2	0	0	0	0	0	0	0	0	0	0	0	0	2	0	2	1	0	0	1	3	0	0	0	0	0	0	1	0	1
ENSG00000187144	1	3	0	2	4	7	2	6	7	2	3	6	4	5	4	7	5	15	10	9	4	5	10	5	3	9	9	7	4	5	5	1	8	14	10	5	4	4	11	16	16	23	0	2	4	3	8	1	25
ENSG00000157191	1760	2268	488	2130	2168	2248	1702	2467	2631	2239	2093	1964	1704	1970	2289	1716	2318	3117	1839	1508	1994	1974	2479	1701	2328	2453	2199	1848	2095	1733	1712	1490	2474	1660	1927	2056	1744	2366	3152	2444	2045	2390	1602	1603	1915	2047	2142	2149	1492
ENSG00000226029	129	176	40	140	178	208	161	170	171	133	198	168	167	138	201	108	156	254	99	108	181	196	201	133	220	248	189	163	114	84	215	175	172	148	154	138	108	211	230	149	183	195	143	112	179	127	157	152	69
ENSG00000080947	260	344	54	371	401	318	333	428	328	209	420	408	305	220	571	188	230	405	194	255	330	331	355	270	380	414	288	231	120	180	333	243	418	210	286	354	197	396	491	401	364	369	251	255	213	389	191	337	277
ENSG00000206652	3	7	2	10	7	9	16	10	7	16	20	31	9	2	10	1	13	3	7	14	16	9	5	4	6	9	13	5	9	7	1	2	10	6	4	12	5	5	10	16	4	8	5	7	6	5	10	7	2
ENSG00000261135	3	5	3	7	15	4	11	1	2	15	5	18	7	3	7	7	8	6	3	8	9	8	9	4	3	3	4	10	6	1	4	4	4	12	6	5	7	8	8	16	2	15	9	8	1	7	10	5	12
ENSG00000224174	0	0	1	1	0	0	0	0	0	0	0	1	0	1	0	0	1	1	2	0	0	0	1	0	1	0	3	0	1	0	0	2	2	0	4	0	0	1	1	0	0	2	0	0	1	0	0	0	4
ENSG00000233421	0	1	2	2	2	6	6	2	3	4	2	0	3	7	7	0	6	5	4	3	2	4	3	4	2	0	6	1	0	6	1	2	2	9	9	1	5	4	0	9	6	7	1	5	1	3	4	3	5
ENSG00000277344	0	0	0	0	0	0	0	0	0	0	0	0	0	0	0	0	0	0	0	1	0	0	0	0	0	0	0	0	0	0	0	0	0	0	0	0	0	0	0	0	0	0	0	0	0	0	0	0	0
ENSG00000268991	0	0	0	0	0	0	0	0	0	0	0	1	1	0	0	0	0	4	3	1	0	0	0	0	1	0	0	0	0	1	0	0	1	0	1	0	2	1	0	1	0	0	0	0	0	0	0	0	0
ENSG00000225710	0	0	0	0	0	1	0	1	2	1	0	0	1	0	3	2	2	3	0	4	4	1	0	0	1	0	0	3	1	0	0	0	1	1	3	2	3	1	2	7	0	3	0	0	0	4	4	0	6
ENSG00000219481	381	509	81	565	558	513	538	812	447	431	705	730	595	387	1158	241	533	798	248	545	639	584	553	432	669	847	631	712	290	318	342	243	500	710	614	640	423	1155	854	864	453	655	331	413	491	677	282	462	555
ENSG00000271732	0	1	0	2	0	1	0	0	2	2	1	0	2	1	2	2	2	4	1	1	0	0	3	0	1	1	1	3	0	0	0	2	3	1	2	3	2	2	2	3	2	8	1	0	1	0	0	0	5
ENSG00000215908	601	592	82	712	1195	789	705	1225	747	678	1220	1409	765	566	1651	553	701	916	498	720	932	798	995	524	592	1225	1078	767	323	584	843	413	823	953	635	765	579	1434	1310	1110	731	1292	526	638	761	1188	765	773	680
ENSG00000283773	0	0	0	0	0	0	0	0	0	0	0	0	0	0	0	0	0	0	0	0	0	0	0	0	0	0	0	0	0	0	0	0	0	0	0	0	0	0	0	0	0	0	0	0	0	0	0	0	0
ENSG00000186301	25	28	8	26	20	25	26	31	23	32	16	56	23	10	25	18	18	51	21	52	25	14	35	27	17	52	26	32	15	14	22	22	26	50	19	45	34	59	44	54	28	48	15	23	28	37	37	21	35
ENSG00000282143	0	0	0	1	0	0	0	0	0	1	1	1	2	0	0	0	1	1	0	2	0	1	0	5	0	0	0	1	1	0	0	0	1	1	0	3	1	1	0	0	0	3	2	0	0	0	0	0	1
ENSG00000207513	0	0	0	0	0	0	0	0	0	1	3	8	1	0	3	0	0	0	0	0	1	0	0	0	0	0	2	1	7	0	0	0	1	1	0	1	0	0	0	0	0	2	0	0	0	0	2	0	6
ENSG00000237847	0	0	0	0	0	0	0	0	1	0	0	0	0	0	0	0	0	0	0	0	0	0	1	0	0	0	0	0	0	0	0	0	0	0	0	0	1	0	0	0	0	1	0	0	0	0	0	0	0
ENSG00000280114	6	5	0	3	3	14	8	5	4	4	1	2	13	2	7	5	3	6	6	4	12	21	7	6	10	14	1	13	5	0	10	1	3	2	1	8	3	0	15	17	6	4	0	3	2	0	2	4	8
ENSG00000236698	8	3	0	4	9	4	8	7	4	9	5	27	7	18	18	7	17	22	15	5	3	6	4	1	11	8	1	6	4	4	11	7	13	18	12	19	10	8	27	10	12	7	4	3	7	6	10	7	13
ENSG00000268869	8	7	0	15	12	44	18	4	8	21	13	4	15	4	15	8	12	10	17	8	33	43	16	11	8	27	11	16	9	2	16	15	11	31	18	12	12	10	18	34	8	31	21	27	8	8	8	15	13
ENSG00000279151	2	0	0	4	6	6	4	1	3	3	1	4	6	0	1	2	4	5	1	9	2	5	4	0	1	5	2	5	3	1	2	2	4	6	6	1	3	1	13	8	7	6	5	10	1	1	1	7	4
ENSG00000279132	0	0	0	0	0	2	0	0	0	0	0	1	0	1	0	0	1	2	0	0	0	0	0	0	1	0	1	0	3	2	0	3	2	0	0	0	0	1	0	3	3	1	0	0	0	0	0	0	1
ENSG00000282740	1	1	0	4	5	3	0	0	0	0	0	3	1	4	3	1	3	1	2	0	3	0	2	0	0	0	0	6	0	6	1	0	1	3	0	0	1	0	1	1	3	4	0	0	1	2	3	0	2
ENSG00000058453	354	492	63	503	460	540	303	634	437	466	721	705	369	425	896	300	394	521	219	289	506	475	454	520	697	1041	481	380	227	162	461	472	675	352	416	492	246	545	598	417	468	603	431	442	470	448	395	538	361
ENSG00000227684	2	5	0	8	3	17	5	10	1	7	9	15	12	10	7	2	0	4	6	6	5	6	6	5	15	12	18	5	13	1	6	1	21	1	2	7	4	7	5	6	7	20	1	5	6	7	6	17	6
ENSG00000207389	0	0	0	2	4	3	1	6	0	6	3	13	1	2	6	4	3	2	5	1	2	4	4	0	6	3	2	2	4	0	0	3	5	3	7	5	4	3	11	3	7	2	0	3	0	2	15	2	1
ENSG00000186715	7	25	0	10	11	30	5	22	20	14	13	43	6	19	47	29	13	21	18	19	16	14	14	32	33	16	23	19	13	14	11	8	21	25	25	17	15	26	23	28	28	62	29	30	14	6	41	29	51
ENSG00000223643	0	0	0	0	0	4	0	0	1	0	0	0	0	1	0	0	0	4	0	0	2	0	0	0	1	1	2	0	1	1	1	0	1	2	1	0	3	2	3	3	3	2	2	0	0	0	0	0	1
ENSG00000230239	0	0	0	0	0	2	0	0	1	5	0	0	2	1	1	0	0	1	0	1	15	5	0	0	1	5	1	4	0	0	2	1	5	1	1	0	1	0	1	2	0	2	0	0	0	0	1	0	2
ENSG00000263811	0	0	0	0	0	0	0	0	3	0	0	0	0	0	0	0	0	0	0	0	0	0	0	0	0	1	0	0	0	0	0	0	1	0	0	0	0	0	0	0	0	0	0	0	0	0	2	0	1
ENSG00000228549	2	1	0	7	2	17	2	4	3	0	4	0	4	6	5	6	2	3	9	9	4	0	4	5	2	4	4	4	4	3	5	13	3	8	4	5	7	3	6	4	7	12	4	4	7	9	13	8	10
ENSG00000277234	0	0	0	0	0	0	0	0	0	0	0	0	0	0	0	0	0	0	0	0	0	0	0	0	0	0	0	0	0	0	0	0	0	0	0	0	0	0	0	0	0	0	0	0	0	0	0	0	0
ENSG00000238142	14	43	8	23	94	44	32	49	28	66	40	46	33	28	40	16	31	34	49	22	47	48	25	28	17	54	11	51	51	20	24	31	47	26	20	42	36	28	56	62	33	43	29	29	33	38	86	47	21
ENSG00000235241	0	0	0	0	0	2	0	1	3	1	0	1	2	1	3	0	1	2	1	2	1	0	2	2	3	0	2	0	2	0	0	1	2	0	1	3	2	3	2	2	2	4	1	2	3	1	1	0	4
ENSG00000207005	5	16	1	15	10	20	9	14	3	20	17	33	12	17	28	12	13	3	4	7	9	6	12	13	24	7	12	7	14	10	11	2	23	16	16	115	8	2	4	13	13	30	7	10	5	6	18	4	13
ENSG00000272426	2	1	1	2	7	2	1	1	5	5	2	7	1	8	6	2	1	2	2	3	5	1	4	7	5	8	2	2	6	0	9	2	3	2	3	1	5	4	10	8	5	6	4	3	2	6	15	1	3
ENSG00000117122	0	0	0	2	3	2	2	1	6	6	1	2	0	1	4	1	5	7	5	3	2	1	1	1	1	0	3	2	2	0	0	0	9	4	2	1	0	0	4	0	10	10	2	3	0	0	2	7	5
ENSG00000226526	0	0	0	0	0	1	0	1	0	0	0	2	2	1	1	1	0	1	0	2	4	0	3	3	3	2	0	0	1	4	0	0	6	5	1	0	0	0	0	3	0	0	0	0	1	1	2	0	0
ENSG00000159363	314	369	91	427	430	446	429	502	403	373	386	298	288	275	490	266	318	469	212	205	410	400	568	427	430	592	393	338	213	262	226	376	438	306	315	338	234	364	403	326	243	333	406	348	480	361	413	493	247
ENSG00000117118	509	480	192	649	643	570	578	626	578	717	630	549	552	493	448	306	417	603	431	406	741	660	849	553	563	582	922	560	703	659	423	449	589	460	458	498	552	566	700	450	416	597	566	465	631	539	552	499	308
ENSG00000117115	2417	582	2499	1750	2358	5616	5620	3338	3669	2955	2191	1063	3866	2348	1235	2512	3437	5467	3406	3002	3587	2799	4812	1654	1713	4430	10681	2919	3478	7174	4416	2409	2496	2560	3848	2581	5357	5468	2854	1661	2355	5512	3276	2698	6629	3518	3383	3895	960
ENSG00000204362	1	0	1	1	1	0	4	4	4	1	0	1	3	3	1	0	4	7	8	1	1	1	4	1	0	0	5	1	5	1	1	1	10	3	4	5	1	1	0	4	5	9	2	1	0	0	0	0	5
ENSG00000282843	0	0	0	0	2	0	0	1	4	2	1	0	0	0	0	3	2	5	3	0	0	0	0	0	2	1	1	1	1	1	4	1	3	5	1	2	3	1	0	2	1	3	1	0	0	1	2	0	9
ENSG00000142623	2	3	2	1	0	8	0	2	4	6	4	1	4	7	3	7	2	7	10	3	3	5	6	0	4	3	6	5	2	4	0	4	8	21	8	1	11	4	6	5	7	15	3	3	4	0	2	0	11
ENSG00000142619	4	1	0	0	2	0	0	4	9	7	0	1	2	3	6	2	2	6	6	3	1	6	3	5	1	2	2	1	1	6	1	2	3	4	4	5	3	7	4	3	8	21	1	3	0	2	2	0	11
ENSG00000266634	0	0	0	0	0	0	1	0	0	0	1	0	0	0	1	4	0	0	2	2	0	0	1	0	0	1	0	1	0	0	0	0	0	1	0	0	0	0	1	0	0	0	1	1	0	0	0	0	1
ENSG00000159339	1213	701	536	1057	994	1989	2206	1614	1973	1638	2732	802	2344	1475	418	2134	1020	2293	951	1420	1646	1366	2910	1653	1007	1528	6231	1833	3185	3845	2334	1831	1651	1586	1890	1319	2617	2678	2197	1061	708	3569	1575	1589	2356	1607	3623	1110	1191
ENSG00000276747	1	17	2	1	20	13	12	17	19	3	5	5	10	7	11	13	6	13	5	4	8	6	9	7	7	0	8	5	0	20	6	2	23	9	12	1	3	6	3	15	8	14	4	4	0	2	9	2	19
ENSG00000227751	0	0	0	0	1	0	0	0	2	0	0	1	0	0	0	1	0	0	2	1	1	0	0	0	1	0	0	0	0	0	0	0	1	2	0	1	0	1	1	1	5	2	0	0	0	0	1	0	2
ENSG00000179051	1014	1361	502	1309	1150	1319	1183	1848	1570	1425	1687	1008	1095	1114	1416	1042	1482	2018	857	665	1496	1149	1554	1221	1441	1744	1018	1213	974	1205	896	1135	1938	1109	1179	1132	713	1623	1225	1184	971	1081	1321	1330	1391	1320	1208	1512	828
ENSG00000074964	420	481	117	496	468	403	320	964	484	481	958	250	480	566	365	445	490	779	307	227	493	327	480	455	445	911	454	524	345	671	279	586	572	448	651	397	379	563	437	394	308	446	451	486	753	379	397	461	233
ENSG00000236648	0	0	0	1	0	0	3	1	5	1	1	0	0	0	1	2	2	2	6	1	2	5	0	0	3	1	0	1	0	2	0	0	0	0	4	0	3	0	3	0	4	7	1	0	0	0	0	0	5
ENSG00000117148	1	1	0	1	0	3	0	1	2	1	0	0	2	5	2	4	5	7	1	0	5	2	2	2	3	3	1	0	1	3	3	1	0	2	1	4	1	0	3	3	6	3	4	1	2	0	5	4	6
ENSG00000284653	1	2	0	0	0	1	0	0	4	0	3	1	0	4	1	3	3	4	4	3	5	2	4	0	3	1	1	2	2	1	3	1	10	1	2	2	4	0	6	5	4	5	2	1	0	2	2	0	6
ENSG00000261781	1	0	3	1	0	1	0	0	6	1	0	0	2	1	1	4	1	8	8	5	1	1	0	0	5	1	0	0	0	3	1	3	4	4	4	2	2	0	3	8	1	13	3	0	0	0	1	2	6
ENSG00000117154	4	5	0	1	8	6	0	1	9	1	3	2	0	7	3	7	3	8	7	8	9	0	8	5	1	2	2	3	2	1	0	3	16	3	12	4	3	6	13	11	14	20	5	4	3	1	4	4	8
ENSG00000280222	3	1	0	2	2	11	1	0	5	2	0	1	3	3	4	5	9	11	7	10	9	9	5	0	4	9	3	2	8	4	2	2	17	17	6	0	6	4	6	10	12	14	2	4	8	0	5	1	14
ENSG00000230035	0	0	0	0	1	0	0	0	2	0	0	1	1	0	0	0	2	4	4	1	0	2	1	3	2	0	1	0	0	0	3	0	0	3	1	2	1	0	2	0	3	2	2	1	0	0	0	2	2
ENSG00000225387	0	1	0	0	0	0	0	1	2	0	0	0	0	0	3	0	1	3	0	0	0	1	0	0	0	1	4	0	0	2	0	0	1	0	3	0	0	1	1	0	1	4	3	1	0	0	0	3	1
ENSG00000179023	22	35	1	31	1	11	1	0	4	11	10	1	3	14	5	13	1	12	13	2	6	21	11	9	25	13	17	14	1	10	1	16	10	11	19	11	5	12	15	1	32	24	29	17	3	32	10	26	12
ENSG00000235282	0	0	0	0	0	0	0	0	0	0	0	0	0	0	0	6	0	2	0	0	0	0	0	0	0	0	0	0	0	0	0	0	1	0	0	0	0	0	0	0	0	2	0	0	0	0	0	0	0
ENSG00000225478	1	0	0	0	0	0	0	0	0	0	0	0	0	4	0	0	0	3	0	0	0	0	0	0	0	0	1	0	0	4	0	0	0	1	1	0	0	1	1	1	2	4	0	0	0	0	0	0	1
ENSG00000009709	6	1	0	3	2	5	3	5	2	1	4	2	5	8	6	12	9	10	9	8	6	4	5	6	8	5	9	1	1	6	5	4	15	8	9	7	10	1	12	11	4	20	9	11	2	4	7	4	8
ENSG00000179002	0	0	0	1	0	0	0	0	1	0	0	0	2	0	0	3	1	0	4	0	2	1	4	0	0	2	2	1	4	0	1	1	1	0	2	1	2	0	0	1	1	6	0	0	0	0	0	5	4
ENSG00000255275	1	2	0	0	1	1	0	1	0	3	1	0	0	4	3	0	1	0	0	6	3	5	0	0	0	3	0	1	2	0	0	1	1	3	4	4	1	4	1	1	0	3	2	0	0	0	3	3	0
ENSG00000159423	24	30	11	21	38	36	31	60	36	27	43	15	30	19	20	7	23	36	17	17	43	20	28	18	27	21	41	27	31	33	8	26	31	23	22	23	16	30	22	14	14	30	31	37	35	24	8	26	20
ENSG00000265606	0	0	0	0	0	0	0	0	0	0	0	0	0	0	0	0	0	0	0	0	0	0	0	0	0	0	0	0	0	0	0	0	0	0	0	0	0	0	0	0	0	0	0	0	0	0	0	0	0
ENSG00000221662	0	0	1	0	0	0	0	3	0	0	1	0	0	1	0	0	1	1	4	2	0	1	3	1	4	2	0	0	0	0	2	1	4	0	0	0	2	0	0	0	0	5	0	0	0	1	0	1	1
ENSG00000169991	446	540	115	546	617	601	587	494	561	384	601	687	435	367	1111	406	500	672	326	343	564	483	546	530	691	620	339	583	225	186	379	397	761	492	460	677	317	482	604	524	437	444	500	413	476	542	574	674	465
ENSG00000272084	38	47	11	50	61	53	57	66	51	42	79	70	58	51	72	36	28	60	43	37	53	57	68	48	61	102	135	48	45	87	58	48	57	54	69	43	46	74	72	51	40	78	64	52	94	56	50	70	50
ENSG00000127481	3278	3736	1679	5135	4438	4927	5784	6018	5288	5191	7622	3643	5634	4102	5444	3052	4851	6872	2629	2825	5299	4581	4986	6792	5973	7715	9247	4995	4383	6237	5325	5137	4917	3901	4506	4453	3128	7273	4622	3937	3491	5790	4426	4550	7608	4574	5283	5664	3299
ENSG00000230424	16	22	2	11	27	22	14	29	29	30	29	35	12	24	28	11	16	12	17	16	15	22	25	14	45	41	16	27	33	25	33	25	36	20	15	33	24	32	41	22	20	30	19	12	13	24	35	15	19
ENSG00000127463	304	428	111	479	472	431	533	603	515	483	624	581	411	389	617	309	456	569	230	270	433	401	438	521	551	683	399	528	272	356	493	422	635	425	445	452	230	578	537	479	432	480	469	482	484	462	525	521	255
ENSG00000053372	140	245	41	182	174	215	168	187	184	183	126	271	114	125	251	171	178	207	119	124	187	189	231	137	174	172	124	159	76	66	157	140	211	184	105	188	139	126	265	265	189	156	140	152	128	198	176	178	98
ENSG00000211454	1	3	0	4	0	7	0	5	7	3	4	3	3	2	8	3	4	3	3	3	6	2	7	5	5	5	3	6	0	3	1	3	6	5	2	2	4	3	4	5	2	6	4	6	6	8	2	13	4
ENSG00000162482	6	1	1	14	8	7	3	4	7	4	9	4	10	10	13	7	6	12	6	9	6	3	9	11	9	9	10	12	2	4	3	6	9	11	6	1	3	10	10	7	9	17	11	1	0	22	5	6	3
ENSG00000270728	0	0	0	2	0	0	0	0	0	0	0	0	2	0	1	0	0	0	0	5	0	0	0	0	0	0	0	1	0	1	0	0	0	1	2	0	1	0	3	1	4	0	0	0	0	0	2	0	2
ENSG00000053371	192	282	78	336	278	250	290	190	230	207	224	127	145	174	214	118	178	162	116	132	272	262	352	245	239	237	196	255	150	126	125	213	226	176	150	130	113	164	213	204	185	188	269	211	208	203	134	308	128
ENSG00000200403	0	2	0	3	2	0	2	1	4	0	5	4	3	2	4	2	3	2	1	2	4	2	1	5	4	5	2	0	0	2	3	3	2	4	2	6	1	7	2	4	4	1	3	3	8	4	0	3	0
ENSG00000040487	123	95	32	148	141	159	93	171	155	252	163	119	138	135	150	81	84	175	107	113	170	150	155	113	129	182	263	124	113	221	116	120	135	108	144	100	115	162	154	131	129	197	208	94	182	125	184	132	114
ENSG00000077549	1706	2174	861	2540	1911	2741	2231	3397	3135	2387	3763	1942	2852	2505	2767	2205	3108	4194	2365	2164	2399	2327	3033	2284	3643	3590	5388	2991	2792	3004	2911	2208	3001	2538	3144	2854	2817	3906	3293	2721	2415	3723	2449	2081	2776	2802	2627	2364	2241
ENSG00000240490	2	0	0	0	0	0	0	0	0	0	1	0	0	0	4	1	1	0	0	0	1	0	0	0	0	0	0	0	0	1	0	1	0	1	3	2	1	0	0	1	1	1	0	0	0	0	0	0	0
ENSG00000201609	0	0	0	0	0	0	0	0	0	0	0	0	2	0	0	0	0	0	0	0	0	0	0	0	0	0	0	0	0	1	0	0	1	0	0	0	0	0	0	0	0	0	0	0	0	0	0	0	0
ENSG00000235185	0	0	0	2	0	0	0	2	0	0	0	1	1	0	4	0	0	0	2	0	0	0	0	0	0	0	0	1	1	0	0	0	2	3	1	0	4	0	0	0	0	0	0	0	0	1	3	0	0
ENSG00000173436	142	235	26	192	290	225	191	240	221	174	195	290	177	217	231	131	216	286	128	151	248	261	191	161	269	244	216	212	156	157	226	145	270	231	214	197	156	262	325	253	209	267	146	198	133	160	196	244	188
ENSG00000270136	1	1	0	1	0	2	0	0	0	0	4	0	0	2	1	1	0	0	0	1	2	0	0	0	0	2	3	5	1	0	0	1	0	0	1	0	1	0	5	2	1	2	0	0	0	1	0	4	1
ENSG00000226396	51	81	25	253	78	271	53	283	516	429	65	559	177	76	1037	45	605	483	711	51	82	73	68	283	68	66	58	80	39	49	69	68	317	61	79	795	598	106	1200	835	746	463	51	58	60	48	48	298	465
ENSG00000158747	7	4	1	34	9	4	10	13	25	12	3	10	5	9	19	10	17	15	10	8	9	7	30	4	8	16	12	10	5	8	7	17	21	15	10	14	7	12	33	13	30	27	10	18	12	26	3	21	17
ENSG00000158748	1	1	0	3	19	15	15	5	5	5	6	22	2	8	2	8	5	6	3	1	17	7	14	8	1	17	11	1	1	2	6	14	8	5	4	6	5	2	6	4	13	20	4	8	0	10	1	4	14
ENSG00000162542	298	400	88	368	402	377	445	517	396	295	387	380	283	261	456	199	358	514	175	184	394	317	335	338	390	442	273	273	140	218	318	335	439	246	321	351	184	327	397	309	289	393	257	294	278	323	251	410	239
ENSG00000178828	1	0	1	2	0	0	0	1	0	0	0	0	0	2	0	0	0	1	2	2	0	3	0	4	0	0	3	3	1	0	0	1	0	1	2	0	0	0	0	3	7	8	0	0	1	3	1	0	1
ENSG00000235434	0	0	0	1	0	2	0	0	0	0	2	0	0	2	0	0	0	0	0	1	2	0	1	0	0	0	0	0	0	0	0	0	0	0	0	1	0	0	0	3	1	0	0	1	0	0	1	0	2
ENSG00000169914	257	310	68	340	400	320	407	341	298	288	338	404	225	270	399	187	290	351	230	194	448	375	336	291	376	337	262	310	144	167	341	248	393	274	278	356	209	429	341	398	309	307	268	335	205	289	276	353	211
ENSG00000188784	3	0	0	7	0	2	0	0	1	0	0	1	0	3	0	0	3	0	1	1	3	0	2	2	2	3	0	1	2	4	0	6	4	1	1	1	0	0	0	0	2	4	0	2	0	0	1	3	3
ENSG00000242688	0	0	0	0	1	0	0	0	2	0	0	0	0	2	0	0	2	0	0	0	2	0	0	1	0	0	0	0	0	0	0	0	0	0	0	0	0	1	3	2	0	0	0	0	0	0	0	0	0
ENSG00000188257	7	3	0	1	0	0	0	0	1	4	3	2	3	10	3	1	0	0	3	2	0	1	0	1	7	2	0	0	0	2	0	0	2	7	0	3	1	0	0	3	5	4	0	0	0	1	3	1	3
ENSG00000127472	4	1	0	1	1	2	0	4	3	4	7	0	5	4	14	3	5	7	5	9	0	1	0	4	0	2	5	2	8	5	7	2	6	7	11	6	7	3	6	4	9	16	0	0	0	1	0	3	13
ENSG00000117215	3	6	3	0	1	2	0	2	3	2	3	12	12	4	3	4	6	2	9	5	2	5	1	1	1	0	2	0	2	4	0	1	4	4	9	7	1	4	10	8	4	10	5	4	2	5	4	8	7
ENSG00000158786	0	5	0	9	2	14	0	9	2	2	0	0	7	4	0	10	3	10	8	6	8	11	5	4	3	5	5	3	1	4	0	4	8	4	8	3	6	2	7	10	13	25	9	5	7	1	4	3	12
ENSG00000227066	2	2	0	3	3	5	2	0	1	10	1	0	9	6	1	10	7	5	3	4	5	4	0	0	3	3	3	2	3	2	2	6	1	9	3	0	6	1	3	0	15	16	1	4	2	5	2	0	6
ENSG00000187980	14	12	0	11	9	8	11	34	11	3	26	14	26	10	10	11	22	16	11	4	8	7	10	3	10	3	17	10	9	19	2	15	14	18	10	7	34	5	16	10	12	23	4	1	12	24	12	5	21
ENSG00000225986	5	6	4	4	5	3	1	17	3	10	6	5	8	0	3	6	6	11	1	9	11	10	9	1	2	2	8	4	2	3	2	1	7	11	4	2	10	2	5	8	10	3	2	1	3	7	4	2	2
ENSG00000162543	72	68	17	84	51	57	105	104	36	39	55	56	92	20	74	60	62	35	60	41	69	31	87	51	43	33	63	62	67	45	34	38	50	41	39	64	131	34	58	34	37	80	48	33	60	81	32	47	49
ENSG00000228105	0	0	0	0	0	4	0	1	0	0	0	0	0	0	0	2	1	1	3	1	0	0	0	0	0	0	0	0	0	0	0	1	1	4	2	0	0	0	0	3	4	2	4	0	2	0	5	0	2
ENSG00000284710	0	0	0	0	0	1	1	1	1	0	0	1	0	2	4	1	1	3	5	2	4	1	2	1	1	4	1	0	0	0	0	0	3	1	2	4	1	0	1	2	3	5	1	0	0	1	0	0	4
ENSG00000158816	2	8	0	4	3	16	2	5	12	10	6	2	12	9	20	9	3	15	15	8	11	10	8	6	9	14	13	2	9	9	0	6	14	9	11	9	12	5	25	14	13	26	11	8	16	8	17	12	32
ENSG00000226664	2	2	1	0	1	2	6	4	2	1	1	5	1	0	1	1	1	2	1	0	0	1	1	0	7	0	2	2	1	0	3	0	10	3	2	1	5	0	5	0	3	4	0	0	0	2	0	0	2
ENSG00000236963	3	2	0	2	0	1	0	3	4	2	0	3	6	3	5	2	5	11	13	6	1	1	2	1	6	6	4	0	3	2	0	2	6	6	5	5	9	1	2	11	6	20	8	1	0	0	2	0	11
ENSG00000226487	1	0	0	0	0	0	0	0	0	0	0	0	0	1	0	0	0	0	7	0	0	0	0	0	0	0	3	0	1	0	0	0	0	3	0	0	2	0	0	0	1	1	1	0	0	0	0	0	0
ENSG00000284641	0	0	1	0	0	1	0	1	1	0	0	0	1	3	0	0	1	2	1	5	4	1	1	0	0	0	1	1	0	1	0	0	0	1	6	0	5	0	3	0	3	7	3	3	0	0	3	1	4
ENSG00000284743	0	0	0	1	0	0	1	0	0	2	2	1	0	0	1	2	0	1	1	5	0	1	0	0	0	0	1	0	0	0	0	0	2	0	0	1	0	1	3	3	0	6	0	0	0	0	1	0	2
ENSG00000162545	7	12	1	15	9	14	7	4	3	6	7	11	8	6	10	11	2	4	6	5	17	9	15	15	13	8	5	4	5	4	4	6	12	12	4	9	3	5	12	14	5	8	5	8	6	5	8	10	2
ENSG00000090432	339	408	114	419	458	420	421	441	394	482	412	407	411	449	455	330	409	640	442	329	408	402	480	383	443	418	636	388	381	408	338	332	501	385	436	375	358	506	551	409	405	622	366	385	478	423	456	380	334
ENSG00000215520	0	0	0	0	0	1	0	0	1	0	0	0	0	0	0	0	0	1	1	0	0	1	0	0	0	2	1	0	0	0	0	0	0	0	0	0	0	0	2	1	1	1	0	0	1	0	0	0	1
ENSG00000183114	0	1	0	1	0	4	0	0	3	0	0	0	1	4	1	0	3	2	1	1	6	2	2	4	2	5	4	1	0	1	0	6	3	2	3	1	3	0	5	0	1	0	1	6	2	0	4	0	0
ENSG00000158825	622	251	294	927	312	752	621	524	814	430	965	208	1052	796	145	560	427	631	444	707	555	513	926	437	549	803	1839	552	1275	1032	624	818	558	526	750	508	972	966	698	594	323	1098	856	416	730	547	685	538	392
ENSG00000158828	1913	1333	928	1973	960	2023	2396	1784	2364	2006	1889	921	2699	1457	1903	3034	3695	1745	3043	1822	2189	1795	2511	2839	1714	1959	4959	2149	5101	2589	1596	2184	1176	1677	1949	2104	2294	2053	1791	1742	1730	1894	2052	2105	2679	2445	2114	1684	2179
ENSG00000284005	0	0	0	0	0	0	0	0	0	0	0	0	0	0	0	0	0	0	0	0	0	0	0	0	0	0	0	0	0	0	0	0	0	0	0	0	0	0	0	0	0	0	0	0	0	0	0	0	0
ENSG00000117242	100	117	27	131	152	121	125	149	141	97	149	100	106	90	207	51	94	129	54	87	99	148	129	82	154	167	95	65	55	56	107	115	163	92	90	168	64	117	189	100	85	92	116	122	131	124	105	126	68
ENSG00000244038	949	1258	352	1311	1609	1280	1166	1778	1773	1774	1670	1378	1094	1324	1715	1054	1419	1886	1023	959	1395	1215	1613	1043	1543	1790	1336	1328	925	1122	1109	913	1792	1274	1213	1314	1144	1425	1845	1514	1224	1416	1213	1222	1288	1514	1569	1204	1023
ENSG00000117245	8	1	0	6	5	13	6	1	14	4	8	3	6	10	5	13	9	21	6	11	6	5	11	0	3	8	6	5	0	7	2	8	11	13	14	0	6	7	7	16	11	22	15	9	8	5	13	5	18
ENSG00000235432	1	0	0	0	0	2	0	0	2	0	0	0	0	2	1	0	1	0	1	1	0	0	0	3	1	0	1	3	0	1	0	0	0	0	0	1	1	0	1	0	1	1	0	0	0	0	1	0	4
ENSG00000189410	2	2	1	4	1	25	4	9	12	2	8	6	4	11	6	8	10	10	9	2	4	7	18	6	8	4	19	3	5	6	1	4	9	9	9	0	8	3	4	6	2	11	11	10	10	1	22	7	17
ENSG00000233069	0	1	0	0	0	0	0	0	0	2	0	0	1	0	0	0	0	2	2	0	3	0	5	0	2	0	2	0	0	0	0	0	0	0	4	0	3	0	0	0	0	0	1	3	0	0	0	3	1
ENSG00000127483	2708	2828	917	3238	4063	3337	3145	3297	2964	3122	3505	3055	2817	2554	3338	1767	2698	3372	2081	1910	3501	3127	3573	3209	3289	3243	3964	2943	2962	2637	2665	2701	3321	2452	2773	2858	2124	3862	3537	2747	2666	2792	3075	3044	3174	2807	3540	4077	2174
ENSG00000075151	975	779	605	1228	1043	1412	1863	1811	1400	1185	2027	826	1630	948	1184	995	1503	2175	738	842	1326	994	1576	1614	1459	1378	2788	1175	2294	2359	1443	1263	1166	1056	1335	1282	1174	2922	1156	1069	867	1804	1117	1108	2054	1079	1213	1283	867
ENSG00000251914	0	0	0	0	0	0	0	0	0	0	0	0	0	0	0	0	0	0	0	2	0	0	0	0	0	0	0	0	0	0	0	0	0	0	0	1	0	0	2	0	0	0	0	0	0	0	0	0	0
ENSG00000221808	1	0	1	1	0	3	11	5	4	1	9	0	8	5	5	2	4	1	0	6	2	1	0	3	2	9	5	4	7	9	4	3	4	5	5	5	1	12	0	0	7	7	0	3	13	1	0	8	5
ENSG00000233072	4	3	5	10	3	11	9	11	10	4	16	1	5	9	2	6	12	25	0	2	4	4	13	8	12	6	11	2	14	13	11	15	9	7	10	5	8	14	4	7	5	7	2	8	8	6	5	10	2
ENSG00000236073	2	2	8	8	0	3	9	13	7	4	11	5	11	3	4	7	9	3	3	1	1	1	3	4	17	9	9	9	9	15	4	9	2	2	12	3	5	7	2	9	4	4	4	6	9	2	1	7	1
ENSG00000235112	0	0	0	0	0	0	0	0	0	0	0	0	0	1	0	0	1	2	1	0	2	0	0	0	0	0	1	1	0	0	0	0	0	1	1	0	0	2	0	0	0	0	0	1	0	0	0	1	4
ENSG00000117298	2521	1870	1473	3655	2463	3296	3932	2836	3471	2485	3884	2277	3700	2602	2289	1833	2774	3896	2145	2347	2787	3324	3388	3864	3775	4881	8201	2676	5289	5146	2726	3549	1849	2459	3739	3052	3373	5804	3279	2425	2049	4302	2784	2281	5632	3532	4495	3069	1967
ENSG00000236936	6	5	0	3	3	1	2	0	12	3	6	3	3	13	1	5	3	9	1	5	1	1	9	14	3	9	14	5	13	0	0	2	4	1	9	9	4	15	1	3	3	5	5	5	2	4	2	1	8
ENSG00000231105	22	36	19	32	58	25	26	16	47	41	27	72	45	29	54	23	34	39	28	37	34	35	36	32	53	53	42	37	63	20	40	32	34	24	31	56	43	62	40	33	38	31	30	30	23	43	30	48	23
ENSG00000236216	0	0	0	2	0	0	0	0	2	0	1	0	0	0	0	0	1	3	0	0	0	0	0	0	0	0	0	1	0	0	0	0	2	2	0	0	0	0	0	1	1	0	0	0	0	1	0	0	0
ENSG00000228823	0	0	0	0	0	0	0	0	1	2	0	0	0	0	0	1	0	0	0	0	1	0	0	0	0	0	0	0	1	0	0	0	0	2	1	0	1	3	0	0	0	3	0	0	1	2	0	0	0
ENSG00000236009	0	0	0	1	0	0	0	0	0	0	0	0	0	2	3	3	1	0	0	0	0	1	0	0	0	0	0	0	0	0	0	0	1	0	0	3	0	0	0	4	2	1	0	0	0	1	0	0	1
ENSG00000227001	9	7	0	14	4	1	7	3	5	3	3	5	2	2	5	2	1	7	1	6	2	7	6	8	1	4	3	6	1	0	6	3	3	5	1	2	4	2	9	2	2	4	9	1	8	14	1	6	2
ENSG00000187952	0	0	0	0	0	2	1	1	0	3	1	0	3	0	0	1	0	0	2	2	3	0	3	0	0	0	0	0	0	1	1	1	0	4	0	0	0	0	0	1	3	1	2	1	0	2	1	1	0
ENSG00000186543	1	0	0	0	0	1	1	2	2	0	1	0	0	1	5	2	2	2	1	0	0	1	0	2	0	1	2	0	0	1	2	0	2	2	0	0	1	3	4	4	4	3	1	4	2	0	3	1	2
ENSG00000142794	158	252	19	302	266	136	312	265	372	307	162	407	206	215	501	103	168	408	229	313	155	159	273	252	209	318	113	323	78	47	219	203	200	253	211	171	259	499	211	213	228	430	326	136	189	360	104	254	114
ENSG00000176378	0	0	0	0	0	0	0	0	0	0	1	0	0	2	0	0	0	0	0	0	0	0	0	0	0	0	0	0	0	0	0	0	0	0	0	0	0	0	1	0	0	0	4	0	2	0	0	0	0
ENSG00000162551	1990	561	1036	2652	1258	3030	4617	3314	593	1596	3174	1336	2814	1528	1121	1726	1249	1812	1530	1486	1485	2790	3829	2871	2267	3719	5024	1869	6015	3772	1923	5362	817	1333	3556	2963	3075	2565	2305	987	1184	3114	2409	1561	3456	1427	1839	2075	992
ENSG00000233431	33	9	8	52	26	46	37	42	11	42	66	20	42	20	12	34	19	36	40	39	21	43	33	39	37	71	148	36	67	60	34	48	11	31	51	42	51	41	48	14	32	54	27	17	55	21	32	16	33
ENSG00000076864	127	43	179	71	16	138	890	70	29	413	81	25	232	44	95	1848	3712	24	412	17	19	53	27	30	17	99	83	4	175	163	8	391	75	143	62	16	78	36	54	18	252	55	19	22	89	162	111	90	53
ENSG00000090686	1318	1524	450	1728	1814	1701	1601	1870	1811	1679	2006	1704	1867	1514	1442	1121	1406	2088	1006	1099	1960	1632	1774	1423	1736	1589	2429	1523	1446	1910	1898	1451	1871	1535	1699	1613	1223	2276	2039	1401	1385	1892	1452	1410	1572	1410	1580	1933	1231
ENSG00000231978	0	0	0	0	0	0	0	0	1	0	0	0	0	1	0	2	0	0	3	0	0	0	0	0	0	1	1	0	1	0	0	0	1	0	2	0	0	0	0	0	0	0	0	0	0	0	0	0	0
ENSG00000187942	3	16	0	11	2	13	9	6	19	4	13	18	6	9	15	10	6	14	12	19	8	4	5	10	6	13	8	4	8	13	6	13	7	11	9	14	6	13	11	14	9	28	18	13	7	10	3	20	6
ENSG00000142798	67	72	10	54	35	83	46	50	104	52	58	41	52	74	80	45	50	83	62	46	63	120	37	90	60	83	52	38	23	39	55	72	86	67	81	41	35	72	65	52	66	74	91	77	63	63	49	73	75
ENSG00000232037	0	0	0	0	0	0	0	1	1	0	0	0	1	0	3	0	0	0	1	0	0	2	0	0	1	0	2	0	0	0	0	1	0	0	0	0	0	0	2	0	0	0	0	0	0	0	2	0	0
ENSG00000283234	10	23	0	7	10	17	3	5	11	7	4	25	3	3	5	2	5	30	10	7	6	17	5	12	14	21	6	16	9	0	20	13	10	3	6	12	10	7	26	15	13	19	14	7	0	8	0	7	5
ENSG00000219073	0	1	0	0	0	3	1	1	5	3	2	0	2	3	1	6	5	3	2	3	3	0	2	0	0	1	4	0	3	0	1	2	4	1	1	1	1	0	3	1	11	7	0	0	0	4	3	4	4
ENSG00000273610	0	0	0	0	0	0	0	0	0	0	0	0	0	0	0	1	0	0	0	0	0	0	0	0	0	0	0	0	0	0	0	0	2	0	0	1	0	0	1	0	0	0	1	0	0	0	0	0	0
ENSG00000201919	0	0	0	0	0	0	0	0	1	0	0	0	0	0	0	0	0	0	1	0	0	0	0	0	0	0	0	0	1	0	0	0	0	0	0	0	0	1	0	0	1	0	0	0	0	0	0	0	0
ENSG00000142789	0	0	0	1	0	4	0	1	0	1	2	2	3	9	0	0	4	3	0	2	0	1	3	0	0	3	2	2	2	0	1	0	2	1	3	2	1	3	5	5	5	7	2	1	1	0	2	0	5
ENSG00000278124	0	0	0	0	0	0	0	0	0	0	0	0	0	0	0	0	0	1	0	0	0	0	0	1	0	0	0	0	0	1	0	0	0	1	0	0	0	0	0	0	0	0	0	0	0	0	0	4	0
ENSG00000201273	0	0	0	0	0	0	0	0	0	0	0	0	0	0	0	0	1	0	0	0	0	0	0	0	0	0	0	0	0	0	0	0	0	0	0	0	0	0	0	0	1	0	0	0	0	0	0	0	0
ENSG00000228397	0	5	0	0	3	0	2	6	2	9	1	3	2	5	5	4	5	5	5	2	2	2	2	3	3	4	3	3	2	0	1	2	7	4	0	6	3	4	8	4	3	6	4	3	0	3	7	0	8
ENSG00000218510	208	260	61	192	320	173	174	287	240	230	233	299	183	166	244	98	208	237	117	159	244	264	266	149	272	252	164	169	185	150	196	139	224	119	159	250	151	186	334	221	196	225	187	146	182	261	268	318	123
ENSG00000070831	5939	5666	1995	6868	6403	5934	5901	7370	5886	8398	6245	5717	6391	6647	6005	5068	6171	7315	5945	5240	7407	6070	9590	5673	6617	6071	7475	6008	7777	6204	5255	4765	6371	5539	6414	6808	7295	6665	9605	5885	5202	6821	5510	5549	6053	5824	7812	5820	4727
ENSG00000230068	59	80	26	86	83	97	82	129	91	90	155	141	137	96	73	61	79	115	40	55	106	109	100	73	120	165	165	71	58	169	140	102	88	66	106	85	52	134	128	85	67	158	58	52	122	82	113	116	43
ENSG00000271428	0	0	0	0	0	0	0	2	0	0	0	0	0	0	0	4	1	0	0	0	0	0	2	0	0	0	0	0	2	1	0	0	2	0	0	0	0	4	0	3	1	1	1	0	0	0	1	0	0
ENSG00000271840	221	220	59	210	222	219	226	282	203	209	334	307	258	204	271	153	229	302	141	172	329	288	242	198	287	287	364	218	225	318	206	211	263	217	225	218	183	407	329	218	212	342	214	197	264	224	188	344	124
ENSG00000162552	2	6	0	2	2	6	1	5	2	2	2	1	9	5	3	5	0	3	3	4	3	2	5	8	1	4	3	2	5	4	3	5	7	2	3	5	5	3	6	10	5	13	6	8	0	0	4	6	6
ENSG00000266564	0	0	0	1	0	0	0	0	0	0	1	0	0	0	0	0	0	0	0	0	0	0	0	0	0	0	0	0	0	0	0	0	0	0	0	0	0	0	2	0	0	0	1	0	2	1	0	0	0
ENSG00000234397	0	0	0	0	0	0	0	0	2	1	0	0	0	0	0	0	0	2	1	1	0	0	0	0	0	0	1	0	2	2	1	0	1	1	1	0	1	2	1	1	0	1	0	0	0	0	1	0	4
ENSG00000279625	0	0	0	3	0	2	0	1	9	0	2	1	0	3	0	1	5	3	0	2	5	1	0	0	1	2	0	0	1	0	0	3	0	1	2	3	4	0	3	1	4	2	0	0	0	0	0	2	3
ENSG00000184677	1146	1508	319	1539	1510	1487	1288	1605	1447	1097	1580	1631	1147	873	1631	716	1211	1454	625	715	1773	1554	1579	1421	1628	1890	1033	1284	668	734	1115	1132	1821	1093	987	1223	713	1472	1519	1446	1058	1117	1187	1368	1192	1203	1079	1711	834
ENSG00000237200	15	23	4	14	12	18	15	19	15	10	25	15	12	16	9	9	25	19	15	13	23	23	28	7	24	11	22	10	9	8	7	11	21	9	15	9	4	17	19	8	4	10	21	11	12	15	18	21	8
ENSG00000070886	7	7	1	13	0	24	3	3	6	4	3	1	6	9	6	13	6	9	12	10	18	21	23	16	6	4	3	1	3	5	0	6	14	10	24	2	7	9	17	23	12	21	20	11	1	1	2	12	32
ENSG00000276835	0	0	0	0	0	0	0	0	2	2	0	0	0	0	0	0	0	0	0	1	0	0	0	0	0	0	0	0	0	0	0	0	0	0	2	0	0	0	0	2	1	0	3	0	0	1	0	0	0
ENSG00000173372	104	14	48	46	81	55	112	179	39	135	114	9	68	54	47	48	125	100	62	32	49	52	143	31	44	74	62	29	141	141	11	105	35	48	30	48	106	194	23	79	26	170	24	43	81	67	32	25	27
ENSG00000159189	4	2	4	1	6	7	16	23	8	13	18	10	3	7	9	16	14	21	11	0	15	12	9	6	5	19	24	11	11	37	5	7	10	7	8	4	24	46	3	13	4	38	7	2	11	2	2	4	7
ENSG00000173369	30	3	31	6	26	19	47	55	7	44	23	6	30	7	11	21	27	32	18	4	19	25	67	7	18	5	31	14	45	40	7	23	15	11	7	14	27	39	1	21	12	52	12	9	35	14	16	2	2
ENSG00000133216	43	88	25	64	70	31	37	160	125	86	114	23	95	57	46	145	106	191	41	27	120	42	73	36	132	99	70	48	65	532	39	77	101	97	67	35	35	189	78	50	56	50	94	61	106	57	30	32	42
ENSG00000265422	2	0	0	1	0	0	0	0	0	0	0	0	0	0	0	0	1	0	1	0	0	0	0	0	0	0	1	0	0	0	0	3	3	0	0	0	1	0	1	1	0	3	0	0	0	0	0	0	0
ENSG00000225952	0	0	0	1	0	1	0	0	0	0	0	1	0	0	0	0	0	0	2	0	0	0	1	0	0	0	1	0	0	0	0	0	2	1	3	0	0	0	5	1	7	6	1	1	0	0	0	0	3
ENSG00000264014	0	0	0	0	0	0	0	1	0	0	0	0	0	0	2	0	0	0	0	0	0	0	0	0	0	0	0	0	0	0	0	0	1	0	0	0	0	0	0	0	0	7	0	0	0	0	0	1	1
ENSG00000215906	0	0	0	9	0	5	0	2	0	2	0	0	7	2	1	6	3	4	2	3	5	5	14	0	0	0	2	1	1	0	0	3	2	4	9	3	0	2	6	4	2	8	14	1	4	1	3	1	7
ENSG00000227868	3	2	0	2	0	4	1	2	5	3	1	7	3	6	2	7	1	9	1	7	2	1	8	4	1	4	3	1	2	3	3	0	9	5	4	4	0	0	4	6	4	8	3	1	1	1	5	0	1
ENSG00000004487	512	733	194	741	638	687	622	597	707	520	731	624	497	505	705	333	580	744	317	332	692	619	739	572	683	662	452	619	365	350	524	597	811	544	437	559	327	658	627	562	442	560	623	700	677	546	575	784	420
ENSG00000240553	0	0	0	2	2	0	0	0	0	0	0	1	3	0	0	0	0	0	0	0	0	1	0	0	0	0	0	0	1	0	0	0	2	0	1	1	0	0	0	1	2	2	0	0	0	0	2	1	2
ENSG00000263793	1	0	0	4	1	2	0	0	1	3	4	0	2	5	0	0	1	2	0	1	4	0	1	4	1	1	0	0	1	2	3	0	2	2	0	3	1	3	1	0	0	3	1	5	0	1	0	0	2
ENSG00000266802	0	0	0	0	0	0	0	1	0	0	0	0	0	0	1	5	0	0	0	0	0	1	0	1	0	0	0	0	3	0	0	0	0	0	0	0	0	0	1	1	0	0	0	0	0	0	0	0	1
ENSG00000169641	377	513	178	600	544	489	476	562	521	520	616	471	430	400	632	345	480	655	299	285	536	493	566	509	583	545	411	392	343	344	332	445	670	485	427	538	285	641	598	532	416	431	417	419	508	485	463	590	380
ENSG00000229010	1	0	0	7	3	1	8	1	3	0	5	2	1	3	0	0	3	7	3	3	3	1	2	1	3	6	1	5	2	3	0	4	3	0	2	3	1	3	5	3	0	2	1	0	4	2	2	1	2
ENSG00000206935	0	0	0	0	0	0	0	0	1	0	0	0	0	0	0	0	1	0	2	3	1	0	2	0	1	0	1	0	0	0	0	1	0	0	2	1	0	0	2	0	0	1	0	0	0	0	0	0	3
ENSG00000252578	0	0	0	0	0	0	0	1	0	0	0	0	0	0	0	2	0	0	0	2	0	0	1	0	0	1	0	0	0	0	0	0	1	0	0	1	2	0	0	0	0	0	0	0	0	0	0	0	0
ENSG00000179546	0	3	0	1	2	0	0	1	1	0	0	4	3	5	3	2	0	2	0	2	2	2	1	0	0	0	4	0	1	1	0	1	3	5	13	0	1	1	4	4	4	1	2	1	3	1	1	1	3
ENSG00000215381	0	0	0	1	0	1	0	0	1	0	0	0	0	1	0	1	0	0	1	1	0	1	0	0	3	0	0	0	0	0	0	0	0	2	3	0	0	0	1	1	0	0	1	0	0	2	2	0	2
ENSG00000261326	229	320	73	307	351	334	357	327	323	165	189	331	227	145	235	141	227	266	120	127	387	319	315	248	314	238	170	259	135	99	229	247	319	232	193	270	104	310	298	274	220	226	260	278	201	246	106	454	175
ENSG00000284726	0	0	0	0	0	0	0	1	5	1	0	0	0	0	1	2	1	3	0	0	0	1	0	0	1	3	1	0	0	0	1	0	0	4	0	0	0	0	0	3	0	1	0	1	0	1	0	0	1
ENSG00000125944	1673	2263	577	2142	2447	2142	2040	2508	2596	2180	1999	2871	1679	1961	2579	1596	2340	2995	1512	1512	2553	2150	2298	1611	2618	2121	1519	2098	1452	1164	2055	1581	3156	2003	2009	2400	1472	2534	2901	2611	2267	2405	2014	2068	1639	2109	2222	2615	1543
ENSG00000125945	207	296	75	251	305	235	276	251	193	325	252	192	204	177	218	158	203	241	130	114	273	231	331	235	249	232	248	218	206	198	210	180	257	182	181	217	182	200	313	208	188	210	209	192	278	217	254	260	166
ENSG00000249087	38	36	18	47	74	41	42	84	51	105	76	80	59	35	79	30	39	50	68	39	64	66	62	48	44	43	60	40	33	39	36	39	54	34	61	29	36	31	94	69	42	45	42	38	40	58	77	50	46
ENSG00000201405	0	0	0	0	0	0	0	0	0	0	0	0	0	0	0	0	0	0	0	0	0	0	0	0	0	0	0	0	0	0	0	0	0	0	0	0	0	0	0	0	0	0	0	0	0	0	0	0	0
ENSG00000271420	2	6	0	0	5	5	0	0	1	1	3	8	2	3	11	1	0	10	2	2	3	0	0	2	4	6	0	7	1	3	3	3	3	0	3	3	0	6	4	2	5	7	4	3	2	2	5	1	3
ENSG00000204219	96	184	13	91	187	140	74	110	181	128	111	441	130	108	172	101	138	167	133	62	159	122	64	119	170	241	44	189	93	11	132	87	143	164	122	116	91	193	275	179	168	109	102	97	79	100	174	119	74
ENSG00000232482	0	0	0	0	0	0	0	0	0	2	2	0	0	2	0	0	3	1	0	0	0	0	0	0	0	0	0	0	0	0	0	0	0	0	0	1	0	1	0	0	0	2	0	0	0	3	1	0	2
ENSG00000088280	14	8	1	18	12	25	5	8	17	18	15	17	24	17	13	20	21	22	24	22	17	14	23	22	15	25	16	18	12	9	13	10	23	34	25	9	20	23	8	19	24	35	16	25	12	20	23	15	22
ENSG00000007968	543	713	318	880	392	521	938	656	1929	646	723	268	1723	313	1882	1000	2303	1000	1975	819	928	437	894	1923	962	1053	1976	1528	3491	524	614	746	653	1205	1038	1143	1116	1270	572	1234	608	361	608	2005	1225	1342	1572	642	2055
ENSG00000235052	0	0	1	0	2	0	0	0	2	3	2	6	0	1	5	0	3	4	0	1	1	6	0	0	2	5	1	0	0	2	2	0	1	1	0	6	2	1	0	4	3	2	0	3	1	1	5	8	2
ENSG00000117318	142	204	26	124	211	192	59	59	161	77	54	294	135	115	189	86	151	104	99	134	149	184	138	117	104	170	52	149	79	11	34	92	141	93	120	198	98	143	356	180	216	116	145	180	78	159	201	190	132
ENSG00000197880	25	81	1	48	79	43	29	28	48	29	31	78	44	33	32	10	35	18	48	21	72	59	9	25	60	65	25	35	21	2	51	31	49	41	56	49	28	67	85	55	69	39	31	22	18	20	44	74	31
ENSG00000229239	0	9	0	0	3	4	3	4	7	1	1	4	0	2	2	5	1	4	2	0	1	4	7	4	2	5	1	13	2	0	6	4	12	5	1	1	3	4	10	4	13	1	2	3	3	2	1	1	5
ENSG00000142676	2084	2583	500	2471	9189	2088	2390	2159	2599	6018	2319	6182	1825	2265	4482	1689	3196	2229	3120	1541	4481	2628	3072	2540	2017	2943	1466	3410	2920	1042	1432	1121	2457	2382	2242	3212	2873	1417	4849	2836	2520	1771	2237	2226	1735	2398	7390	2014	2064
ENSG00000011007	443	597	211	722	651	716	677	659	716	594	697	606	574	586	660	423	607	691	389	413	796	700	810	665	642	710	534	588	388	470	373	510	704	541	637	599	385	690	664	643	470	634	666	729	768	577	619	815	491
ENSG00000236810	30	43	7	48	58	63	42	50	76	43	62	80	48	48	43	32	36	61	43	50	66	45	75	79	65	52	51	53	63	28	44	52	63	50	51	48	30	57	88	54	63	51	44	41	35	57	51	53	61
ENSG00000057757	777	934	278	1144	823	891	2164	949	2222	1626	882	645	1540	801	3579	3843	6526	1127	2100	1358	1144	1049	2125	2311	1232	856	1650	2493	6096	537	766	1257	894	2444	1051	2621	1275	945	1019	1714	1183	560	933	2442	1262	1560	1803	1011	2164
ENSG00000011009	470	537	201	627	467	647	527	869	878	818	858	628	756	904	927	769	1063	1253	799	761	605	474	765	546	895	1079	1187	840	738	746	607	470	874	867	987	856	914	1131	1174	968	802	1081	549	438	741	887	795	552	782
ENSG00000117308	77	64	30	96	86	85	47	106	117	78	97	71	73	94	98	47	99	132	67	96	103	80	91	78	65	118	92	83	74	81	59	93	113	68	73	78	76	127	120	71	79	124	80	74	113	83	109	74	46
ENSG00000117305	252	377	125	423	404	363	321	503	425	466	554	406	344	429	466	310	405	469	283	349	453	372	458	318	436	463	430	372	365	499	364	322	414	349	403	385	378	507	607	416	414	545	294	288	393	353	404	374	303
ENSG00000179163	229	322	133	422	338	277	256	275	332	334	322	220	235	336	308	197	307	296	207	172	381	331	411	274	240	603	189	393	366	270	125	293	303	307	335	195	208	275	322	314	150	268	395	461	498	211	374	249	249
ENSG00000188822	129	236	27	240	136	179	79	81	207	151	228	340	213	60	64	70	79	91	84	95	229	216	253	146	161	155	108	106	141	84	68	157	146	71	98	191	57	104	262	201	253	195	209	173	275	192	257	432	206
ENSG00000229106	28	39	2	44	33	42	25	17	59	29	62	62	67	18	22	15	21	17	16	28	56	32	53	31	25	40	25	35	16	29	21	29	56	14	16	45	14	46	54	56	74	42	28	40	55	48	45	99	53
ENSG00000232557	1	0	0	0	0	0	0	0	0	1	0	1	0	0	0	0	0	3	0	1	0	0	0	0	0	1	0	0	0	0	0	0	0	2	0	0	0	1	1	0	0	0	0	0	0	0	0	0	0
ENSG00000264926	0	0	0	0	0	0	0	0	0	0	0	0	0	0	0	0	0	2	0	0	0	0	0	0	0	0	0	0	0	1	0	0	0	0	0	0	0	0	0	0	0	0	0	0	0	0	0	0	0
ENSG00000230228	0	2	0	0	2	1	0	0	0	0	0	0	1	1	0	0	0	2	0	1	0	1	1	0	0	0	0	0	1	0	0	0	0	0	1	0	0	0	0	1	0	1	3	0	0	1	1	0	1
ENSG00000189266	1635	1979	524	1989	2750	1690	1739	1977	2068	2774	1793	2918	1738	2308	2893	1706	2679	2729	1862	1736	2290	2015	2306	1489	2031	1861	1476	1938	1612	1708	1487	928	2468	1881	2187	2715	2105	2332	3354	2731	2165	2076	1449	1594	1406	1746	2794	1689	1756
ENSG00000188529	1572	2018	408	1919	2726	1751	1781	1697	1590	1921	1359	2797	1377	1281	1926	1081	1549	1756	1073	1063	2479	2067	2316	1407	1783	1474	1203	1685	1350	949	1426	1146	1948	1327	1332	1785	1265	1616	2465	1878	1469	1575	1661	1690	1363	1487	1930	1983	1047
ENSG00000215905	0	0	1	0	0	0	0	0	0	2	0	0	0	0	0	2	0	2	0	0	3	0	1	0	0	0	0	1	0	0	0	0	0	0	0	0	1	0	0	0	3	1	2	0	0	0	0	0	2
ENSG00000225315	1	0	0	1	0	0	0	0	0	0	0	0	3	1	1	0	0	4	1	2	0	0	1	0	1	0	1	0	2	0	0	0	2	4	0	0	0	1	2	3	0	5	4	0	0	1	1	1	2
ENSG00000142661	4	2	1	6	3	11	5	4	11	8	4	5	9	15	5	20	13	32	33	10	15	6	9	7	7	5	5	7	3	8	2	8	16	27	27	5	11	17	15	23	25	28	11	12	2	7	18	5	30
ENSG00000230703	0	0	0	0	0	0	0	0	0	0	2	0	0	0	0	0	0	3	0	2	0	0	1	0	0	0	0	0	0	4	0	0	2	4	0	1	2	0	0	4	1	2	1	1	0	0	1	0	1
ENSG00000142677	2	0	0	5	3	4	0	2	3	2	1	2	4	2	6	1	3	6	5	1	1	3	7	0	1	1	10	3	0	2	2	4	3	6	6	0	2	3	4	6	4	19	0	1	0	1	4	1	9
ENSG00000185436	95	83	74	87	56	77	161	62	95	67	34	100	90	26	189	36	100	107	29	59	76	80	76	39	129	74	47	53	23	41	63	76	147	46	61	129	18	74	85	117	95	86	88	68	72	88	93	129	65
ENSG00000230023	0	0	0	1	0	4	0	1	0	1	0	3	0	3	3	0	0	3	0	4	0	0	0	0	0	3	0	0	0	2	1	0	1	3	1	0	4	6	2	0	3	7	2	0	2	1	0	1	2
ENSG00000232298	0	3	0	4	2	2	3	1	0	4	8	1	0	5	1	2	1	4	3	2	2	0	4	2	2	2	2	2	3	11	0	3	5	0	2	0	1	0	14	1	2	15	4	2	0	3	0	1	2
ENSG00000158055	2	1	1	4	3	7	1	5	10	4	2	1	6	13	2	1	3	8	11	8	8	4	2	0	1	8	9	3	4	2	4	3	10	8	17	1	7	5	8	7	10	16	3	4	1	6	2	2	12
ENSG00000001460	53	110	13	49	58	54	56	55	84	53	33	134	53	61	69	47	70	74	56	59	62	54	71	35	70	70	37	67	48	28	51	36	71	70	77	69	46	68	125	77	86	68	55	45	21	51	50	75	45
ENSG00000001461	1081	1694	283	1273	1742	1446	1329	1271	1655	1300	1283	2189	1213	986	1657	957	1576	1873	946	721	1487	1433	1263	1237	1864	2000	916	1451	1008	514	1195	1072	2074	1249	1182	1523	1029	1945	2094	1632	1444	1349	971	1371	1006	1418	1105	1483	926
ENSG00000117602	1619	2571	173	1610	3047	2218	1350	1151	1957	1534	1268	2923	1216	1484	2653	1194	1771	2175	1092	783	2319	2236	1881	2128	2324	2263	771	2201	1220	179	1811	1582	2382	1849	1771	2380	1369	1942	2755	2375	1839	1247	1663	2365	1399	1792	1673	2422	1146
ENSG00000264443	1	1	0	0	3	5	0	0	0	1	3	0	0	1	4	5	4	3	6	3	5	4	0	2	0	0	0	5	1	0	2	3	4	3	12	1	2	3	3	11	2	13	0	2	0	5	4	9	9
ENSG00000184454	1	3	0	0	0	0	1	0	4	12	0	3	1	7	5	2	6	6	2	1	3	1	1	0	4	2	3	2	2	1	1	0	3	4	3	5	5	1	2	4	4	9	1	6	0	1	2	1	9
ENSG00000227312	0	0	1	0	0	0	0	0	0	0	0	0	0	2	0	0	0	1	0	0	0	0	0	1	0	1	1	0	0	0	0	0	0	0	1	0	0	0	0	0	0	0	0	0	0	0	0	0	1
ENSG00000239106	0	0	0	0	0	0	0	0	0	0	0	0	0	0	0	0	0	2	0	0	0	0	0	0	0	0	0	0	0	0	0	0	0	0	1	0	0	1	0	1	0	0	0	0	0	0	0	0	3
ENSG00000133226	798	1004	342	1166	1260	1207	1092	1348	1270	1150	1462	1304	1124	1061	1326	782	1249	1681	828	796	1326	1093	1222	1128	1499	1359	1614	1232	936	1040	1316	954	1456	1046	1255	1210	893	1723	1356	1184	1129	1425	1029	1020	1394	1058	1171	1351	903
ENSG00000284699	0	0	0	0	1	1	0	0	1	0	0	0	0	1	1	1	0	5	0	0	2	1	1	1	1	1	5	0	0	1	0	0	1	2	0	1	2	3	0	2	2	3	1	1	0	1	0	0	3
ENSG00000169504	387	378	169	467	419	413	489	427	528	405	540	519	530	365	222	403	581	654	284	264	556	308	467	437	471	329	529	398	605	659	298	299	327	340	400	462	512	526	550	298	347	444	421	469	589	337	474	446	448
ENSG00000238482	0	0	0	0	0	0	0	0	0	0	0	0	0	0	0	0	0	0	0	0	0	0	0	0	0	0	0	0	0	1	0	0	0	1	4	0	0	0	0	0	0	2	0	0	0	0	1	0	0
ENSG00000020633	1172	1267	545	2218	1639	1604	2101	1975	1710	1296	1951	1186	1177	895	2478	958	1768	2137	773	1005	1782	1398	2026	1648	2059	1830	1509	1237	596	734	1124	1182	1861	1233	821	1276	730	1386	1405	1440	1174	1625	1041	1023	1333	1856	1254	1911	1160
ENSG00000278034	24	15	2	16	14	19	31	37	19	25	37	13	21	10	29	17	24	22	6	6	23	34	12	22	18	16	19	29	9	9	8	15	27	6	11	21	10	11	11	15	10	13	13	4	9	17	13	26	14
ENSG00000229162	1	9	0	9	7	7	4	10	5	3	3	3	1	2	7	5	1	6	6	3	1	3	1	3	0	2	6	2	1	0	1	10	6	3	3	6	1	2	11	4	6	10	3	5	1	3	3	7	5
ENSG00000261025	1	0	0	0	0	3	1	0	0	2	0	0	1	1	3	1	0	4	2	0	0	3	4	1	1	0	3	0	1	1	1	0	1	2	5	0	0	1	2	5	1	7	1	2	0	0	3	4	5
ENSG00000264371	0	0	0	0	0	1	0	0	2	4	0	0	1	1	0	0	0	1	1	0	0	0	1	0	1	0	0	2	1	1	2	3	1	0	0	2	0	2	3	0	0	3	1	1	0	1	3	1	0
ENSG00000233755	0	0	0	0	2	0	6	0	1	1	0	8	0	5	0	2	4	7	4	5	0	4	5	2	4	3	2	1	2	5	2	2	4	4	3	2	2	4	3	0	0	1	0	0	0	0	3	6	6
ENSG00000233419	0	0	0	0	0	0	0	0	1	0	0	0	0	0	0	0	0	0	0	0	0	0	0	0	0	1	0	0	0	1	0	0	0	0	0	0	0	0	2	0	1	3	0	0	0	0	0	0	0
ENSG00000231953	1	0	0	0	0	0	0	0	0	0	0	0	3	0	0	1	0	1	4	0	1	0	0	0	0	2	1	0	1	0	0	0	1	1	0	0	0	0	0	5	2	1	0	0	0	0	1	0	2
ENSG00000117614	683	825	186	874	1014	914	716	1195	1111	1639	1154	1251	1144	1464	1343	1152	1408	1630	1318	1256	932	850	1096	538	1201	1126	1394	977	1034	1452	1109	547	1092	1174	1567	1428	1682	1618	2226	1243	1265	1954	930	718	759	952	1526	712	950
ENSG00000284602	106	128	20	98	146	68	99	120	133	153	101	259	70	87	180	61	114	126	61	65	147	143	114	76	129	140	53	83	78	57	94	79	112	72	77	91	82	120	168	162	102	116	112	128	89	91	95	127	84
ENSG00000284657	37	37	5	19	30	27	24	23	30	52	27	76	28	19	48	13	14	31	16	16	24	36	28	13	43	44	22	24	24	16	29	18	32	36	21	47	12	30	63	35	28	31	26	26	14	29	25	31	27
ENSG00000117616	4160	3141	1395	4673	6679	5153	5088	7253	4442	10002	9010	6619	7711	6582	6664	5683	6872	7583	6295	4846	5817	5813	5745	4610	7020	6795	10439	5966	6708	10404	6492	4612	5218	4854	6854	8014	8173	9768	10541	6286	4749	8813	4493	3837	5444	4161	7485	5309	4078
ENSG00000272432	0	0	0	4	7	1	1	2	2	3	4	9	8	4	2	3	0	2	0	2	2	2	2	2	4	2	5	3	10	4	0	1	6	9	4	3	0	3	1	11	2	6	0	3	1	1	6	2	4
ENSG00000261349	100	0	19	87	123	217	85	0	3	121	181	144	93	150	81	116	160	94	67	81	217	127	143	79	166	0	166	214	79	121	81	77	161	0	90	177	140	85	276	78	0	283	195	153	103	0	183	206	1
ENSG00000187010	41	0	16	23	13	43	40	0	0	21	52	32	81	33	54	137	234	35	62	39	52	12	35	48	59	0	68	123	235	28	21	23	40	1	32	108	95	53	62	52	2	47	46	90	36	0	65	34	1
ENSG00000224183	7	6	2	9	8	25	8	3	0	18	33	3	8	23	8	15	18	23	7	23	32	7	19	7	15	2	21	22	10	17	8	7	9	0	19	18	17	8	21	5	0	31	17	17	23	0	18	20	2
ENSG00000259984	28	7	4	35	28	23	27	34	33	55	51	63	37	40	28	16	22	38	25	30	42	43	55	30	30	23	51	29	43	27	44	22	30	24	34	26	27	35	52	22	22	43	22	27	39	31	22	33	22
ENSG00000183726	1226	1154	469	1671	1607	1899	1795	1808	1714	2436	2622	1691	1952	2192	1928	1906	2422	2693	1881	1738	1863	1392	2068	1368	2216	1787	2802	2048	2381	2571	1800	1276	1876	1530	2307	2504	2875	2497	3119	1834	1512	2481	1590	1398	1674	1379	2205	1552	1383
ENSG00000188672	30	26	9	10	9	15	21	19	50	33	17	10	37	15	57	24	73	15	62	28	21	17	27	39	12	28	40	31	158	12	14	22	9	26	30	34	21	24	15	30	45	15	9	15	40	25	39	9	51
ENSG00000238084	0	0	0	0	0	0	2	0	0	0	0	0	0	5	0	0	0	0	3	0	0	0	0	0	2	1	0	1	0	0	0	0	0	1	0	1	1	0	0	2	2	3	1	0	0	0	0	4	0
ENSG00000204178	413	542	121	496	526	428	516	544	691	515	533	576	447	466	630	528	816	626	386	333	585	458	546	521	726	570	443	568	540	342	364	417	646	561	509	496	405	601	597	542	514	481	519	518	451	492	542	584	472
ENSG00000157978	1424	2988	266	1614	2289	2262	1441	1467	2472	1169	1246	2412	1414	1275	2401	969	1814	1814	1142	882	1867	2754	1942	1849	2903	2825	1550	1874	1092	375	2112	1566	2723	1712	1538	1603	1075	2243	2339	2281	1668	1228	1607	1939	1324	1867	1196	2164	1132
ENSG00000225643	5	14	0	16	11	9	7	12	19	7	20	18	12	10	34	14	14	16	8	12	13	22	7	7	20	25	7	13	4	6	12	7	18	30	18	13	16	17	26	13	11	12	6	14	5	16	7	18	10
ENSG00000117643	417	845	78	423	644	699	450	424	471	300	355	411	349	456	648	257	450	627	279	178	676	660	402	493	607	786	278	515	365	104	270	497	523	406	387	437	330	651	470	393	438	436	358	602	394	441	251	726	266
ENSG00000233478	0	0	0	1	0	0	3	0	0	1	2	0	2	0	0	2	1	6	1	2	1	2	1	0	0	0	1	0	1	1	2	0	3	4	3	2	1	6	1	2	1	4	0	0	1	0	0	1	5
ENSG00000162430	172	230	79	189	233	241	193	273	289	204	389	157	238	208	222	142	199	295	97	114	193	216	224	230	273	357	243	200	200	193	202	221	280	167	167	160	204	258	217	160	152	214	209	202	255	213	233	282	146
ENSG00000255054	0	0	0	0	0	0	0	0	0	0	0	0	0	0	0	0	0	0	0	0	0	0	0	0	0	0	0	0	0	0	0	0	0	0	0	0	0	0	0	0	0	0	0	0	0	0	0	0	0
ENSG00000228172	21	17	0	25	34	34	20	43	43	22	32	39	21	19	29	21	19	31	15	13	33	26	18	16	32	36	36	22	17	18	18	25	27	23	21	13	33	21	40	32	26	43	40	34	14	32	26	20	18
ENSG00000117640	367	411	121	457	504	427	407	488	444	461	584	389	379	326	422	221	350	526	267	266	455	409	539	466	420	521	436	408	387	377	310	332	409	311	360	283	337	586	529	327	299	417	361	298	423	391	353	444	334
ENSG00000272478	0	0	0	0	0	0	0	0	0	0	0	0	0	0	0	0	0	0	0	0	0	0	0	0	0	0	0	0	0	0	0	0	0	0	0	0	0	0	0	0	0	0	0	0	0	0	0	0	0
ENSG00000127423	6	0	4	3	0	1	1	1	2	3	3	2	1	4	3	2	3	3	7	2	8	4	2	2	3	1	4	5	4	0	4	2	5	5	7	6	9	3	5	1	3	4	9	3	7	2	8	7	3
ENSG00000236528	10	11	7	5	23	14	12	19	30	56	39	35	30	31	19	16	20	21	14	22	11	14	12	12	20	34	27	33	29	18	19	16	30	29	20	13	32	47	44	25	24	29	12	12	20	35	57	13	20
ENSG00000182749	155	140	29	195	152	109	88	183	149	171	198	127	101	230	141	91	109	157	112	82	121	129	150	106	204	223	210	123	76	121	74	90	182	138	153	113	130	199	200	123	135	177	146	123	145	292	186	158	126
ENSG00000207302	0	0	1	0	0	0	0	0	0	0	0	0	0	0	0	0	0	0	0	0	0	0	1	0	0	0	0	0	1	5	0	0	0	1	1	0	0	0	0	0	0	0	1	0	0	0	0	0	0
ENSG00000117632	205	313	287	225	233	247	171	181	258	319	114	300	166	118	247	137	263	177	121	99	186	276	219	208	306	201	103	206	194	71	155	135	460	143	126	184	115	201	318	229	170	155	185	248	120	184	224	216	124
ENSG00000229786	0	0	0	1	0	0	0	0	0	0	0	0	0	0	0	0	2	0	0	0	0	0	3	0	0	1	0	0	0	0	0	0	0	1	0	0	0	0	1	1	1	0	0	0	1	0	0	0	0
ENSG00000223624	0	0	0	0	0	0	0	0	0	0	0	0	0	0	0	0	0	0	1	0	0	0	0	0	0	0	0	0	0	0	0	0	0	0	3	0	0	0	0	0	0	0	0	1	0	0	0	0	0
ENSG00000283938	0	0	0	0	0	0	0	0	0	0	0	0	0	0	0	0	0	0	0	0	0	0	0	0	0	0	0	0	0	0	0	0	1	0	0	0	0	0	0	0	0	0	0	0	0	0	0	0	0
ENSG00000158006	329	362	108	645	501	500	570	486	374	550	646	394	334	266	540	210	375	490	274	286	548	450	588	438	556	502	421	323	243	370	327	336	516	344	321	341	200	444	505	433	356	512	399	333	378	498	413	560	311
ENSG00000207237	0	0	0	0	0	0	0	0	0	0	0	0	1	0	1	0	0	0	0	0	0	0	0	0	0	1	0	0	0	0	0	1	0	0	1	0	0	0	0	0	1	0	0	0	0	0	0	0	0
ENSG00000252190	0	0	0	0	0	0	0	0	0	0	0	0	0	0	0	0	0	0	0	0	0	0	0	0	0	0	2	0	0	0	0	0	0	0	0	0	0	0	0	0	1	0	0	0	0	0	0	0	0
ENSG00000252691	0	0	0	0	0	4	0	0	0	0	0	0	0	0	0	0	1	0	0	0	0	0	0	0	0	0	0	0	1	0	1	0	1	0	0	0	0	0	0	0	0	0	1	1	0	0	0	2	0
ENSG00000158008	4	2	0	2	6	8	5	5	7	2	1	16	4	10	4	8	12	5	7	5	2	5	9	6	6	6	6	6	0	4	1	2	8	7	10	9	8	3	10	10	16	21	12	7	2	4	14	3	5
ENSG00000158014	0	1	0	0	1	3	3	2	3	2	0	0	3	3	2	3	3	4	4	7	0	2	1	3	4	2	4	0	0	0	2	3	2	4	8	3	2	6	3	7	6	6	7	4	1	0	3	2	13
ENSG00000284309	0	1	0	0	1	6	0	0	0	2	0	0	1	1	0	0	0	0	0	0	0	0	3	0	0	0	2	0	0	1	3	0	1	1	1	0	1	0	0	5	0	1	0	0	0	0	1	0	0
ENSG00000158022	0	0	0	0	6	1	3	2	5	1	0	0	3	5	5	3	2	8	6	1	2	0	5	2	3	0	0	4	0	1	2	0	1	3	2	1	2	4	2	0	0	7	1	0	1	1	3	3	5
ENSG00000175087	166	231	39	225	403	183	214	184	160	277	179	335	114	163	288	124	150	187	127	89	269	248	244	189	184	184	88	196	132	98	136	108	234	158	141	200	133	133	282	171	152	178	160	180	125	183	265	187	86
ENSG00000197245	1	0	0	1	0	4	0	0	4	0	0	0	7	3	4	2	4	1	2	2	0	3	0	1	1	0	0	0	0	1	0	2	1	1	7	0	1	2	0	3	1	1	0	5	2	0	3	2	4
ENSG00000282872	0	1	0	0	0	1	0	0	0	1	0	0	2	0	1	0	0	3	0	0	0	0	2	0	0	0	2	0	0	0	3	0	2	3	1	1	1	0	0	3	1	0	0	1	0	0	3	0	5
ENSG00000236782	1	0	0	1	2	3	0	0	1	1	0	3	1	6	0	1	3	2	1	3	2	1	3	1	0	0	2	1	3	0	0	0	1	3	3	2	1	0	1	1	4	2	0	5	1	0	2	2	2
ENSG00000142684	49	62	8	42	66	45	38	54	36	38	25	54	29	30	49	24	26	42	15	31	44	34	42	36	38	49	22	38	55	14	23	21	49	26	36	31	21	24	40	21	18	28	22	35	32	40	49	70	23
ENSG00000142675	4	10	2	15	15	16	9	13	27	20	27	31	5	9	20	17	16	21	7	6	15	25	8	20	17	37	20	15	7	6	17	14	9	8	22	16	20	24	24	10	15	14	8	12	9	13	20	9	14
ENSG00000188782	2	0	1	1	4	2	0	5	2	1	2	0	4	3	3	1	2	4	10	3	2	0	0	3	1	1	1	4	1	2	4	2	3	3	8	4	2	3	4	2	3	8	3	2	2	1	4	2	3
ENSG00000236155	0	0	0	0	0	0	0	1	0	2	0	1	2	1	3	1	13	4	2	3	1	1	0	4	0	3	7	2	5	1	5	1	2	4	11	2	1	0	1	2	4	10	0	2	5	4	0	8	5
ENSG00000278572	1	0	0	0	0	0	0	0	1	1	3	1	0	2	0	2	0	3	2	0	1	0	0	0	0	1	0	0	0	0	0	0	2	0	3	1	1	0	1	0	2	5	0	0	0	0	0	0	2
ENSG00000130695	279	379	69	275	480	264	282	422	333	387	402	339	257	222	416	179	262	393	176	185	321	307	416	265	307	389	242	289	237	219	208	198	352	242	255	261	191	319	370	314	228	309	265	255	271	216	265	389	205
ENSG00000270733	0	0	0	0	0	0	0	0	0	0	1	0	0	0	0	0	0	3	0	3	0	0	0	0	0	0	0	0	0	0	2	0	1	0	0	0	0	0	0	0	0	0	0	0	0	0	0	1	0
ENSG00000142669	2227	2420	1177	3259	2287	3217	3712	3166	4997	2407	2690	1204	2984	1905	1884	1557	2634	2667	2456	1839	2643	2295	4415	3293	3343	3357	5884	3482	3953	2412	1593	2599	2762	1871	2035	1714	2292	2843	2351	1748	2007	2654	2684	2658	3415	2689	2114	2253	1895
ENSG00000158062	675	647	187	811	1297	632	534	1579	825	1664	1567	1106	784	932	742	499	728	1045	449	479	992	938	802	800	807	1524	646	817	676	1191	715	738	1024	660	778	644	492	812	1054	635	573	736	625	649	770	710	1186	709	425
ENSG00000169442	976	1185	307	1156	3799	857	1487	1980	1523	2067	1298	3201	1221	843	2027	663	1311	1054	1033	706	2278	1198	1664	1188	1115	1430	482	1805	1081	343	812	540	1877	713	726	1400	1076	639	2246	1176	1071	877	741	685	677	1308	4256	888	758
ENSG00000176092	20	9	14	43	44	22	63	35	31	23	23	47	42	13	49	48	49	31	23	16	34	29	34	33	31	45	43	34	14	55	19	27	16	36	26	34	32	40	41	31	21	40	27	22	19	25	47	30	27
ENSG00000225854	1	7	0	6	5	1	1	3	6	1	11	20	1	8	7	4	1	1	0	2	12	2	3	1	5	1	1	4	0	0	0	0	3	0	4	4	6	2	17	0	6	3	0	3	1	5	2	3	3
ENSG00000176083	33	36	14	269	174	24	407	444	49	22	77	68	31	19	230	55	155	141	50	33	114	80	64	29	85	54	112	72	7	63	11	53	52	42	23	35	17	67	42	27	29	156	23	9	39	31	67	101	14
ENSG00000131914	1	0	0	0	0	4	0	1	1	0	3	0	6	0	1	2	0	3	4	7	0	1	2	1	2	2	7	0	1	5	2	1	3	2	1	1	0	4	3	8	2	7	0	5	1	0	2	0	5
ENSG00000117682	286	381	84	375	407	335	326	497	400	427	474	417	311	310	368	203	320	466	166	258	345	392	367	286	393	434	405	289	208	308	307	311	389	354	365	338	311	395	481	382	327	358	287	316	336	380	335	402	197
ENSG00000223583	16	6	0	18	15	10	11	25	15	6	16	18	24	7	17	9	19	14	3	10	20	19	15	12	8	10	15	14	11	14	13	29	18	13	23	6	4	16	17	4	14	26	9	20	19	9	12	19	5
ENSG00000225891	75	56	31	58	81	69	74	81	78	80	90	79	70	91	83	42	80	96	44	52	93	83	94	54	72	96	95	61	75	90	95	106	82	63	100	74	65	102	120	82	62	152	70	63	80	78	57	71	70
ENSG00000198830	2178	2874	1166	3038	3611	3027	2312	2701	2896	2966	2920	3483	2377	2751	2689	1994	3462	3295	2297	2519	3491	2880	3439	2523	2793	2625	3458	3097	2845	3045	2347	2219	2848	2225	3158	2784	3108	3166	3978	2858	2734	4029	3074	2695	2712	2593	2621	2779	2124
ENSG00000224129	2	0	0	2	0	0	1	0	0	2	3	0	3	0	1	0	0	2	0	0	0	1	0	0	0	0	1	0	0	0	2	0	1	1	2	0	0	2	0	0	2	2	0	0	1	0	0	1	3
ENSG00000117676	3762	3107	1681	5447	3773	5412	5290	5405	4273	5253	6338	2572	5391	4072	3406	3338	3964	5784	3980	3595	4897	4819	6808	4809	4917	6236	12544	4518	5054	7101	4629	4870	3689	3681	5065	4133	4780	6417	5406	3500	3206	6293	4931	4027	6675	4070	4774	4777	3182
ENSG00000238705	0	0	0	0	0	0	0	0	0	0	0	0	0	0	0	0	0	1	0	0	0	0	0	0	0	0	0	0	1	0	0	0	0	0	0	0	0	0	0	0	0	0	0	0	0	0	0	0	0
ENSG00000243905	0	0	0	0	0	1	0	1	0	0	0	0	0	0	0	0	0	0	0	0	0	0	0	0	0	0	1	0	3	0	0	1	0	0	0	0	2	0	0	0	1	1	0	0	0	0	0	0	0
ENSG00000252802	0	0	0	0	0	0	0	2	0	0	0	0	0	0	0	0	0	0	0	0	0	0	0	0	0	0	0	0	0	0	0	0	0	0	1	0	0	0	1	0	1	0	0	0	0	0	0	0	0
ENSG00000252429	0	0	0	0	0	0	0	0	0	0	0	0	0	0	0	0	0	1	0	0	0	0	0	0	0	0	0	0	1	0	0	0	0	0	0	0	0	0	0	0	0	0	0	1	0	0	0	0	0
ENSG00000229247	0	1	0	0	0	0	0	0	0	0	0	0	0	0	0	0	0	0	1	2	1	0	0	0	0	0	0	0	0	0	0	0	1	0	0	0	0	0	0	0	0	0	0	0	0	0	0	0	1
ENSG00000238316	0	0	0	0	0	0	0	0	0	0	0	0	0	0	0	1	0	0	0	0	0	0	0	0	0	0	0	0	0	1	0	0	0	0	0	0	0	0	0	0	0	0	0	0	0	0	0	0	2
ENSG00000235069	0	0	0	0	0	0	0	0	0	0	0	0	0	0	0	0	0	0	0	0	0	0	0	0	0	1	0	0	0	0	0	0	0	0	1	0	1	0	0	0	0	0	0	0	0	0	0	0	0
ENSG00000260063	15	10	7	20	33	15	15	21	23	30	26	28	16	14	15	10	23	24	14	12	28	26	30	15	32	12	31	3	15	22	24	8	9	8	13	21	9	27	32	26	14	31	24	14	22	26	21	24	12
ENSG00000117713	1627	1876	978	2332	2101	2682	2891	2775	2400	2146	3911	1379	2999	2126	2699	1461	2316	3740	1396	1217	2340	2230	2556	3162	3212	4026	4946	2376	2191	3751	2590	2908	2321	2129	2595	2037	1585	4088	1969	1864	1647	2934	2347	2409	4534	2192	2474	2665	1635
ENSG00000060642	233	316	89	320	302	281	321	310	294	474	253	351	267	213	322	145	244	334	171	174	312	279	333	215	343	336	368	271	230	246	274	250	333	206	227	276	185	314	389	221	193	294	221	214	310	314	252	229	172
ENSG00000241188	0	4	1	1	1	0	0	3	1	6	3	3	1	1	0	3	2	1	0	1	1	0	2	0	4	3	0	3	2	3	0	5	3	0	3	5	3	1	2	0	2	5	2	6	0	1	0	1	1
ENSG00000204160	4973	2292	1674	5477	3231	5797	6136	4986	3876	5445	6836	2458	6161	4403	2484	3438	3918	4990	4554	3895	4444	6107	6916	5672	5224	7545	15540	4686	6972	8633	5165	5820	2127	4245	5258	3949	6052	7620	5624	3078	3227	8276	4896	3905	8110	3833	5339	5383	3251
ENSG00000175793	9	4	1	13	14	15	8	14	12	6	31	5	18	16	10	14	16	12	11	20	8	14	26	15	10	21	33	11	17	31	16	23	2	15	13	18	13	32	20	1	6	24	11	10	34	12	18	8	17
ENSG00000226698	0	0	0	0	0	0	0	0	0	0	0	0	2	0	0	3	0	0	0	1	0	0	1	0	0	0	0	0	0	1	1	0	1	0	3	0	1	0	1	2	0	1	0	0	0	0	0	0	0
ENSG00000142751	352	417	93	514	544	506	413	535	453	535	488	651	402	328	495	241	374	413	274	284	502	510	586	372	602	677	546	467	257	395	336	343	506	350	388	417	262	441	641	566	394	502	341	397	471	516	477	480	291
ENSG00000198746	194	278	59	253	271	285	257	319	279	333	291	317	218	245	361	215	276	313	232	200	263	263	295	198	267	322	364	226	202	325	193	188	298	239	266	299	224	336	406	300	294	377	230	207	282	251	295	241	239
ENSG00000090273	358	444	123	433	395	534	375	570	645	563	603	563	383	512	586	359	621	763	362	346	455	429	539	297	624	740	558	499	292	496	487	325	773	545	516	519	417	577	608	589	507	503	415	399	389	618	512	431	337
ENSG00000131910	0	1	0	0	0	0	0	0	2	0	1	1	0	0	0	5	0	0	2	0	0	1	0	1	0	0	0	0	0	0	1	0	2	1	0	0	0	0	1	0	1	8	1	0	0	3	0	0	1
ENSG00000175707	7	33	0	16	20	11	3	5	21	4	6	22	17	12	35	10	11	14	12	6	21	12	16	12	19	20	13	11	7	0	15	3	16	13	21	20	13	6	11	25	20	15	15	17	7	14	18	16	8
ENSG00000172746	0	0	0	0	0	0	0	0	0	0	0	0	0	1	1	0	0	1	0	0	0	0	0	3	0	1	0	0	0	1	0	1	0	2	0	0	1	0	1	1	1	0	0	0	0	0	0	1	5
ENSG00000224064	0	0	0	0	0	0	0	0	0	5	0	0	0	1	0	0	1	1	0	0	0	0	0	0	0	1	2	0	0	0	1	0	0	0	2	0	0	0	1	0	0	3	0	0	0	0	2	0	1
ENSG00000225294	0	0	0	0	0	0	0	0	3	0	0	0	0	0	0	2	0	0	0	0	0	0	0	0	0	0	0	0	0	0	0	0	0	0	0	1	0	1	0	0	1	1	0	0	2	0	0	0	1
ENSG00000253368	22	10	0	17	16	7	4	1	9	8	11	4	9	7	4	14	7	4	7	7	14	12	12	16	10	3	8	3	4	2	2	9	3	6	11	11	3	5	17	2	10	1	16	7	11	7	6	12	3
ENSG00000158246	5	2	0	2	2	8	4	0	1	8	5	1	4	4	6	1	1	4	12	7	2	6	5	8	6	0	5	1	2	2	3	5	5	7	5	2	4	2	2	8	5	6	9	2	1	3	4	8	9
ENSG00000090020	209	167	110	291	207	271	345	351	300	303	501	129	370	201	262	176	237	338	201	156	241	297	295	432	339	556	645	297	289	546	274	387	216	226	257	244	230	415	262	181	161	377	254	233	487	218	405	298	171
ENSG00000229985	0	1	0	0	0	1	1	0	1	0	0	0	0	1	0	1	1	2	1	0	1	0	1	0	0	0	2	0	0	1	0	0	1	1	1	3	0	0	0	0	2	0	1	3	0	0	0	0	0
ENSG00000214973	0	0	0	0	1	1	0	1	0	0	0	0	0	3	0	0	2	2	1	0	1	0	5	2	0	0	4	1	0	1	1	0	1	0	0	0	0	0	0	1	2	1	2	0	1	0	0	2	0
ENSG00000225159	0	0	0	1	0	0	0	0	1	1	0	1	0	0	1	1	2	0	1	0	0	1	1	0	0	0	0	1	0	0	0	2	1	1	1	1	2	0	1	2	0	2	2	1	0	0	1	3	0
ENSG00000225990	0	0	0	0	0	0	0	0	0	0	0	0	0	3	1	0	0	2	0	0	0	0	0	0	0	0	0	0	0	0	0	0	0	0	0	0	0	0	0	0	0	1	0	0	0	0	0	0	2
ENSG00000224311	0	0	0	0	0	1	0	0	0	0	3	3	0	0	0	0	0	4	1	0	0	0	0	1	0	0	0	0	0	0	0	0	1	3	0	1	0	0	2	0	1	0	0	0	5	0	3	0	1
ENSG00000142784	1604	1382	720	1712	1212	1901	2131	2001	2378	1840	2499	1152	3103	1566	2048	2060	2951	2605	2448	1614	1766	1617	2166	3015	2657	2860	4772	2225	3617	3448	1917	2403	1634	1885	2495	1968	2350	3193	2064	1739	1695	2320	1836	1897	3126	2156	2042	1933	1988
ENSG00000252098	0	0	0	0	0	0	0	0	2	0	0	0	0	0	0	1	0	3	0	0	0	0	0	0	0	0	0	0	0	0	0	0	1	0	0	0	0	0	0	0	0	0	0	0	0	0	0	0	1
ENSG00000243659	15	25	6	16	18	37	22	30	29	21	40	51	34	17	26	8	18	19	23	21	20	29	32	26	32	37	56	32	30	61	47	25	35	25	19	16	19	46	46	22	14	38	16	16	12	28	26	25	16
ENSG00000186501	387	451	119	541	502	528	445	468	454	545	477	484	414	376	563	374	398	519	301	376	536	478	566	421	501	578	792	433	381	439	405	355	441	385	415	481	390	548	641	445	394	544	407	402	472	472	566	415	336
ENSG00000206888	11	11	1	18	11	8	8	8	9	11	6	9	5	6	14	4	14	15	9	4	16	10	9	6	7	4	16	9	8	4	14	11	3	11	9	20	10	14	22	15	11	9	6	5	8	7	3	3	11
ENSG00000241547	34	40	8	47	57	37	67	45	33	24	45	49	45	22	31	33	33	72	15	22	44	42	47	40	46	34	60	22	33	32	38	47	33	39	29	32	24	31	43	30	44	60	37	29	41	34	20	41	31
ENSG00000142765	1191	1208	260	1433	1753	1497	1551	1139	1339	1192	1642	1295	1014	860	1676	733	895	1264	567	934	1621	1553	1914	1551	1313	2012	1681	970	906	896	903	1259	1263	709	845	1113	756	1239	1216	1350	1011	1288	1206	1035	1449	1275	1374	1622	829
ENSG00000142733	60	61	35	86	108	71	68	159	73	98	132	86	99	65	117	56	68	108	72	62	94	47	101	117	91	146	134	97	86	171	81	83	113	59	53	58	47	99	109	59	49	80	90	62	104	72	142	79	69
ENSG00000142748	1	0	0	0	0	2	2	1	0	0	3	0	1	4	3	3	0	2	1	3	0	0	3	2	1	0	1	0	2	0	0	0	2	1	5	0	0	3	5	4	5	9	0	0	0	1	2	2	5
ENSG00000174950	0	0	0	2	2	1	2	0	0	2	3	2	1	2	3	7	0	2	2	1	0	2	5	6	2	1	3	6	4	2	0	7	1	3	0	3	2	2	2	3	1	3	0	5	4	0	10	0	1
ENSG00000231207	0	0	0	0	0	0	0	0	2	0	1	0	0	0	2	0	0	0	0	0	0	1	0	0	0	0	0	0	0	0	2	0	2	0	1	0	3	0	1	0	0	1	0	0	0	0	0	0	3
ENSG00000181773	0	1	1	0	0	1	0	0	4	0	0	0	4	1	0	1	0	6	1	0	0	2	1	2	0	0	0	4	0	0	0	3	2	2	6	1	7	0	1	0	4	1	1	1	0	0	0	1	0
ENSG00000158195	2954	2553	1710	3553	2585	3406	4134	3858	4658	3475	5014	2194	4837	3078	3751	4198	6476	3988	3485	2520	3358	3133	3494	4793	4149	4690	7438	3652	5352	3941	3214	3422	3184	3356	3582	3759	3134	4425	3558	2921	2879	3811	3223	3735	5514	3632	3917	3678	3265
ENSG00000241169	0	0	0	0	0	0	0	0	0	2	0	0	0	0	0	1	0	3	4	1	0	0	0	0	1	0	0	0	0	0	0	0	0	1	0	0	0	3	2	1	0	0	0	0	0	0	0	0	0
ENSG00000237429	21	25	5	20	24	16	14	13	19	29	16	29	21	12	20	9	9	18	15	14	17	16	9	15	39	38	14	31	19	4	29	11	23	11	14	19	13	47	44	30	22	23	12	14	5	22	10	13	12
ENSG00000126705	87	110	26	126	107	180	152	154	168	148	214	112	127	89	277	127	204	244	103	99	133	149	113	147	161	276	177	141	57	98	115	125	216	157	140	151	90	212	146	151	139	135	92	132	174	155	135	188	123
ENSG00000000938	4461	2902	2138	6708	4241	5899	5778	7243	5258	6296	8567	2785	5081	5233	4103	3317	4354	6391	3386	4520	5959	5451	7311	5928	5956	7990	13013	4792	7633	9863	4025	5143	3677	3581	5335	3804	4320	8310	5309	4066	3862	6673	4978	4746	8707	5774	7338	5640	3467
ENSG00000235912	1	0	1	1	2	0	0	1	1	0	0	0	0	2	2	0	2	6	0	1	0	0	1	0	0	0	0	1	0	1	0	2	0	5	1	0	1	1	0	1	3	0	4	0	0	0	0	0	1
ENSG00000233975	0	2	1	0	0	4	0	0	7	0	0	1	1	1	4	5	1	0	0	0	0	1	3	3	1	7	1	0	0	4	2	0	0	1	0	1	0	1	0	1	0	1	0	0	0	1	0	0	0
ENSG00000126709	674	1107	632	389	458	739	852	2656	3908	1221	1413	265	5753	694	394	2272	4133	4344	682	373	1306	776	1314	1031	4337	4800	2286	567	8000	10382	383	694	1223	316	529	490	681	6393	654	612	470	1599	549	328	1910	796	445	254	277
ENSG00000225886	0	0	0	0	0	1	0	0	2	3	1	0	4	4	0	0	2	4	6	0	4	1	0	1	0	3	1	3	1	3	2	0	3	2	4	1	1	7	1	1	2	1	0	0	1	0	2	0	2
ENSG00000206767	0	0	0	0	0	0	0	0	0	0	1	1	0	0	2	0	0	0	0	0	0	0	0	0	0	0	0	0	0	0	0	0	0	0	0	2	0	0	0	0	0	0	0	0	0	0	0	0	0
ENSG00000226662	0	0	0	0	0	0	0	0	0	0	0	0	0	0	0	0	0	2	0	0	0	0	0	1	0	3	0	0	0	0	0	0	2	1	0	0	0	0	2	1	0	2	0	1	0	0	0	0	0
ENSG00000207095	0	0	0	0	0	0	0	0	0	0	0	0	0	0	0	1	0	0	0	7	0	0	0	0	0	0	0	0	0	0	0	0	0	0	0	0	0	0	0	0	0	0	0	0	0	0	0	0	2
ENSG00000009780	191	225	45	219	269	174	232	214	200	230	180	262	156	178	256	158	181	200	132	153	259	224	232	171	192	194	155	176	110	132	169	152	209	140	179	138	148	183	263	174	151	194	196	153	152	168	226	211	139
ENSG00000231344	6	9	2	10	7	3	7	19	17	2	8	12	3	9	8	4	9	17	5	6	13	9	5	8	11	3	4	3	5	9	8	9	9	1	11	9	9	17	8	8	9	6	5	3	4	5	1	6	9
ENSG00000230833	8	13	0	10	10	5	6	24	11	4	18	18	11	4	17	10	9	16	7	3	18	18	12	6	16	8	17	8	3	9	12	2	11	9	13	12	9	12	10	12	26	13	8	7	9	9	7	7	9
ENSG00000117758	533	530	244	670	685	644	629	886	597	705	816	515	610	477	427	423	573	730	377	356	827	602	789	578	649	681	850	658	784	850	514	610	570	456	541	512	534	704	631	531	418	673	532	571	757	495	555	643	316
ENSG00000269971	20	27	1	34	37	17	30	27	8	18	27	27	22	20	19	17	18	24	25	23	22	26	25	22	25	35	24	9	19	37	22	29	17	20	21	15	12	34	34	25	22	53	21	23	44	17	16	31	6
ENSG00000270031	15	6	4	11	19	16	12	7	5	4	24	15	14	7	7	6	10	8	3	14	11	13	23	9	7	16	9	4	10	9	13	5	7	2	5	7	16	14	7	6	8	17	5	7	11	11	17	11	10
ENSG00000223062	2	2	1	3	3	2	3	1	1	1	3	1	2	2	2	3	4	1	1	0	1	3	2	2	2	1	0	1	0	2	1	0	0	0	0	0	0	0	0	0	0	2	0	0	3	1	0	4	4
ENSG00000117751	455	605	123	622	736	565	534	578	528	593	502	601	405	432	649	377	553	649	410	397	659	559	695	509	610	514	596	561	436	353	414	400	556	473	438	554	448	526	778	547	456	592	540	485	430	528	577	590	418
ENSG00000252947	15	8	1	14	16	10	6	17	12	10	14	37	16	14	18	5	4	5	8	1	12	22	15	11	12	8	7	3	9	8	11	7	14	10	10	12	4	6	14	23	10	8	11	11	5	22	16	21	10
ENSG00000130775	5385	2982	2325	6680	4601	7167	7034	7869	5480	6832	7677	2837	7204	5984	3536	4380	4883	7709	4451	4994	5507	6217	7177	6909	7580	9874	17350	6036	7840	10681	6536	6554	4110	5574	6640	4529	5820	10781	7460	4032	4173	9700	6711	5256	10280	6103	7055	6464	4281
ENSG00000117748	622	726	144	893	856	712	717	835	1062	796	660	817	583	488	741	481	665	709	498	537	824	685	846	609	870	849	649	706	522	603	567	528	938	552	602	846	521	576	980	756	674	769	597	603	567	1020	712	741	494
ENSG00000130768	19	3	3	18	16	17	18	29	14	24	22	6	34	19	10	15	14	27	22	14	20	26	12	9	24	31	60	19	13	32	62	16	12	32	24	4	10	38	34	8	18	40	36	13	19	19	33	33	27
ENSG00000227050	5	1	1	13	5	9	3	7	6	10	8	5	4	2	8	5	5	5	8	6	8	5	5	5	3	6	19	9	3	7	4	2	10	8	3	3	3	13	14	14	1	11	10	2	22	5	10	8	3
ENSG00000158156	772	378	200	838	461	748	796	473	517	795	669	313	987	724	491	523	354	548	595	752	850	867	907	688	993	969	2233	715	675	918	453	822	474	652	707	472	698	995	899	634	632	1173	868	622	1142	819	591	878	569
ENSG00000158161	420	492	185	617	626	600	651	737	596	660	688	509	518	434	724	367	509	635	303	364	572	524	620	786	677	621	766	494	544	619	482	548	575	433	509	620	368	708	638	526	472	709	449	459	733	466	595	624	346
ENSG00000238231	8	12	4	9	6	14	11	9	9	8	13	2	4	20	11	3	7	19	3	9	8	6	5	7	16	10	19	6	5	10	5	10	6	4	7	8	8	4	10	9	4	12	4	3	10	8	11	6	4
ENSG00000240750	15	15	12	12	16	23	20	21	10	9	19	30	30	18	27	11	21	28	8	14	16	16	22	14	29	20	18	13	19	20	24	22	19	13	12	13	10	35	24	40	20	22	13	10	9	13	10	15	16
ENSG00000228589	5	3	8	11	13	10	13	29	29	12	29	18	19	20	15	14	15	36	25	15	19	19	22	12	25	22	52	16	24	31	33	23	19	13	32	8	18	45	30	16	25	28	11	5	23	17	32	9	13
ENSG00000228943	0	0	0	0	0	0	0	1	0	0	0	0	0	1	0	0	0	0	0	0	0	0	0	0	3	0	1	0	0	0	0	0	0	3	0	0	0	0	0	0	0	0	0	0	0	0	0	0	2
ENSG00000214812	39	27	8	43	36	35	25	42	27	71	70	44	75	48	32	29	29	52	53	47	32	46	42	43	71	51	184	49	80	116	93	52	20	26	45	14	48	82	60	45	44	86	29	27	47	35	53	41	36
ENSG00000253005	4	0	7	4	3	5	10	9	0	16	18	3	6	6	3	1	3	9	10	8	5	8	4	3	7	12	28	8	15	15	10	8	0	6	8	4	10	11	12	5	5	10	4	1	6	6	6	2	6
ENSG00000169403	3538	2358	1339	5295	3247	5819	3921	4831	3749	5799	5700	1669	5378	4662	2118	2537	3146	4419	3841	3317	4344	4916	5697	4617	5279	5954	14913	4240	4757	6803	4682	4695	1884	3848	5503	3419	3640	5084	4901	2600	2950	6564	5834	4034	8653	3807	5564	5042	3574
ENSG00000126698	660	752	248	826	892	757	672	832	796	1100	848	914	613	821	1029	688	902	1026	685	656	806	732	924	593	804	684	690	727	601	626	667	477	955	814	816	941	733	866	1290	977	790	816	655	632	560	712	837	739	608
ENSG00000130770	295	374	130	378	512	336	360	367	408	515	350	338	337	233	399	219	384	348	303	253	413	357	447	318	386	476	416	327	286	243	262	203	468	281	243	373	298	367	508	304	271	345	285	319	238	321	509	362	227
ENSG00000270605	34	41	13	40	66	38	39	41	32	58	50	62	32	23	46	15	18	36	17	28	43	41	35	36	72	58	67	24	22	24	37	29	49	12	19	32	22	42	50	30	38	25	30	27	39	20	45	45	23
ENSG00000271398	0	0	0	0	0	0	0	1	2	3	3	3	2	3	0	0	0	1	2	0	4	0	1	0	0	1	0	3	2	2	0	0	1	0	2	1	1	2	3	0	4	4	0	0	0	0	6	1	0
ENSG00000130766	182	187	99	246	153	244	351	275	190	315	298	97	233	192	298	145	247	205	146	180	204	224	329	226	302	298	512	205	167	241	161	225	206	209	190	228	234	299	247	225	117	273	228	175	265	172	235	191	147
ENSG00000130772	249	274	96	289	330	264	279	303	261	350	283	304	262	260	257	162	265	294	211	222	265	268	367	221	301	316	339	298	297	298	264	198	320	173	268	246	285	292	413	266	254	379	230	222	270	321	292	250	196
ENSG00000204138	265	324	103	408	391	386	404	369	307	337	487	368	329	303	478	225	385	436	207	180	348	327	373	398	449	391	418	373	246	311	312	293	439	297	296	301	190	515	427	369	289	327	272	356	470	382	322	423	258
ENSG00000206779	0	0	1	0	1	0	0	0	0	1	1	0	0	0	0	4	0	2	0	0	0	0	1	1	0	1	0	0	1	0	0	0	0	0	0	1	0	0	3	0	1	0	0	0	0	0	0	1	2
ENSG00000229820	4	1	1	2	1	2	5	2	2	3	11	1	5	1	6	4	3	5	1	2	1	3	1	3	5	2	5	4	5	6	4	3	14	1	1	4	1	21	4	6	15	7	2	0	7	5	0	6	5
ENSG00000221216	1	0	2	5	0	0	7	4	8	1	7	7	5	5	5	1	1	3	1	1	1	2	4	0	3	0	0	2	1	3	9	2	4	1	0	0	2	6	3	1	2	4	0	4	2	1	1	2	2
ENSG00000180198	171	243	88	255	286	210	203	249	234	316	210	241	182	309	304	142	239	308	166	123	251	249	265	218	239	233	178	182	183	139	146	159	237	196	261	319	214	256	323	246	165	180	153	164	197	201	182	195	149
ENSG00000242125	433	612	82	468	839	479	475	628	573	888	603	1151	450	625	743	369	387	610	377	415	614	639	641	389	622	651	413	529	405	333	523	405	692	412	622	839	445	532	865	665	507	598	407	386	311	470	729	557	307
ENSG00000274266	0	0	0	0	0	0	0	0	0	0	0	0	0	0	0	0	0	0	0	0	0	0	0	0	0	0	0	0	0	0	0	0	0	0	0	0	0	0	0	0	0	0	0	0	0	0	0	0	0
ENSG00000200087	574	600	391	382	704	443	1063	2155	921	1820	1215	2486	1473	278	1218	755	995	520	1148	1035	613	840	1163	372	1091	1594	1031	1757	3504	824	1111	330	1199	398	381	518	1342	501	2008	1042	825	553	269	525	1020	1692	1474	345	861
ENSG00000231468	0	0	0	0	0	1	0	1	2	1	0	0	0	0	0	0	1	1	2	1	0	0	0	0	0	0	0	0	0	0	0	0	0	1	4	0	0	0	2	1	2	0	0	0	0	1	2	0	3
ENSG00000279443	5	6	0	3	9	2	8	8	9	1	2	4	4	4	4	9	2	5	7	1	13	2	14	7	6	9	1	6	6	2	11	1	18	3	14	11	1	6	3	5	6	3	8	1	1	6	7	5	9
ENSG00000180098	242	236	70	263	394	253	229	345	253	295	286	377	223	207	321	144	261	304	151	179	331	266	319	269	276	323	236	220	178	242	198	234	290	194	193	222	191	288	350	269	242	276	237	195	201	208	274	311	150
ENSG00000197989	154	213	44	162	298	166	211	290	235	276	264	405	179	144	362	113	197	226	135	156	222	202	225	179	211	280	149	226	130	107	189	146	245	184	157	228	165	240	312	255	174	206	110	94	166	187	235	216	147
ENSG00000221539	4	3	0	3	20	9	8	9	9	13	8	10	3	5	6	8	4	5	3	1	3	2	9	11	14	9	4	14	2	0	3	12	8	4	0	3	1	2	11	6	1	0	8	5	2	5	1	5	4
ENSG00000278274	0	0	0	0	0	0	0	0	0	0	0	0	0	0	0	0	0	0	0	0	0	0	0	0	0	0	0	0	0	0	0	0	0	0	0	0	0	0	0	0	0	0	0	0	0	0	0	0	0
ENSG00000273544	0	0	0	0	0	0	0	0	0	0	0	0	0	0	0	0	0	0	0	0	0	0	0	0	0	0	0	0	0	0	0	0	0	0	0	0	0	0	0	0	0	0	0	0	0	0	0	0	0
ENSG00000280498	0	0	0	0	0	0	0	0	0	0	0	0	0	0	0	0	0	0	0	0	0	0	0	0	0	0	0	0	0	0	0	0	0	0	0	0	0	0	0	0	0	0	0	0	0	0	0	0	0
ENSG00000274582	0	0	0	0	0	0	0	0	0	0	0	0	0	0	0	0	0	0	0	0	0	0	0	0	0	0	0	0	0	0	0	0	0	0	0	0	0	0	0	0	0	0	0	0	0	0	0	0	0
ENSG00000120656	355	337	148	420	353	399	426	574	434	593	538	318	471	428	362	358	502	608	460	445	418	417	617	308	534	524	808	466	570	675	489	362	442	360	517	462	511	629	681	461	469	631	379	322	510	425	487	359	355
ENSG00000188060	0	0	1	2	0	1	1	0	0	2	0	3	3	3	2	3	0	8	2	2	1	0	0	4	0	1	0	0	3	3	0	1	6	8	5	0	4	4	1	4	2	4	4	7	0	0	3	2	5
ENSG00000229388	8	21	4	8	18	12	10	18	13	20	10	36	12	9	15	4	13	15	11	15	16	16	9	7	24	27	11	19	7	7	13	13	26	12	13	23	7	13	37	34	18	21	14	8	7	12	29	20	11
ENSG00000274978	0	0	0	0	0	0	0	0	0	0	0	0	0	0	0	0	0	0	0	0	0	0	0	0	0	0	0	0	0	0	0	0	0	0	0	0	0	0	0	0	0	0	0	0	0	0	3	0	0
ENSG00000270103	0	0	0	0	0	0	0	0	0	0	0	0	0	0	0	0	0	0	0	0	0	0	0	0	0	0	0	0	0	0	0	0	0	0	0	0	0	0	0	0	0	0	0	0	0	0	0	0	0
ENSG00000162419	358	382	192	492	437	542	468	527	507	466	577	424	385	449	488	334	515	668	344	316	522	390	577	431	483	550	571	452	371	474	419	382	476	449	486	468	413	561	578	510	437	530	436	401	600	493	485	552	414
ENSG00000252777	1	4	1	1	0	2	3	2	1	0	2	4	4	0	1	1	0	8	0	3	2	4	1	1	2	0	1	0	0	5	0	2	2	1	4	1	2	4	3	1	1	2	2	1	2	5	0	4	0
ENSG00000198492	675	879	283	963	921	885	931	931	946	785	876	749	703	656	855	506	792	1003	495	442	1026	783	1140	847	970	928	846	719	702	638	609	703	958	630	694	721	552	920	841	889	643	769	761	756	919	775	868	960	521
ENSG00000116329	3	0	0	3	0	5	0	1	4	0	3	0	1	8	6	6	3	7	14	7	7	2	12	0	2	2	1	4	4	4	1	8	7	16	12	1	9	1	10	6	10	18	2	3	1	3	2	4	17
ENSG00000233427	3	4	1	3	0	0	1	0	0	4	1	0	2	0	3	0	0	3	2	3	1	0	4	0	4	2	2	2	9	0	1	0	8	3	1	1	1	3	5	4	1	7	4	1	2	2	1	0	7
ENSG00000199756	0	2	0	0	0	1	0	0	0	1	0	0	0	0	0	0	0	0	0	0	0	0	0	0	0	0	0	0	0	0	1	0	3	0	0	0	2	0	0	0	0	0	2	0	0	0	0	0	0
ENSG00000159023	11370	10102	8947	15477	7551	13479	21837	14550	28296	15383	16442	6679	25074	11214	32916	35844	54307	17319	29569	17283	19507	10186	16630	41549	21387	18326	37115	24549	56124	8993	19010	17965	11800	30245	21347	28651	17099	20186	12773	19312	16788	13008	13675	29192	31638	22821	24238	14606	32282
ENSG00000225616	0	1	0	0	0	0	0	0	0	0	0	1	0	0	0	0	0	0	3	0	0	0	0	0	0	0	0	0	0	1	0	0	0	0	0	0	1	2	0	1	1	1	0	0	0	0	2	0	1
ENSG00000206704	0	1	4	0	3	0	3	7	4	0	4	6	5	3	1	2	7	13	6	0	0	1	0	3	2	1	13	5	1	10	7	3	2	5	0	0	0	12	2	1	2	1	0	1	4	4	6	1	3
ENSG00000277958	12	15	5	18	14	17	17	8	9	6	12	13	12	12	28	9	9	10	18	5	10	30	22	18	33	10	21	22	1	11	14	20	9	6	11	11	13	19	20	18	4	20	6	13	21	10	3	28	16
ENSG00000253304	16	14	8	16	3	16	18	3	12	10	6	4	11	17	37	42	74	20	23	14	16	14	20	21	7	8	12	7	17	10	10	19	4	31	20	36	17	18	19	13	25	11	23	23	33	8	6	10	33
ENSG00000225750	33	27	6	36	22	25	37	26	29	17	41	40	31	22	29	11	20	31	22	14	17	33	42	25	35	36	36	32	18	43	26	19	40	9	27	20	15	47	34	26	28	12	28	21	28	31	15	24	20
ENSG00000116350	1582	1904	696	2113	2007	2232	2062	2585	2353	1694	2686	2126	2125	2105	2483	1928	2576	3557	1763	1836	2191	2031	2451	1837	2652	2418	3120	2086	1873	2501	2341	1824	2665	2164	2797	2584	2041	3771	2941	2475	2146	3147	1870	1823	2177	2077	1748	2243	1798
ENSG00000277916	0	0	0	0	0	0	0	0	0	0	0	0	0	0	0	0	0	0	0	0	0	0	0	0	0	0	0	0	0	0	0	0	0	0	0	0	0	0	0	0	0	0	0	0	0	0	0	0	0
ENSG00000116353	73	125	22	111	121	100	104	137	143	91	82	129	94	77	156	70	80	138	82	69	106	105	71	77	118	151	77	111	90	38	77	96	131	83	105	112	62	101	110	140	82	104	102	90	95	101	99	92	57
ENSG00000237934	1	0	0	1	0	1	0	0	0	0	0	0	0	0	1	1	6	3	1	3	0	0	0	0	0	0	0	1	0	0	0	0	0	0	0	1	0	0	3	5	1	0	0	4	0	0	0	2	1
ENSG00000060656	12	4	8	36	9	41	12	27	20	9	14	4	8	17	21	35	25	27	11	13	28	27	21	19	15	28	16	10	6	19	17	17	30	16	12	12	23	16	29	21	34	45	41	18	17	10	14	29	21
ENSG00000230523	2	0	0	1	2	0	0	1	3	0	0	0	1	1	4	2	0	1	1	2	1	3	0	0	0	0	6	0	0	1	2	0	8	6	6	0	0	1	1	1	1	10	0	0	1	0	4	0	6
ENSG00000225011	0	0	0	1	0	2	0	0	0	1	0	0	0	1	0	0	0	1	2	0	0	2	2	0	0	0	0	0	0	0	0	2	4	2	1	0	0	0	0	3	4	0	2	0	1	0	0	0	3
ENSG00000228176	0	1	0	0	0	0	0	0	0	0	0	0	1	0	2	1	0	0	2	1	0	0	0	0	0	3	0	0	3	1	0	0	0	0	1	0	0	1	2	0	0	3	0	0	0	0	0	2	1
ENSG00000284676	0	0	0	1	0	6	0	0	5	0	1	1	1	3	1	4	0	7	1	1	4	3	7	0	4	1	4	1	1	4	0	0	6	0	5	1	2	0	4	7	1	12	3	0	1	2	1	2	10
ENSG00000270927	0	0	0	0	0	0	0	0	0	1	0	0	0	1	0	0	0	0	2	0	0	2	0	0	0	0	2	0	0	0	0	0	0	0	2	0	2	0	0	1	0	3	1	0	0	0	0	0	4
ENSG00000233399	1	0	0	0	2	2	0	0	5	0	0	1	3	4	3	5	0	1	3	9	6	0	2	0	0	1	0	0	5	3	0	2	7	1	5	1	2	2	8	6	5	12	1	0	0	1	1	1	2
ENSG00000233372	0	1	0	4	0	0	0	0	0	1	0	0	2	1	0	2	2	0	0	1	2	1	2	0	2	0	1	0	0	3	0	2	2	3	2	0	4	1	0	0	2	4	0	0	1	0	1	1	5
ENSG00000231251	0	0	0	0	0	0	0	0	0	0	0	0	0	0	0	1	0	0	0	0	0	0	0	0	0	1	0	0	0	0	0	0	1	0	0	0	0	1	0	0	0	0	0	0	0	0	0	0	0
ENSG00000236335	0	0	0	0	0	0	0	0	0	0	0	1	0	0	0	1	0	3	3	1	0	0	0	0	0	0	2	0	0	0	1	0	2	2	1	0	1	0	3	0	1	4	1	0	0	0	0	0	0
ENSG00000231949	0	0	0	0	1	0	0	2	0	0	0	0	0	2	0	3	0	1	3	0	2	0	1	0	0	0	0	0	0	1	0	0	3	0	0	1	1	0	0	3	3	2	0	1	0	0	0	0	8
ENSG00000162510	5	1	0	3	0	5	2	7	14	0	2	4	7	5	4	5	7	9	8	9	5	8	6	2	4	11	7	2	0	7	6	5	10	7	8	9	4	3	18	8	4	11	7	7	4	4	12	7	6
ENSG00000186056	91	174	19	143	164	148	114	110	124	109	92	224	74	70	173	72	113	120	60	62	177	163	134	100	114	156	89	103	53	21	146	95	125	80	52	129	66	73	159	128	104	144	88	144	90	86	93	167	71
ENSG00000162511	10857	9826	4493	14788	11879	14906	12625	12828	12673	14647	15523	7344	12725	10909	7883	6919	10207	12031	8726	8137	12683	13069	17040	13323	13888	17441	27892	13556	13297	19772	10155	11743	11070	9200	12144	9424	10721	14491	12837	9088	8948	14413	14316	13019	18953	12464	14824	14656	8292
ENSG00000264773	28	24	9	25	16	34	32	35	25	24	37	18	23	21	12	10	17	23	22	22	30	20	26	27	27	42	56	21	22	49	42	27	16	16	23	14	11	32	33	16	13	31	23	22	55	32	42	29	10
ENSG00000229607	0	0	0	0	0	0	0	0	0	0	0	0	0	0	0	0	0	0	2	0	0	0	1	1	0	0	0	0	0	0	1	0	0	2	0	0	2	0	6	1	2	1	0	0	0	0	0	0	0
ENSG00000223382	0	0	0	0	0	0	0	1	3	0	0	0	1	1	3	5	1	5	1	3	0	2	5	0	3	2	0	2	1	0	2	1	3	0	9	0	3	2	2	1	4	12	1	0	0	0	5	7	2
ENSG00000222784	0	0	0	0	1	0	0	0	0	2	0	2	0	1	1	0	2	1	1	2	0	0	0	0	0	0	0	0	0	0	0	0	0	1	0	0	4	0	0	0	1	1	1	0	0	0	0	0	1
ENSG00000235143	1	1	0	0	0	0	0	2	1	0	0	1	0	1	1	4	0	5	0	0	0	0	0	0	5	2	0	0	0	0	2	0	1	1	2	2	0	5	2	0	0	2	0	0	0	0	4	0	1
ENSG00000162512	34	27	31	55	42	56	57	64	31	56	103	6	41	54	21	25	42	71	22	20	39	31	47	26	34	78	28	25	35	66	21	67	25	60	46	45	8	53	28	36	26	104	41	38	57	51	54	39	35
ENSG00000266210	0	0	0	0	0	0	0	0	1	0	0	0	0	1	0	0	0	2	0	0	0	0	0	0	0	0	0	0	0	0	0	0	1	0	1	0	1	0	0	0	1	0	1	0	0	0	0	0	0
ENSG00000134644	1291	1815	568	1944	1769	2038	1813	2646	2553	1864	2649	2259	2048	1991	2327	1660	2520	3500	1449	1460	1863	1739	2063	1855	2864	2741	2459	2073	1692	2090	2355	1738	2848	2216	2541	2380	1546	3630	2727	2401	2113	2512	1753	2074	2168	2123	2109	2148	1567
ENSG00000237329	0	0	0	0	0	1	0	0	2	0	0	0	0	0	0	0	0	7	0	0	0	0	0	2	1	0	0	0	0	1	0	0	4	0	2	1	3	0	1	1	1	5	0	0	0	1	0	0	2
ENSG00000232768	0	0	0	0	0	0	0	0	0	0	1	0	0	2	2	0	0	2	0	0	0	0	0	0	0	0	1	0	0	1	0	0	0	0	1	0	0	0	1	1	0	0	0	0	0	0	0	0	0
ENSG00000215900	0	2	0	0	0	0	0	0	0	2	0	0	0	0	4	0	0	0	0	1	0	0	0	0	0	0	0	0	1	0	0	0	0	2	0	0	0	0	1	1	1	0	0	0	0	0	1	0	0
ENSG00000225142	0	0	0	0	0	0	0	2	0	0	0	1	2	1	0	1	0	1	0	0	0	0	0	0	0	0	1	1	1	0	0	0	1	0	0	0	1	1	0	0	1	0	0	0	2	0	0	0	0
ENSG00000084628	2	0	0	3	1	1	0	3	0	2	3	0	0	0	2	2	5	8	3	3	6	1	2	1	1	2	5	1	0	0	3	10	2	3	4	6	2	0	3	3	7	16	2	7	0	2	2	1	7
ENSG00000060688	427	630	181	622	628	589	500	572	576	562	493	695	434	479	651	373	610	660	399	391	656	531	702	488	622	543	385	500	358	300	418	393	653	505	492	512	389	610	722	650	483	567	436	489	390	544	521	595	334
ENSG00000229447	13	10	2	7	10	10	10	29	19	15	22	19	6	18	20	11	16	25	9	26	24	7	13	10	17	22	12	20	6	13	19	10	20	15	27	14	5	16	28	18	24	13	12	12	8	9	6	15	12
ENSG00000121766	229	335	59	313	368	273	325	386	355	468	416	450	306	258	432	248	366	391	265	252	376	259	297	222	333	371	253	347	255	247	313	161	414	263	266	373	313	352	457	353	308	323	226	202	189	328	285	312	271
ENSG00000229044	0	0	0	2	0	1	1	0	1	2	1	0	0	0	3	1	2	6	3	0	0	0	2	0	0	0	2	1	7	1	4	1	2	4	0	2	1	2	3	4	1	3	0	0	0	2	1	0	3
ENSG00000121769	0	0	0	1	0	1	0	3	1	2	0	0	3	4	2	5	7	0	1	1	2	1	1	3	1	3	3	0	3	1	2	0	3	5	13	3	0	1	0	1	2	6	2	0	0	0	2	4	3
ENSG00000168528	13	32	6	26	17	25	20	31	13	25	41	21	17	14	15	34	54	46	23	35	14	16	35	29	111	37	61	17	112	14	11	14	19	32	31	18	30	29	30	31	38	40	24	6	52	18	38	10	44
ENSG00000215899	0	0	0	1	1	0	0	0	3	1	0	1	0	1	0	4	0	2	3	1	1	1	0	0	2	1	0	0	0	0	2	0	5	5	3	0	0	0	2	10	0	6	0	0	0	0	0	0	2
ENSG00000206981	0	0	0	0	0	0	1	1	0	0	0	0	0	0	0	1	1	2	0	0	2	0	0	0	0	0	0	0	0	0	0	0	0	0	1	1	0	0	0	1	0	0	1	0	0	0	0	0	0
ENSG00000260386	2	9	0	6	2	6	4	8	26	25	35	3	18	8	24	20	5	24	15	8	16	19	6	8	20	12	10	12	2	29	12	13	19	21	5	9	3	22	37	11	7	35	26	4	26	22	14	26	15
ENSG00000265961	0	0	0	0	0	0	0	0	1	0	0	0	0	0	0	0	0	0	1	0	0	0	1	0	0	0	0	0	0	0	0	0	0	1	0	0	0	0	0	1	0	1	0	0	0	0	0	0	0
ENSG00000284543	16	5	2	2	5	8	5	16	35	29	29	1	22	14	26	20	9	26	26	15	19	30	15	24	19	32	6	12	4	26	10	14	17	25	19	17	15	26	19	16	28	35	22	19	31	18	7	26	30
ENSG00000229167	0	0	0	0	0	2	0	1	0	0	0	1	1	1	0	0	1	6	1	0	0	5	1	0	2	0	0	0	0	1	0	0	0	3	1	0	0	0	0	0	2	2	0	0	0	1	1	2	1
ENSG00000142910	0	0	0	3	0	5	3	2	3	3	0	2	1	16	4	9	3	6	8	4	6	6	9	4	3	3	9	1	3	6	1	5	5	5	5	3	4	2	3	3	4	9	6	8	2	1	3	1	5
ENSG00000121764	1	1	0	2	0	5	1	3	6	1	2	1	2	5	4	4	3	10	9	4	3	3	7	1	1	2	3	1	0	4	0	5	4	0	6	5	1	7	4	3	3	11	3	2	3	1	1	2	7
ENSG00000162517	411	535	168	563	583	564	607	535	532	541	509	398	489	329	459	272	383	514	341	309	574	492	737	535	530	630	757	555	524	442	382	444	514	381	383	348	365	450	481	399	334	556	487	466	572	478	477	614	265
ENSG00000235790	5	5	3	8	4	7	1	11	7	11	2	8	8	21	8	1	2	17	11	12	6	9	8	2	4	3	7	7	8	10	8	8	12	9	6	14	5	10	11	16	15	23	2	7	0	11	3	6	7
ENSG00000264078	0	2	0	1	3	2	1	3	4	3	0	0	4	1	4	0	0	2	1	1	4	1	0	1	2	0	5	1	2	5	4	4	1	2	2	3	4	5	4	0	3	4	3	1	2	1	6	1	1
ENSG00000084636	10	8	3	8	4	17	12	11	10	24	3	5	6	23	6	22	15	29	34	15	9	12	14	7	11	10	12	4	8	10	19	15	28	31	27	18	16	15	27	28	39	30	14	26	13	7	26	9	33
ENSG00000121753	8	19	8	27	28	46	29	35	26	14	54	18	31	22	48	26	13	24	17	31	21	36	28	49	21	34	29	19	3	14	15	26	23	21	22	39	23	20	26	25	36	44	31	13	26	25	15	39	28
ENSG00000266580	0	0	0	0	0	1	0	0	0	0	0	1	1	0	2	0	0	1	0	0	0	0	0	0	0	0	0	0	1	0	1	0	0	0	0	1	1	0	3	0	1	0	0	2	0	0	0	0	0
ENSG00000254545	1	0	0	2	0	2	0	1	0	4	0	0	0	1	0	1	0	0	2	2	1	0	1	1	0	0	4	1	0	0	3	0	0	0	5	1	1	0	5	0	0	5	1	0	0	0	0	0	1
ENSG00000134668	18	28	21	43	6	61	59	41	49	28	32	13	93	12	16	65	136	33	69	31	32	22	71	37	71	64	113	22	64	60	17	51	42	39	61	52	45	68	44	16	43	43	20	37	28	29	27	27	46
ENSG00000203620	1	0	1	0	0	2	2	1	0	2	0	0	2	3	0	0	0	1	1	3	0	0	1	0	1	2	0	1	0	1	1	1	2	2	4	0	3	3	2	3	2	4	3	1	1	0	0	1	1
ENSG00000269967	38	44	20	56	74	68	39	92	64	39	52	77	48	50	82	30	46	83	44	28	48	54	40	37	60	44	41	32	23	63	60	36	52	54	64	48	34	110	57	72	76	65	34	36	41	54	37	50	34
ENSG00000184007	3110	3195	1131	4461	4383	3474	4383	3133	2722	3860	2991	3006	2769	2469	3315	2119	3665	3392	1785	1559	4137	3523	4689	3493	2947	3114	2306	2445	2801	2344	1961	2503	3070	2193	2541	2692	2327	3000	3289	2270	2199	2559	3107	3059	3388	2387	2999	3315	1933
ENSG00000228634	0	0	0	0	1	0	1	0	2	1	0	0	1	0	4	1	0	2	1	0	0	1	0	0	0	1	0	1	0	0	0	0	1	1	4	2	0	2	4	4	1	5	0	0	1	0	2	0	0
ENSG00000284702	0	0	0	0	0	1	0	1	0	0	0	0	1	1	0	2	1	0	0	1	0	0	1	0	4	0	1	1	0	1	0	2	2	0	4	0	1	0	0	1	10	5	0	0	0	0	0	0	0
ENSG00000121774	904	1159	383	1170	1363	1140	1166	1048	1053	1101	1082	1065	843	824	1045	617	962	1209	586	499	1412	1094	1266	1050	978	1081	1181	1042	803	944	800	954	1127	801	855	833	687	1159	1053	879	753	1007	1008	1086	1192	830	1160	1389	613
ENSG00000203325	2	0	1	1	2	1	0	3	0	4	3	1	1	2	3	0	0	1	5	3	0	0	3	0	1	5	5	2	0	0	5	2	2	0	4	3	2	4	1	5	2	8	0	2	0	2	3	2	1
ENSG00000121775	100	118	27	151	146	126	117	174	193	141	202	187	138	127	192	102	118	207	118	95	160	129	143	126	163	196	174	166	112	150	89	124	181	144	141	144	117	214	211	146	112	164	109	125	145	151	183	141	112
ENSG00000266203	0	1	0	0	1	0	2	2	1	1	2	1	1	0	0	0	0	4	2	0	0	1	0	0	4	4	1	1	0	1	0	0	1	2	1	0	1	0	2	0	0	1	0	0	2	1	0	3	0
ENSG00000276493	0	0	1	0	0	0	0	0	0	0	0	1	0	0	0	0	0	0	0	0	0	0	0	0	0	0	1	0	0	0	0	0	2	0	2	1	0	0	2	0	0	1	0	0	0	0	0	0	0
ENSG00000025800	887	1157	453	1332	1158	1289	1336	1535	1552	1397	1635	1105	1296	1025	1490	1030	1675	1721	815	762	1437	1085	1451	1384	1603	1697	1845	1361	1193	1163	1099	1156	1514	1105	1160	1275	937	1658	1326	1267	1055	1316	1163	1121	1544	1306	1526	1440	856
ENSG00000250135	0	0	0	0	0	0	0	0	0	0	0	0	0	0	0	0	0	0	0	0	0	0	0	0	0	0	0	0	0	0	0	0	0	0	0	0	0	0	0	0	0	0	0	0	0	0	0	0	0
ENSG00000084652	624	870	246	881	995	912	803	1231	1130	1113	1215	1018	793	1007	1192	748	1123	1449	683	550	944	830	1016	732	1088	1327	948	890	530	745	778	744	1312	932	873	1059	689	1201	1176	1035	925	979	801	731	798	937	1073	1007	709
ENSG00000160050	57	72	41	88	90	75	81	78	73	107	77	87	60	59	101	61	91	91	48	68	102	94	86	71	69	57	53	66	29	37	39	38	109	64	41	73	45	79	122	94	70	76	80	39	38	81	54	70	62
ENSG00000224066	26	38	17	52	46	56	46	60	47	48	97	61	47	47	52	24	39	56	26	35	59	62	42	53	73	83	112	56	44	79	58	39	35	53	45	47	44	77	70	42	42	91	46	35	66	49	49	49	33
ENSG00000160051	4	18	10	11	28	11	9	18	16	12	14	23	13	9	23	13	11	18	11	17	15	16	16	16	21	13	10	20	2	5	12	15	11	17	10	15	21	10	29	37	12	15	13	13	11	13	11	12	11
ENSG00000222046	0	2	0	0	0	0	1	0	1	4	0	5	1	5	4	2	0	1	0	1	0	2	0	0	1	0	1	2	1	1	2	1	3	4	1	1	5	3	2	1	1	12	3	1	0	1	0	0	3
ENSG00000160055	267	201	74	334	332	301	301	433	281	395	531	313	402	299	344	215	240	424	202	316	302	325	309	316	353	443	756	274	285	494	367	311	226	200	317	268	356	479	440	284	259	491	287	166	374	297	386	283	233
ENSG00000084623	687	810	230	870	1033	772	693	702	753	877	606	734	429	559	800	497	627	706	484	422	944	756	970	602	581	784	459	641	517	366	362	525	803	548	541	630	484	544	934	676	559	612	662	644	565	723	813	723	506
ENSG00000220785	13	1	1	6	6	9	4	9	12	11	8	8	7	7	5	6	19	15	10	12	8	8	7	3	13	10	4	4	6	9	7	11	4	11	13	5	6	11	3	10	8	12	11	9	12	7	13	7	10
ENSG00000183615	7	7	0	2	3	9	3	2	1	0	5	8	7	1	16	5	8	2	4	1	1	7	3	4	5	2	2	4	0	2	8	3	2	12	1	4	5	6	10	6	4	2	8	8	5	2	3	9	3
ENSG00000182866	2323	3444	833	2919	3412	3025	2831	2846	3498	3123	2098	3602	1828	2148	4786	2238	4035	3457	2120	1769	2889	2763	3851	2096	3965	4079	1886	3277	1605	424	2284	1969	4891	2682	2083	3340	1835	3385	3924	3333	2732	2440	1896	2204	1556	2903	2681	2862	2165
ENSG00000277617	0	0	0	0	0	0	0	0	0	0	0	0	0	0	0	0	0	0	0	0	0	0	0	0	0	0	0	0	0	0	1	0	0	0	0	0	0	0	0	0	0	0	0	0	0	0	0	0	0
ENSG00000252450	1	0	0	0	0	0	0	0	0	0	0	0	2	0	0	0	0	0	0	0	0	0	0	0	0	1	0	0	0	0	0	0	1	0	0	0	0	0	2	0	0	0	0	0	0	0	0	0	0
ENSG00000116478	1287	1663	661	1737	1684	1765	1578	1892	1974	1961	1689	1759	1469	1873	2208	1589	2640	2628	1447	1422	1843	1582	2111	1355	1968	1941	1796	1593	1411	1168	1527	1191	2297	1835	1847	2247	1511	2651	2682	2289	1937	1967	1475	1456	1515	1727	1814	1757	1451
ENSG00000175130	381	398	65	477	350	503	334	239	342	306	292	159	302	314	368	185	300	333	256	248	356	457	496	397	384	352	356	366	395	246	126	355	379	211	377	244	327	367	323	431	343	347	439	475	480	453	259	503	312
ENSG00000233775	2	1	2	7	14	10	3	4	8	8	14	4	19	11	9	3	12	8	9	8	2	6	10	9	11	11	7	9	4	20	4	1	4	1	15	15	17	24	7	11	7	17	5	8	10	1	7	7	8
ENSG00000162526	1	3	1	16	8	8	8	13	13	11	10	20	4	18	6	9	5	16	5	9	2	9	5	6	10	30	5	6	3	5	8	8	26	9	6	7	9	7	18	11	8	15	5	7	10	7	9	11	14
ENSG00000225828	231	213	37	244	232	228	256	221	165	200	320	205	202	149	338	111	168	198	115	169	235	332	304	183	268	332	328	160	139	208	169	246	219	162	137	172	176	250	302	250	175	262	184	130	226	224	203	266	147
ENSG00000160058	1310	1317	397	1613	1457	1501	1633	1693	1734	1698	1929	1658	1607	1463	2044	1278	1766	1849	1299	1392	1628	1690	1846	1545	1837	2029	2529	1632	1800	1685	1398	1632	1503	1385	1606	1713	1532	2230	2373	1749	1455	1934	1443	1308	1672	1526	1676	1737	1422
ENSG00000224333	0	0	0	0	0	0	1	0	1	0	2	0	0	3	1	0	2	0	0	3	0	0	0	0	0	0	2	1	0	0	0	0	3	0	0	0	0	0	3	1	2	4	1	0	0	0	2	0	2
ENSG00000270850	0	0	0	2	1	0	0	0	0	0	0	0	0	0	2	0	2	0	0	0	0	0	0	0	0	0	1	0	0	0	0	0	1	2	1	0	0	0	0	2	0	1	0	0	0	0	0	0	0
ENSG00000229259	0	1	0	0	0	0	0	1	1	2	0	0	4	4	3	2	0	2	2	3	0	0	0	0	1	1	4	0	0	5	0	0	2	2	3	2	1	0	1	1	0	4	0	2	1	0	3	1	1
ENSG00000263529	0	0	0	0	0	0	0	0	0	0	0	0	0	0	0	0	0	1	0	3	0	0	0	0	0	0	0	0	1	0	0	0	0	1	0	2	1	0	0	1	1	0	0	0	0	0	6	0	1
ENSG00000254553	0	0	0	0	0	0	0	0	0	1	0	0	0	0	0	0	1	0	3	0	0	0	0	0	0	2	1	0	0	1	0	0	0	0	6	1	0	0	0	2	0	1	0	0	0	0	0	0	1
ENSG00000273274	1	4	0	0	2	1	0	3	7	4	0	3	6	7	5	7	8	13	17	9	7	3	2	2	3	4	8	3	6	7	4	1	12	8	13	4	1	3	8	15	6	7	2	0	6	2	8	3	14
ENSG00000160062	5	2	4	1	7	9	4	3	7	9	6	3	3	3	3	4	7	7	3	7	4	3	5	2	2	0	7	1	1	6	0	6	9	4	5	5	1	6	9	6	8	7	5	2	1	4	3	5	14
ENSG00000176261	116	166	58	176	273	184	201	279	209	245	254	326	193	186	253	139	238	269	149	188	255	184	235	178	233	253	184	191	161	237	229	199	185	171	186	230	197	256	280	178	190	239	122	169	192	190	300	208	146
ENSG00000200591	0	0	0	0	0	0	0	0	0	0	0	0	0	0	0	0	0	0	0	0	0	0	0	0	0	0	0	0	0	0	0	0	0	0	4	0	1	0	0	0	0	0	0	0	0	0	0	0	0
ENSG00000162521	1428	1814	536	2030	2191	1950	1830	1760	1856	1904	1812	1818	1326	1366	1794	995	1568	1851	1028	942	2076	1787	2385	1642	1852	1666	1377	1626	1189	1171	1391	1492	2067	1420	1383	1413	1142	1793	1993	1680	1357	1475	1498	1675	1503	1624	1693	1930	1090
ENSG00000162520	8	3	1	4	1	6	6	4	5	1	5	0	8	4	10	4	7	4	11	8	4	0	6	3	0	1	4	3	14	5	1	5	2	7	8	4	7	2	6	0	10	10	0	5	3	2	3	4	11
ENSG00000224409	0	0	0	0	0	0	2	0	1	0	2	0	1	3	0	0	0	1	0	0	0	0	1	0	1	2	1	0	1	0	0	0	0	0	1	1	3	0	0	2	1	1	0	0	2	1	3	0	2
ENSG00000162522	12	16	13	11	24	27	20	32	16	37	34	7	24	22	15	25	20	37	20	6	27	15	34	25	4	19	15	25	15	28	25	33	16	18	18	12	18	19	24	10	18	21	28	21	33	18	14	22	14
ENSG00000134684	535	687	293	829	687	797	674	838	899	576	756	535	551	545	806	521	854	889	424	406	883	625	1023	628	808	736	495	588	480	499	591	692	1054	540	521	606	390	681	696	695	516	621	604	574	668	722	591	712	447
ENSG00000116497	692	872	348	1027	855	899	1040	1157	1131	752	1158	1022	902	579	1056	588	973	903	567	674	1174	778	1141	884	1143	1047	1111	836	679	893	1047	974	1256	735	800	888	620	1237	1053	970	879	1085	815	676	1008	876	760	1094	616
ENSG00000160097	0	1	0	3	2	4	1	1	3	0	2	3	8	3	1	2	4	1	11	2	0	1	1	0	2	6	0	0	1	3	2	2	5	4	1	2	1	4	0	5	6	4	1	2	6	0	7	6	7
ENSG00000121905	1	1	2	4	2	2	3	4	5	2	2	0	2	2	2	4	0	3	0	2	5	2	7	1	5	3	4	0	4	2	0	5	3	8	7	2	1	2	5	2	3	1	5	1	3	2	4	2	6
ENSG00000121900	0	3	1	7	1	0	2	3	0	1	1	2	5	0	2	2	0	1	2	2	1	1	4	2	1	7	3	1	3	5	2	2	5	4	9	2	2	9	1	0	3	3	5	5	1	0	4	1	8
ENSG00000116514	1988	1245	896	2655	1463	2544	2526	1936	1557	1890	2167	1114	2520	1853	1207	1525	2074	2027	1858	1589	2359	2237	2871	2257	2394	2621	4097	2050	3051	3990	1672	2415	976	1665	2265	1562	2216	4310	2167	1531	1649	3260	1930	1671	3434	1991	1950	2337	1494
ENSG00000278966	3	2	0	4	4	1	1	0	1	0	2	2	0	2	3	2	2	3	1	3	2	5	3	0	3	0	2	1	0	0	1	6	1	1	0	1	1	3	1	2	2	2	2	3	4	2	4	4	0
ENSG00000217644	0	0	0	0	0	0	0	1	0	1	0	0	0	3	2	0	3	2	1	0	0	0	0	0	0	0	0	0	0	1	1	0	0	1	1	0	0	3	1	0	1	1	0	0	0	1	1	0	1
ENSG00000239670	0	0	0	0	0	0	0	0	3	2	0	0	0	0	0	0	0	2	0	0	2	0	0	0	0	2	0	3	0	0	1	0	0	2	3	0	3	0	0	0	0	2	0	0	1	1	0	2	0
ENSG00000236065	0	0	0	0	0	0	0	0	0	0	0	0	0	1	3	2	0	2	0	3	1	0	0	0	0	0	0	0	0	1	0	4	5	0	0	0	0	3	1	1	1	1	1	1	1	1	2	0	4
ENSG00000004455	866	1176	313	1281	1353	1124	1024	1686	1620	1377	1542	1477	1120	1079	1325	883	1336	1723	878	902	1319	1198	1588	1023	1414	1394	986	1192	1124	1154	1124	927	1730	1203	1308	1272	1005	1358	1666	1470	1128	1337	965	1025	1071	1273	1164	1292	931
ENSG00000276645	10	10	0	6	7	11	13	18	15	6	6	20	7	6	5	7	10	10	4	17	8	13	8	9	14	15	5	8	1	6	9	6	16	9	6	7	4	19	14	7	12	11	13	11	15	12	7	4	2
ENSG00000142920	51	83	6	69	85	80	54	81	105	74	107	100	50	66	154	50	85	78	47	43	70	69	53	62	109	142	50	105	25	30	73	48	99	63	73	75	53	85	103	70	65	98	45	46	35	80	45	98	64
ENSG00000278997	37	72	18	77	51	49	62	71	58	48	115	72	63	57	58	49	32	78	40	40	63	63	51	49	75	71	100	67	30	59	59	62	43	67	60	45	29	120	68	44	81	67	66	51	66	57	35	98	52
ENSG00000116525	240	237	97	335	194	266	293	280	250	223	369	176	305	214	324	184	196	283	177	175	285	253	305	291	326	375	541	254	201	293	208	273	248	226	220	190	192	349	255	209	245	330	257	204	376	279	230	378	208
ENSG00000279179	12	28	2	12	11	14	8	13	24	10	21	24	8	9	23	6	17	35	15	10	13	11	14	27	25	28	13	17	4	10	15	14	13	21	14	15	11	23	19	15	15	15	9	17	8	11	6	28	4
ENSG00000284721	0	3	0	0	2	5	1	0	2	0	0	0	0	0	2	0	5	5	5	1	2	2	1	2	6	0	2	0	0	1	4	1	1	2	2	5	1	1	4	2	0	2	1	0	1	0	1	1	5
ENSG00000160094	185	238	62	320	263	261	224	340	292	204	415	229	217	274	297	222	270	340	122	163	285	274	269	250	353	374	494	212	142	290	236	257	286	258	292	266	179	351	312	312	226	296	212	255	319	261	239	302	237
ENSG00000270115	24	14	3	18	26	16	30	39	30	11	49	21	37	26	43	12	12	22	3	12	29	32	24	17	42	36	52	23	8	27	40	16	26	29	23	17	8	38	34	17	14	21	16	20	19	18	15	39	10
ENSG00000184389	5	5	6	10	9	16	23	23	13	14	32	7	15	21	4	8	2	31	16	13	8	13	25	15	19	48	57	18	18	70	51	26	12	16	20	5	16	13	13	4	14	31	10	6	21	15	22	18	3
ENSG00000225313	7	2	1	5	1	9	3	4	9	2	5	1	11	10	4	10	10	21	10	10	8	7	11	6	9	7	40	7	7	24	16	13	6	8	20	6	10	2	20	8	9	25	11	16	19	7	8	8	26
ENSG00000134686	2967	1331	1356	3735	1756	4589	4268	3140	2749	2797	4808	1372	4879	2583	1335	2049	2006	5364	2179	2887	3093	4111	4788	3816	4084	4187	19650	3051	4542	9862	6948	4734	1969	2532	3795	2556	3933	4949	3116	2072	1852	5252	3848	3034	6264	3313	3223	3286	2087
ENSG00000284154	20	9	7	25	14	37	26	23	26	28	55	13	38	23	14	18	14	41	8	18	22	18	21	29	35	41	128	35	40	117	96	29	20	30	19	28	34	50	16	17	15	40	20	13	43	36	37	24	18
ENSG00000222112	106	40	40	141	94	142	157	133	123	112	276	74	217	157	84	81	86	274	78	104	113	143	153	147	146	152	709	158	242	631	426	185	86	172	191	109	148	307	146	107	77	316	109	95	217	127	187	111	123
ENSG00000233246	1	5	1	4	2	6	2	7	1	12	1	7	7	8	8	3	9	10	1	7	2	2	16	5	12	5	27	1	10	17	12	6	4	3	10	6	7	6	6	4	3	3	4	5	7	8	2	7	4
ENSG00000234512	0	0	0	0	0	0	0	0	4	0	1	0	3	0	1	6	3	0	2	2	1	1	1	0	4	3	1	0	0	0	1	0	4	2	2	0	2	0	4	2	1	9	0	0	1	1	3	1	4
ENSG00000121903	74	79	16	98	63	66	86	102	95	55	101	95	77	58	126	42	74	79	43	44	85	83	72	72	68	86	53	73	36	39	64	55	99	49	69	81	57	81	60	98	50	88	55	64	80	68	89	84	70
ENSG00000235907	0	0	0	2	0	2	0	0	1	0	0	1	0	1	0	2	0	0	4	0	3	0	0	2	0	0	0	2	3	0	0	0	0	1	2	1	0	0	0	3	2	2	2	1	1	0	1	2	1
ENSG00000121904	14	10	0	17	5	24	5	6	29	15	2	9	19	38	26	44	30	35	66	34	41	13	16	5	17	24	30	6	11	24	17	21	47	58	33	20	25	14	48	48	54	104	29	19	9	14	22	21	66
ENSG00000227000	0	1	0	1	1	0	0	0	0	2	2	0	0	0	0	3	1	0	5	4	0	0	3	0	2	2	1	1	1	1	1	0	4	0	1	0	3	1	2	0	1	3	0	0	0	0	2	1	2
ENSG00000176256	5	1	0	1	0	1	0	1	3	4	0	0	1	5	1	3	1	4	6	1	2	1	1	1	3	4	1	0	1	0	0	2	11	9	3	0	0	3	0	3	8	7	1	0	0	1	3	0	12
ENSG00000231163	0	1	0	1	0	0	0	0	3	2	1	2	1	4	6	5	0	7	6	11	6	4	2	1	1	2	1	3	1	4	2	0	9	2	7	2	3	5	8	7	9	6	2	1	1	1	2	0	9
ENSG00000201148	0	0	0	0	0	1	0	0	2	0	0	0	0	1	0	1	1	0	0	0	0	0	2	0	0	0	0	0	0	1	0	0	0	0	0	0	0	1	0	0	0	0	0	0	0	0	0	0	1
ENSG00000142698	5	0	0	4	0	2	0	6	8	4	2	1	1	3	3	4	4	4	10	1	6	4	2	5	1	4	1	3	3	9	1	0	9	5	8	5	6	0	4	14	8	11	0	1	0	4	3	2	8
ENSG00000270241	0	0	0	0	0	1	0	1	0	1	0	0	0	2	0	1	0	0	0	7	0	0	0	0	0	0	0	0	2	0	0	0	2	1	0	0	0	0	2	0	1	3	0	0	0	0	1	0	0
ENSG00000207941	1	0	0	0	0	1	0	0	0	0	0	1	0	1	0	0	0	0	0	0	0	0	0	0	0	0	0	0	0	1	0	0	0	0	0	0	0	0	0	0	0	0	0	0	0	0	0	0	1
ENSG00000163866	517	604	164	627	858	609	565	796	657	835	854	723	586	512	706	466	551	743	433	433	758	675	804	540	646	750	853	619	532	673	575	455	789	529	584	703	628	716	906	663	512	740	542	554	551	624	706	621	462
ENSG00000189280	0	3	0	0	0	1	0	2	1	3	1	0	2	1	0	3	0	0	2	2	0	0	1	0	0	1	1	0	1	2	0	0	9	13	0	1	1	1	0	2	3	2	1	1	2	0	0	0	2
ENSG00000189433	1	1	1	0	0	6	2	1	2	4	0	1	0	3	2	2	5	4	2	3	2	0	6	0	1	9	4	0	4	1	0	1	7	3	2	3	0	8	2	5	4	14	1	2	0	1	0	1	8
ENSG00000255811	1	2	0	1	1	0	4	0	4	4	7	1	4	1	5	2	2	1	6	4	3	0	2	2	2	11	9	7	1	10	0	4	4	2	3	0	4	16	3	7	7	11	0	2	1	2	6	5	4
ENSG00000188910	2	3	0	1	0	6	2	0	0	5	1	0	0	2	2	2	0	0	2	2	2	7	1	2	3	7	3	1	0	0	3	0	3	5	4	5	1	3	5	1	1	14	8	3	3	0	2	4	10
ENSG00000187513	1	3	1	3	3	6	2	2	11	1	1	3	2	5	9	2	0	4	0	7	3	4	1	2	11	1	4	2	2	4	3	2	1	4	3	7	3	7	2	2	4	2	5	0	0	5	1	1	5
ENSG00000230163	1	0	0	1	0	0	0	0	0	0	0	0	0	1	3	3	1	0	0	0	0	0	0	0	1	0	0	1	0	3	0	0	0	0	0	0	1	0	0	0	1	2	0	2	0	0	0	3	0
ENSG00000116544	18	17	2	25	15	40	18	21	21	21	15	26	17	20	23	38	13	36	19	11	28	29	27	22	22	41	34	17	20	15	21	22	22	31	27	36	26	22	26	25	45	33	26	21	16	27	17	28	29
ENSG00000241014	109	184	22	178	197	145	211	186	174	109	215	215	110	82	219	68	103	172	89	87	232	190	176	159	189	209	139	146	80	67	135	124	135	82	86	133	93	145	227	132	166	184	139	130	127	170	108	211	107
ENSG00000271741	0	0	0	0	0	0	0	0	0	1	0	1	0	0	5	0	0	0	0	0	0	1	0	0	2	1	0	1	1	1	0	0	6	0	0	1	0	0	2	0	2	0	0	0	0	1	1	0	0
ENSG00000243749	2	0	0	0	0	0	1	1	4	1	0	5	3	1	1	1	1	4	1	1	4	1	2	0	0	1	0	0	1	0	3	0	3	4	2	0	0	2	0	0	2	0	1	1	1	3	3	2	2
ENSG00000163867	293	350	104	439	593	323	334	473	356	388	407	502	319	277	345	192	299	384	181	217	451	437	455	349	376	322	217	342	330	264	293	326	385	266	319	267	213	384	457	308	260	358	328	235	304	285	349	395	240
ENSG00000233940	0	0	0	0	0	0	0	1	0	0	0	0	0	2	0	0	1	2	1	1	0	0	0	0	0	0	2	0	0	0	0	0	1	2	2	2	3	0	0	3	1	1	0	0	0	0	0	0	0
ENSG00000197056	208	238	62	306	377	213	240	229	205	209	155	344	162	157	249	88	170	226	92	127	344	219	342	225	196	165	98	220	129	120	162	200	243	171	132	186	125	156	257	208	166	171	206	233	178	171	236	322	150
ENSG00000228348	1	4	0	1	3	5	1	3	2	3	1	1	4	0	6	2	1	4	0	2	2	1	5	0	3	1	4	3	4	2	2	3	4	3	4	0	1	2	1	6	0	4	2	4	1	1	2	5	5
ENSG00000284640	4	0	0	2	2	0	0	1	1	2	0	0	5	1	3	3	2	3	4	7	1	0	5	0	0	1	1	0	1	0	0	0	3	6	3	2	1	1	2	0	3	6	4	2	0	1	3	0	7
ENSG00000116560	4489	5749	1222	5564	5864	5306	4582	5051	4697	4655	4645	6361	3819	3905	5493	3190	4753	5562	3073	2999	6571	5887	6035	4281	5545	4448	4236	4648	3099	3523	4126	4400	5984	4502	4555	5109	3356	5604	6102	5153	4199	4422	4451	4660	4391	4303	3992	6344	3338
ENSG00000201868	1	0	0	0	0	0	0	1	0	0	0	0	0	0	1	0	0	2	0	0	0	0	0	0	0	0	1	1	0	1	2	0	2	1	1	0	1	0	0	1	3	0	1	0	0	0	3	1	1
ENSG00000146463	453	690	191	719	769	669	723	823	662	734	788	672	580	491	638	403	657	868	320	308	818	610	724	784	666	610	409	646	526	576	531	573	803	501	550	637	358	709	691	589	478	508	656	682	651	540	791	758	443
ENSG00000240374	0	0	0	0	0	0	0	0	0	1	3	0	0	0	0	0	0	2	1	1	0	0	0	0	0	0	0	0	1	0	0	0	0	0	1	0	0	0	4	2	0	1	0	0	0	0	2	2	0
ENSG00000201542	1	0	0	3	2	3	3	0	2	4	1	5	1	2	2	3	1	2	0	2	0	0	5	3	4	1	1	1	1	3	3	6	7	1	4	1	1	1	0	3	4	1	2	2	0	3	0	2	4
ENSG00000229994	17	13	11	18	16	17	22	29	10	7	23	13	16	10	20	6	21	20	7	6	20	13	18	17	24	20	8	21	7	19	22	22	24	19	7	18	9	30	14	23	11	18	8	17	13	21	5	14	14
ENSG00000227409	0	2	0	0	0	1	0	0	1	0	3	2	3	2	1	1	0	4	3	1	0	1	0	0	2	1	1	1	4	2	2	1	1	0	1	0	3	1	3	0	3	1	0	0	0	0	4	0	3
ENSG00000278702	0	0	0	0	0	0	0	0	0	0	0	0	0	1	1	1	0	1	0	0	1	0	0	0	1	0	0	0	0	0	0	0	0	0	0	1	0	0	2	0	0	1	0	1	0	0	0	0	1
ENSG00000142687	1393	1239	670	1820	1831	1803	1780	2268	1992	1982	2784	1495	2840	1682	1431	1399	1983	2680	1467	1440	1844	1827	2073	1818	2621	2579	5814	1626	2120	5564	2482	1873	1880	1563	1768	1632	1765	4562	2169	1707	1416	2692	1544	1502	2945	1725	1978	2211	1277
ENSG00000236274	0	0	0	0	0	0	0	2	0	1	1	0	0	1	0	1	0	3	1	1	0	0	0	0	0	0	0	2	0	0	1	0	2	1	0	5	1	4	1	2	2	1	0	0	1	0	1	0	1
ENSG00000020129	166	299	58	236	233	271	217	288	294	217	259	248	222	144	335	172	210	315	110	87	279	277	264	258	306	414	244	228	156	183	162	224	305	185	174	214	152	281	222	212	187	233	187	273	255	246	209	272	157
ENSG00000239636	69	60	14	100	170	97	126	118	85	90	112	83	56	56	142	55	65	91	29	75	136	112	138	103	59	88	92	88	40	75	66	64	102	32	49	62	40	77	113	105	115	73	71	72	87	112	79	83	65
ENSG00000116819	20	22	10	45	26	37	47	62	55	17	66	41	40	40	58	27	48	60	29	56	46	54	52	31	41	69	41	33	25	40	39	39	47	38	34	41	24	60	62	56	50	65	42	24	44	56	30	57	51
ENSG00000126067	373	400	213	516	504	471	496	454	473	425	463	351	317	261	314	211	395	477	199	217	529	446	523	393	432	423	381	353	368	360	291	367	449	258	283	288	253	393	342	305	265	407	390	385	434	404	379	415	237
ENSG00000142686	122	131	47	194	232	158	224	292	116	219	184	130	146	109	228	142	250	235	105	96	196	121	220	117	137	188	135	124	76	128	92	102	238	130	139	178	88	126	211	152	126	140	81	109	132	146	132	178	124
ENSG00000092853	17	20	45	25	38	21	25	41	47	58	46	26	56	39	33	44	65	75	46	32	31	16	43	51	37	42	53	40	48	57	19	40	74	54	51	45	43	91	51	27	53	54	24	25	51	30	57	28	62
ENSG00000232335	1	0	0	0	0	0	0	0	0	0	0	0	0	0	0	2	0	1	4	1	0	1	0	0	0	0	0	0	0	2	0	0	0	0	4	0	0	2	0	1	8	6	0	0	1	0	2	0	3
ENSG00000134698	2837	2231	1344	4076	3154	4768	4308	4468	2733	3848	6309	2130	4876	3553	2076	2479	2795	4466	2564	2702	3858	3684	5092	4066	3679	4356	9400	3456	3700	7161	4307	4707	2644	2771	4596	3316	3922	5980	3873	2472	2501	5445	4094	3473	6445	2709	3993	4201	2435
ENSG00000092847	1228	1273	527	1783	1322	1681	1720	2306	1698	1776	2858	1231	1993	1723	1616	1267	1785	2796	1125	1095	1553	1477	1672	1645	2362	2651	2971	1563	1071	2217	1773	1691	1700	1721	2079	1725	1382	2944	2151	1512	1436	2040	1628	1552	2183	1610	1654	1704	1383
ENSG00000271164	0	0	0	0	0	0	0	0	0	0	0	0	0	0	0	0	0	1	1	0	1	0	0	0	1	3	0	0	0	0	0	0	0	1	0	0	0	0	0	0	1	2	0	0	0	0	0	0	0
ENSG00000271914	5	4	4	1	3	0	2	2	1	1	0	2	1	1	3	2	0	4	1	0	3	1	1	1	0	2	2	1	0	2	0	1	0	2	0	0	1	0	2	2	2	2	3	1	0	1	0	2	1
ENSG00000126070	1313	1467	403	1915	1791	1895	1627	1965	1498	1522	1775	1764	1816	1143	1662	982	1447	1981	945	1140	2066	1799	1935	1560	1964	1658	2313	1540	1310	1617	1791	1561	1705	1367	1561	1585	1073	2166	2067	1568	1392	2081	1618	1375	1726	1587	1384	1927	1217
ENSG00000271554	10	3	1	6	0	12	3	0	7	7	4	5	14	11	7	6	6	14	6	11	2	4	8	7	3	3	29	4	0	11	6	15	3	6	11	2	7	13	9	6	10	22	3	3	7	4	3	9	1
ENSG00000232862	0	0	0	0	0	0	0	0	0	1	0	0	2	5	0	1	2	3	2	3	0	2	2	0	0	0	0	0	1	3	4	0	4	1	3	1	2	2	2	0	0	1	2	1	0	0	1	0	3
ENSG00000092850	6	3	0	7	7	5	1	2	7	6	2	1	12	7	2	10	6	4	9	4	2	5	5	6	8	5	6	3	1	1	5	3	3	7	5	4	3	2	3	6	4	22	7	5	4	1	2	4	5
ENSG00000116863	317	379	101	409	390	398	372	463	557	609	604	377	572	428	474	420	468	653	376	373	383	395	440	323	573	604	832	352	352	669	346	291	465	427	484	420	409	685	660	432	396	578	368	277	430	479	436	347	306
ENSG00000171812	43	44	26	44	43	48	40	89	58	40	94	18	26	42	33	38	80	111	30	13	40	36	55	63	58	42	46	47	55	105	26	74	38	50	48	36	43	53	26	57	31	45	57	63	53	30	51	44	48
ENSG00000054116	403	452	148	468	569	490	492	590	437	660	577	490	440	482	501	369	528	576	393	357	558	453	624	403	515	580	642	453	515	539	459	369	482	431	457	443	453	575	716	498	421	602	468	383	484	458	536	468	352
ENSG00000116871	1682	1832	757	2211	1615	2409	2176	2157	1938	1879	2883	1255	1916	2173	2301	1862	2648	3195	2155	1543	2223	2045	2534	2573	2409	3120	4381	2282	1695	2869	2075	2607	1885	2431	2859	2148	2287	2988	2275	1928	1767	2467	2281	2158	3548	1969	2035	2556	1935
ENSG00000264592	0	0	0	0	0	1	0	1	0	1	0	0	3	0	2	0	0	0	3	1	0	2	4	0	1	1	0	0	0	2	1	1	0	0	0	0	0	0	0	0	1	1	1	0	0	0	3	0	0
ENSG00000054118	2210	2364	1055	3090	2626	3076	2960	3853	3732	3449	4196	2623	3437	3581	3314	2656	4148	5214	2538	2662	3156	2611	3378	2970	4255	3862	5535	3093	2408	3941	3579	2621	3729	3471	4358	3688	2926	5471	4509	3621	3258	4680	3333	3237	3726	3429	4148	3550	2724
ENSG00000231849	0	0	0	0	0	0	0	0	0	0	0	0	1	0	0	0	0	0	0	0	0	0	0	0	0	0	0	0	0	0	0	0	0	1	0	0	0	0	0	0	0	3	0	0	0	0	0	0	0
ENSG00000214193	65	38	14	68	68	77	47	60	52	61	115	53	84	77	78	56	68	72	48	41	84	116	63	114	90	125	119	53	55	94	83	86	23	57	68	53	137	117	84	58	60	153	76	38	90	97	90	75	54
ENSG00000142694	160	92	40	129	83	136	122	35	76	61	56	21	80	61	70	59	79	74	73	40	175	150	160	144	95	96	112	72	91	63	26	99	65	55	41	42	89	70	105	58	81	92	135	74	130	121	69	117	55
ENSG00000116883	3	3	0	6	1	11	7	7	2	3	15	11	1	15	8	6	1	5	2	8	8	11	7	11	4	14	10	5	5	10	11	8	1	4	4	2	4	13	5	4	2	13	7	2	8	8	8	12	1
ENSG00000196182	2464	1628	901	2897	1592	3235	3002	2575	2494	2516	3644	1262	3360	2250	1684	2047	2478	2616	2122	2023	2755	3068	3210	2636	3334	3898	7270	2715	3061	3981	2384	3003	1599	2502	3047	2163	2979	3946	2915	1872	1940	3983	2929	2227	4392	2940	2732	3154	1811
ENSG00000181817	226	197	62	259	262	296	323	284	259	324	300	233	273	229	279	231	379	287	235	199	210	242	331	212	353	368	419	295	286	309	243	218	238	204	282	258	345	281	352	319	292	327	198	193	271	265	331	207	193
ENSG00000222821	0	0	0	0	0	0	0	0	0	0	0	0	0	0	0	0	0	0	0	0	0	0	2	0	0	0	0	0	0	0	0	0	0	0	0	0	3	0	0	0	0	0	0	0	0	0	0	0	0
ENSG00000116885	4	3	2	5	4	10	2	8	4	10	6	3	12	5	12	3	5	6	6	15	5	2	6	13	7	4	15	3	1	11	8	6	9	8	9	4	4	8	8	9	4	15	8	9	9	8	8	7	13
ENSG00000201448	0	0	0	0	0	0	0	0	0	0	0	0	0	0	0	0	0	0	0	0	0	0	0	0	0	0	0	0	0	0	0	0	0	0	0	0	0	0	0	2	0	1	0	0	0	0	1	0	0
ENSG00000116898	189	169	74	220	288	210	209	261	212	308	228	242	152	159	254	102	194	207	111	144	258	241	253	222	203	206	149	206	181	162	126	123	249	135	148	190	157	194	287	223	180	168	184	173	151	181	240	188	116
ENSG00000119535	26171	12726	9062	32036	21287	33463	31847	36654	21357	52073	50882	17999	43456	30185	18049	20128	22938	37624	25777	27043	25222	35995	38852	36622	39761	54519	118947	30843	45400	70934	39660	41171	11415	24396	38111	25575	35209	52788	41945	16488	22430	51883	29896	22492	55139	25411	43112	28952	20997
ENSG00000230214	0	0	0	1	0	1	0	0	0	0	0	1	2	0	2	0	0	0	1	0	0	0	2	0	0	0	0	0	0	0	1	1	0	2	0	0	0	0	0	0	1	0	0	0	0	1	1	0	4
ENSG00000284705	1	0	0	0	0	0	2	1	2	2	0	0	0	5	2	6	0	8	8	2	4	2	0	0	1	0	3	1	4	3	1	2	6	0	3	0	0	1	2	5	4	6	4	4	0	1	4	1	4
ENSG00000284720	0	2	0	0	0	1	0	0	1	0	0	0	1	2	1	0	1	0	2	3	0	0	0	0	4	0	0	1	2	2	0	0	2	4	1	1	0	1	3	1	5	4	0	0	0	0	6	2	0
ENSG00000234481	0	0	0	0	0	0	0	0	1	2	1	0	1	0	0	4	3	0	3	0	0	0	0	0	0	0	0	0	1	0	0	0	1	0	0	0	2	1	2	2	1	3	0	0	0	0	0	0	1
ENSG00000163873	7	9	0	1	3	7	2	6	13	3	5	5	9	18	6	29	14	23	14	13	20	24	9	5	4	8	8	7	6	5	5	10	21	14	24	11	12	7	14	25	25	30	15	10	8	13	10	12	24
ENSG00000284650	1	0	0	0	0	1	0	0	1	0	0	0	1	2	0	2	2	5	2	1	1	0	0	0	0	3	0	0	0	3	0	2	2	0	0	1	0	0	1	0	2	9	2	0	0	0	0	0	1
ENSG00000264698	0	0	0	0	0	0	0	0	0	0	1	0	0	0	0	0	0	0	0	0	0	0	0	0	0	0	0	0	0	0	0	0	0	0	3	0	0	0	0	1	2	2	0	0	0	0	0	0	0
ENSG00000207328	0	0	0	0	0	0	0	0	0	0	0	0	0	0	0	0	0	0	0	0	0	0	0	0	2	0	0	0	0	0	0	0	0	0	2	0	0	0	0	0	0	1	0	1	0	0	0	0	0
ENSG00000223944	0	0	0	0	0	1	0	1	0	0	0	0	0	0	2	3	0	3	0	0	0	0	1	0	1	1	0	0	0	5	0	0	3	4	1	0	3	1	1	3	2	2	0	0	0	0	0	0	2
ENSG00000252368	0	0	0	0	0	0	0	1	1	1	0	0	0	0	0	0	0	1	2	0	0	0	0	0	0	0	0	0	1	1	0	1	0	0	0	0	0	1	0	0	0	0	0	0	0	0	0	0	1
ENSG00000230451	0	0	0	0	0	0	0	0	1	0	0	0	4	1	0	0	0	0	0	0	1	0	0	0	0	1	0	0	0	0	0	0	0	1	0	0	0	0	2	1	0	0	0	0	0	0	0	0	2
ENSG00000233621	63	59	17	80	66	55	57	55	59	43	59	62	42	45	73	24	57	91	32	37	55	72	71	70	65	103	84	76	45	56	49	38	67	38	35	53	44	81	86	54	50	42	66	24	48	54	43	83	27
ENSG00000163874	418	509	130	535	550	566	476	600	569	432	523	558	543	339	568	360	494	513	361	345	495	557	686	472	486	706	659	433	614	519	355	447	424	291	361	417	406	759	580	425	430	678	379	411	587	497	544	490	364
ENSG00000283724	0	0	0	0	0	0	0	0	0	0	0	0	0	0	0	0	0	0	0	0	0	0	0	0	0	0	0	0	0	0	0	0	0	0	0	0	0	0	0	0	0	0	0	0	0	0	0	0	0
ENSG00000163875	416	513	134	518	651	554	548	557	479	581	501	675	456	469	705	382	575	568	335	325	523	558	691	435	564	567	432	498	314	322	463	408	672	446	440	496	358	503	703	624	457	489	479	448	426	502	562	595	438
ENSG00000263675	16	15	2	15	15	14	19	11	12	10	30	18	9	8	27	10	13	7	19	2	17	18	22	13	15	20	20	24	6	13	20	12	26	10	11	15	7	16	35	14	9	22	11	12	11	8	10	33	4
ENSG00000163877	286	396	114	432	465	550	411	612	529	569	587	418	500	541	554	378	588	680	410	432	516	459	519	387	615	510	650	485	278	448	433	394	606	557	559	581	464	767	697	500	529	694	443	424	495	462	464	465	394
ENSG00000232273	3	2	1	1	1	1	3	2	1	0	3	4	1	2	3	7	0	0	1	3	3	2	3	0	2	5	0	3	0	0	0	1	5	0	0	0	1	2	2	1	1	3	0	1	1	0	0	0	6
ENSG00000237749	0	3	0	0	0	0	0	0	0	1	1	0	0	1	0	0	0	2	0	0	0	0	0	0	0	0	1	0	0	0	0	0	0	0	1	0	0	0	2	0	1	2	1	0	4	0	1	0	0
ENSG00000163879	1	1	0	0	2	6	1	5	2	6	0	1	7	5	4	2	6	8	4	5	1	2	3	11	2	2	4	2	2	2	3	6	7	10	5	2	0	4	5	7	3	9	0	0	3	3	7	0	12
ENSG00000134697	321	492	110	464	579	413	376	584	478	555	446	471	345	371	417	316	374	516	253	265	532	404	462	384	411	385	305	356	287	356	312	309	576	375	401	409	277	383	557	449	378	407	393	387	366	388	475	481	265
ENSG00000284748	0	4	0	0	0	0	0	1	1	0	1	0	2	0	6	2	0	0	0	3	0	0	0	6	3	0	2	0	0	1	1	0	0	3	2	1	8	0	1	0	0	12	0	0	0	3	0	0	3
ENSG00000169218	0	0	1	3	1	6	1	1	3	6	0	1	2	5	4	2	3	8	14	5	2	1	2	6	2	12	2	2	1	4	1	3	4	3	13	1	3	4	7	9	2	13	1	3	2	2	4	4	5
ENSG00000116922	143	206	22	178	231	196	141	150	212	209	196	277	134	134	229	155	214	176	146	149	199	153	199	177	245	246	134	198	114	81	137	137	226	140	135	224	141	143	244	263	196	164	148	162	137	193	137	174	123
ENSG00000134690	31	43	25	40	31	24	22	35	52	36	26	27	30	29	22	22	50	37	34	29	21	23	26	37	29	35	86	41	35	45	28	21	46	24	22	47	24	58	47	47	28	44	26	30	32	30	47	28	35
ENSG00000183317	9	0	1	8	0	14	3	6	8	8	3	1	11	5	6	18	4	9	22	11	3	4	9	5	6	10	12	1	2	8	2	20	21	8	14	3	4	7	10	11	12	24	14	10	1	5	7	5	19
ENSG00000200421	0	1	0	0	0	0	0	0	0	0	0	0	0	0	0	0	0	0	1	0	0	0	0	0	0	0	0	0	1	0	0	0	0	0	1	1	0	0	0	0	0	1	0	0	0	1	1	0	0
ENSG00000214141	0	0	0	0	0	0	2	0	2	0	4	0	3	0	0	1	3	2	0	1	0	0	0	0	4	0	2	1	0	0	0	0	0	3	1	0	0	3	0	0	2	2	0	0	0	0	4	0	0
ENSG00000227416	0	0	0	0	1	2	2	0	0	0	0	0	0	0	0	4	0	0	0	1	0	0	0	1	0	0	0	0	0	0	0	0	1	2	0	0	1	0	0	0	1	1	1	0	0	1	3	2	1
ENSG00000185090	25	13	1	27	47	32	42	46	25	36	25	30	20	10	45	20	38	17	15	12	29	27	36	27	39	22	24	19	10	13	10	22	30	16	25	21	16	11	13	14	21	16	27	21	15	11	16	43	14
ENSG00000233728	7	2	0	13	11	10	3	5	3	9	7	14	3	13	16	5	2	12	4	6	7	4	13	11	10	6	9	16	3	7	10	13	6	4	2	5	1	14	19	2	11	7	4	7	13	1	4	8	4
ENSG00000196449	147	177	43	209	219	185	180	119	107	134	98	172	93	87	111	82	94	113	57	72	250	242	285	158	117	128	144	114	87	74	80	143	113	70	86	88	93	114	173	123	110	120	182	163	213	122	107	222	77
ENSG00000197982	95	82	18	121	130	110	116	65	86	119	56	49	107	152	170	101	78	149	73	133	117	106	148	95	117	154	209	141	180	108	61	77	149	120	92	51	128	136	119	150	131	104	95	75	73	130	84	78	105
ENSG00000188786	684	572	452	888	746	832	1107	1453	973	989	1517	731	1341	885	736	899	1230	1471	663	558	910	760	1166	915	1003	1126	1655	906	1703	2031	861	1000	993	833	1101	995	1111	1615	1051	825	630	1265	793	755	1343	829	1081	748	665
ENSG00000235673	0	0	0	0	1	0	0	0	2	7	0	1	0	1	0	1	0	0	7	1	0	0	0	0	0	0	2	0	0	2	0	0	0	0	1	0	0	0	1	1	1	0	0	0	0	2	0	0	0
ENSG00000230955	0	0	0	2	2	1	0	0	0	5	0	2	2	2	1	3	0	3	0	0	2	1	1	0	3	1	0	0	0	0	0	0	1	4	2	0	1	4	3	4	0	2	1	3	0	1	0	0	0
ENSG00000204084	567	764	201	769	706	740	633	858	845	669	1196	678	598	732	790	484	602	865	388	576	793	579	961	687	923	1102	694	587	506	597	642	652	820	603	659	761	597	969	1071	638	756	757	814	532	826	708	582	987	534
ENSG00000252448	1	1	0	0	0	1	0	0	0	0	0	0	0	0	0	0	2	0	0	0	0	0	0	0	0	1	2	0	0	0	0	1	1	0	0	1	0	0	1	0	0	1	0	0	0	0	1	0	0
ENSG00000222282	0	0	0	1	0	0	0	0	0	0	1	0	0	0	0	1	0	0	0	0	0	0	0	0	0	0	0	0	0	0	0	0	0	0	2	0	0	0	0	0	2	0	0	0	0	0	0	0	0
ENSG00000277168	0	0	0	0	0	0	0	0	0	0	1	0	0	1	0	0	0	2	0	0	1	0	0	0	0	0	3	0	0	0	0	0	1	0	1	0	0	0	0	0	0	2	0	0	0	0	1	0	1
ENSG00000183431	682	851	222	862	1100	794	749	1039	1151	1033	1018	917	697	806	1101	641	959	1169	626	503	1013	719	926	645	1155	1253	825	874	540	725	847	490	1282	813	891	879	634	1133	1191	929	869	804	744	703	825	855	949	913	755
ENSG00000212541	0	0	0	0	0	2	0	1	0	0	0	0	1	0	0	0	0	0	2	0	0	0	1	0	0	0	0	0	0	0	0	0	0	2	0	0	0	0	0	0	0	0	0	0	0	2	0	0	0
ENSG00000183386	392	210	69	243	269	220	236	237	460	288	358	121	170	216	238	174	106	190	203	148	368	227	337	206	243	606	761	198	266	398	254	175	157	276	309	86	212	493	344	115	248	224	442	174	652	204	194	323	171
ENSG00000183520	190	237	58	218	276	157	174	258	257	276	248	255	170	176	269	161	204	269	158	178	237	201	259	176	203	272	160	188	130	161	149	118	261	214	209	203	183	200	301	264	159	212	189	179	173	201	227	207	133
ENSG00000185668	2	1	0	6	3	3	1	0	1	3	0	0	0	1	0	5	1	2	2	2	4	3	5	3	0	3	0	1	0	0	2	3	7	3	0	2	2	0	2	0	0	7	1	4	3	1	0	2	2
ENSG00000224592	0	1	0	1	0	0	0	0	0	1	0	0	1	0	0	0	0	2	0	3	0	0	2	3	5	0	0	0	2	0	2	0	1	2	0	0	2	3	2	1	5	1	1	0	0	0	0	0	5
ENSG00000223589	0	0	0	0	0	0	0	2	3	0	0	0	0	1	0	0	0	0	3	0	0	0	0	0	0	0	0	2	0	0	0	0	0	0	0	0	2	1	1	1	1	0	0	0	0	0	0	0	0
ENSG00000265596	0	0	0	0	0	0	0	0	0	0	0	0	2	0	0	0	0	0	0	0	0	0	1	0	0	0	0	0	0	0	0	0	0	0	0	0	1	1	0	1	0	1	0	0	0	1	0	0	0
ENSG00000284623	0	0	0	1	0	6	0	0	2	1	0	0	0	1	4	1	1	5	8	1	0	1	0	0	1	0	4	1	0	1	2	1	3	4	7	0	3	2	1	2	2	5	2	0	1	3	7	0	3
ENSG00000237290	0	1	0	1	0	2	0	2	2	0	2	0	3	3	5	3	0	4	3	0	3	0	2	0	0	6	2	0	1	0	3	3	2	7	7	4	1	1	1	2	6	4	0	0	1	1	0	0	6
ENSG00000275350	6	1	0	0	1	0	0	0	1	1	7	2	1	0	0	1	0	2	1	1	3	0	0	0	0	0	1	4	0	1	1	0	1	0	1	0	3	0	0	2	4	1	0	1	1	0	0	0	3
ENSG00000200796	0	0	0	0	0	0	0	0	0	0	0	0	0	0	1	0	0	0	0	1	0	0	0	0	0	0	0	0	0	0	0	0	0	0	0	1	0	0	0	0	1	0	0	0	0	0	0	0	0
ENSG00000238063	0	2	0	2	2	3	0	3	1	3	1	7	1	5	1	3	1	2	2	11	5	3	1	2	2	4	2	2	0	0	1	0	7	2	4	5	3	0	2	5	4	5	6	8	4	6	4	4	9
ENSG00000215895	2	0	0	1	0	0	0	1	4	1	0	0	1	1	0	1	1	5	1	1	1	1	3	1	0	1	1	1	2	1	0	2	2	3	3	2	3	1	0	2	2	13	1	6	1	1	0	2	2
ENSG00000284632	0	0	1	2	0	2	0	0	3	2	0	0	1	3	0	1	1	1	9	6	0	1	3	5	2	2	2	0	1	8	2	0	2	0	2	2	2	0	0	4	2	5	0	0	0	0	5	0	3
ENSG00000116954	176	179	88	224	229	228	196	229	177	236	236	175	212	185	185	123	189	228	147	127	189	204	273	222	222	270	334	196	244	343	200	175	203	142	220	184	227	312	243	181	172	229	200	169	259	197	237	232	136
ENSG00000273637	0	0	0	0	0	0	0	0	0	0	0	0	0	0	0	0	0	0	0	0	0	0	0	0	0	0	0	0	0	0	0	0	0	0	0	0	0	0	0	0	0	0	0	0	0	0	0	0	0
ENSG00000228436	17	26	4	23	28	15	21	40	17	17	31	23	33	22	35	3	21	19	10	18	25	21	22	15	26	31	21	23	23	25	18	27	23	17	31	15	17	33	49	25	20	15	16	9	15	19	28	19	24
ENSG00000214114	206	179	74	210	284	167	235	158	141	278	159	186	181	172	147	72	160	159	152	151	287	237	281	193	151	147	236	187	207	149	135	121	140	134	174	155	200	160	199	166	125	169	208	157	203	146	231	185	128
ENSG00000274944	0	0	0	0	0	0	0	0	0	0	0	0	0	1	0	0	0	0	0	0	0	0	0	0	0	0	0	0	0	0	0	0	1	0	0	0	0	0	0	1	3	0	0	0	0	0	0	0	0
ENSG00000131233	0	0	0	0	0	1	0	0	0	0	0	0	0	0	0	0	0	0	0	0	0	0	0	0	0	0	0	1	0	0	0	1	0	0	0	0	0	0	0	0	0	2	0	0	0	0	0	0	0
ENSG00000158315	1	0	0	0	0	1	1	1	4	0	0	0	2	5	1	3	6	7	7	3	2	0	2	1	1	1	6	1	2	3	0	5	8	2	5	0	2	0	4	5	5	12	3	2	0	0	8	2	9
ENSG00000199963	0	0	0	0	0	0	0	0	0	0	1	0	0	0	0	0	0	0	0	0	0	0	0	2	0	0	0	1	0	0	0	0	1	0	0	2	0	0	0	0	0	0	0	0	0	0	0	0	0
ENSG00000207466	0	0	0	0	0	0	0	0	0	0	0	0	0	0	0	0	1	0	0	1	0	0	0	0	0	0	0	2	0	0	0	0	1	0	1	0	0	0	0	0	0	0	0	0	0	0	0	0	1
ENSG00000235549	0	1	0	0	0	1	0	0	0	2	0	0	0	0	0	0	0	0	1	1	0	0	0	0	0	0	0	0	0	0	0	0	0	1	0	0	1	0	0	0	0	2	0	0	0	0	0	0	0
ENSG00000174574	1128	1139	365	1219	1385	1300	1392	974	839	1180	1119	922	1111	858	1182	616	929	935	862	658	1451	1344	1729	1313	975	994	1611	1105	1390	994	847	1075	956	818	922	1010	1105	1142	1367	943	822	1090	1079	975	1231	1068	1112	1195	732
ENSG00000168653	169	241	52	199	385	232	210	245	405	452	318	450	220	219	355	194	302	307	227	164	305	250	281	210	277	317	181	289	271	222	249	142	362	261	269	250	231	257	399	325	222	204	145	213	152	282	427	172	173
ENSG00000127603	9715	12486	4336	16618	18667	14280	18513	21904	13243	11069	17137	12201	11163	8861	19428	8168	13194	18834	7513	8310	18690	13241	17797	16751	15697	15198	14152	11779	9517	9079	11806	12671	15056	10441	10737	15109	6329	18594	13034	12705	10186	13221	12168	12532	13301	12307	11257	17130	9436
ENSG00000206654	0	0	0	0	0	0	0	0	4	0	0	0	0	0	0	0	0	0	0	2	0	0	0	0	0	0	3	0	0	0	0	0	0	0	1	0	0	2	1	0	0	0	0	0	0	0	0	0	0
ENSG00000222378	0	0	0	0	0	0	0	0	0	0	0	1	0	0	0	0	0	0	0	1	0	0	0	0	0	0	0	0	0	0	0	0	0	0	0	0	0	0	0	0	0	1	0	0	0	0	1	0	0
ENSG00000270040	1	3	0	3	8	2	1	1	2	2	0	4	1	2	0	1	0	1	4	2	2	1	1	4	2	4	0	5	4	1	0	4	4	1	1	1	0	2	2	0	1	8	3	4	1	4	1	4	2
ENSG00000226438	0	0	0	0	0	2	2	0	0	0	2	0	0	1	0	0	0	2	2	6	1	0	1	0	0	1	1	0	0	1	1	1	4	5	1	0	0	4	7	7	2	8	2	0	0	0	0	0	5
ENSG00000217897	0	0	0	0	0	3	0	0	0	1	2	0	0	0	1	0	0	2	0	0	0	0	0	0	0	0	0	0	0	0	0	0	0	0	1	0	0	0	0	1	3	0	0	0	0	0	0	0	2
ENSG00000183682	4	1	0	0	0	3	0	2	1	0	2	1	1	1	0	0	0	4	2	0	4	3	2	2	3	1	0	2	0	1	0	10	8	0	2	2	1	0	4	3	6	4	4	6	3	0	2	6	3
ENSG00000237624	0	1	0	1	0	2	0	0	0	0	0	0	0	0	0	1	0	2	1	0	0	0	3	1	0	1	3	1	1	1	4	1	0	1	2	1	0	0	0	1	1	1	6	3	1	0	0	0	3
ENSG00000182109	19	70	13	68	63	64	20	129	57	48	130	96	56	61	123	26	86	85	41	34	71	66	40	74	84	93	63	54	30	28	74	61	78	64	51	51	8	107	15	25	83	94	41	52	78	69	56	82	45
ENSG00000243970	16	9	5	27	36	25	6	55	35	34	48	45	21	15	66	14	36	35	24	25	26	23	21	27	38	35	32	19	7	44	32	24	32	23	18	12	1	42	29	9	33	31	27	17	28	17	21	23	12
ENSG00000090621	1126	1687	363	1298	1361	1441	1140	1124	1304	920	1345	960	953	1114	1641	784	1337	1477	786	672	1453	1383	1512	1089	1261	1314	786	1199	732	619	930	1214	1316	1166	1147	1281	1004	1048	1449	1263	1034	1081	1240	1244	1281	1090	906	1578	752
ENSG00000228060	1	0	0	2	0	0	0	2	2	2	4	0	3	0	0	5	5	1	3	3	1	0	0	3	1	4	1	0	0	4	2	1	3	5	2	2	1	3	4	3	2	4	1	0	0	2	1	1	2
ENSG00000201457	9	10	3	10	8	8	8	9	8	3	5	2	3	7	4	4	3	3	0	0	9	11	4	9	2	7	6	2	4	6	6	3	4	5	4	1	0	4	8	4	4	3	5	5	9	4	7	14	2
ENSG00000163909	4	3	0	2	3	6	0	2	5	4	4	1	3	8	4	3	3	6	8	3	4	6	2	3	1	3	1	2	0	2	4	3	5	9	7	1	3	0	3	10	8	14	4	4	0	3	8	2	2
ENSG00000225903	1	0	0	0	0	0	0	0	0	3	0	0	0	0	0	0	1	0	0	0	0	0	0	0	0	1	0	0	0	0	0	0	0	0	1	0	2	0	0	0	0	1	0	0	1	0	1	0	2
ENSG00000116981	2	7	0	2	0	1	1	0	5	0	0	0	0	5	9	3	7	3	1	1	1	0	1	2	1	2	5	1	1	4	0	2	4	4	2	4	2	0	3	3	8	9	1	1	0	3	2	0	3
ENSG00000116983	91	256	5	80	162	86	145	49	133	78	63	164	62	134	260	116	82	54	81	38	209	76	94	112	102	112	52	250	85	6	93	118	122	46	35	176	109	96	240	178	208	93	171	260	84	165	50	95	100
ENSG00000084072	342	336	98	475	669	454	445	432	587	499	500	753	340	320	635	278	324	423	312	261	392	554	525	274	524	410	325	576	190	210	573	312	631	391	333	329	346	354	684	460	430	382	300	242	238	476	471	430	244
ENSG00000225333	0	1	0	0	2	0	0	0	0	1	1	0	1	0	1	0	0	0	2	0	2	0	0	0	0	2	0	0	0	0	2	0	2	0	0	2	0	0	5	1	0	1	1	3	0	0	0	0	2
ENSG00000252413	0	0	0	0	0	0	0	0	0	0	0	0	0	0	0	0	0	0	0	0	0	0	0	0	0	0	0	0	0	0	2	0	0	0	0	0	0	0	1	0	0	0	0	0	0	0	0	0	0
ENSG00000116985	36	31	11	36	23	28	23	29	26	24	45	77	27	25	23	14	16	41	12	22	35	16	36	31	27	37	28	16	10	24	7	33	30	19	31	15	10	25	23	17	23	20	45	42	43	23	17	65	35
ENSG00000198754	10	11	1	6	7	7	2	8	6	11	8	17	11	4	7	15	12	4	7	5	4	6	7	1	8	12	2	3	5	3	4	1	9	14	4	6	4	5	14	4	8	11	6	6	8	7	1	16	2
ENSG00000261798	4	3	0	9	9	9	7	0	0	6	5	3	6	4	0	0	5	0	6	6	13	8	7	5	2	6	2	1	4	3	3	3	3	4	4	2	4	2	2	6	3	4	6	2	4	5	1	2	2
ENSG00000229213	0	0	0	0	0	0	0	0	0	1	2	0	0	1	0	0	0	0	0	0	0	0	0	0	1	0	0	0	0	0	0	0	0	1	1	0	0	0	0	0	4	0	0	0	0	0	0	1	0
ENSG00000284719	11	16	11	12	22	20	15	50	25	24	30	43	15	31	15	19	27	23	12	21	29	9	30	22	17	31	14	15	23	27	8	19	10	12	39	20	25	39	14	26	8	21	13	15	7	23	18	25	21
ENSG00000284678	0	4	0	0	2	2	1	9	1	7	5	3	2	2	3	2	3	6	0	3	0	4	0	0	1	1	3	2	0	1	1	3	4	0	2	3	0	2	8	0	1	5	6	0	4	3	6	3	1
ENSG00000043514	177	249	59	240	215	226	207	289	223	205	202	263	166	189	252	102	199	275	124	116	224	205	229	215	248	235	115	195	115	135	182	197	257	183	176	182	114	217	230	225	186	131	250	226	231	201	181	262	159
ENSG00000202222	6	4	0	3	4	3	4	6	4	5	4	17	9	7	5	9	5	8	3	3	6	5	2	3	9	3	6	9	0	2	7	7	5	11	6	10	3	8	6	7	15	11	4	3	7	5	2	11	6
ENSG00000116990	482	555	179	598	593	456	308	503	436	546	587	143	342	469	261	321	353	498	302	226	600	512	536	445	448	682	353	434	351	455	194	414	510	408	536	312	310	404	499	361	295	372	626	675	710	333	395	542	308
ENSG00000236546	0	0	0	0	0	0	0	0	0	1	2	0	0	0	0	0	3	0	2	2	0	0	2	1	0	0	0	0	1	0	2	1	4	2	0	0	1	0	2	1	1	2	0	0	1	0	1	0	5
ENSG00000207356	1	1	1	0	0	1	0	0	1	0	1	0	2	0	0	3	0	0	1	0	0	2	2	1	2	0	1	0	0	1	1	1	0	0	0	0	0	0	0	0	0	2	0	0	0	2	0	0	0
ENSG00000168389	88	42	15	61	51	47	45	100	111	102	94	35	73	84	29	75	74	59	70	18	59	44	37	52	85	79	44	58	55	77	33	58	84	92	59	61	26	87	34	55	31	95	79	62	74	51	77	65	56
ENSG00000228477	6	7	1	6	6	6	6	10	11	13	14	5	11	8	2	6	8	9	3	1	10	12	6	8	5	21	6	9	7	10	3	2	6	6	16	5	3	13	11	1	1	7	13	3	18	8	6	2	3
ENSG00000131236	9794	8531	5108	12202	9081	13535	12948	15932	13542	14107	16330	7188	14735	12967	8578	11023	12476	17937	11909	9351	11974	10135	19741	11627	13317	12799	25578	12691	16682	18245	12910	11168	12977	10911	14364	13354	14746	18107	14079	11447	9685	14918	12660	10842	16491	10554	12993	10856	10043
ENSG00000131238	3049	2959	946	3753	3050	4306	2962	3387	2404	5281	5427	2350	3996	4182	1997	2305	1893	4378	1862	2436	4065	4915	4810	2893	3569	2507	7659	3212	2707	4852	2699	2363	2635	3290	3985	3359	3888	3759	3782	2744	1331	3601	4207	3784	5151	2820	3952	2959	2310
ENSG00000226745	0	0	0	1	0	0	0	0	5	2	0	0	0	0	0	0	1	0	1	0	0	1	0	0	0	0	0	0	0	0	0	3	1	0	0	0	2	0	0	0	0	0	1	0	0	0	0	0	0
ENSG00000117000	978	1001	339	1329	1483	1117	1132	1066	884	1245	1201	1127	1011	944	967	677	823	1335	723	829	1399	1126	1555	960	1250	904	1819	1099	1305	1072	1360	824	997	951	1015	1087	1103	1225	1498	906	900	1356	1171	1032	1070	978	1315	1187	779
ENSG00000207508	10	11	1	9	8	12	7	6	8	8	10	7	6	10	6	2	5	9	8	12	8	8	6	8	13	10	17	10	8	7	11	21	15	15	5	9	3	19	12	12	9	10	9	4	16	4	11	5	0
ENSG00000188800	1	2	0	1	5	1	2	0	2	5	4	2	2	1	4	3	1	5	2	3	0	1	2	4	1	5	3	1	2	4	2	0	5	2	3	2	3	6	2	7	7	3	1	0	2	2	5	2	2
ENSG00000259943	33	63	16	53	165	39	44	77	47	116	49	93	40	41	57	30	37	54	26	32	81	80	88	70	30	47	54	61	58	27	45	16	51	46	37	52	54	32	62	55	40	49	33	55	27	33	100	46	37
ENSG00000084073	509	510	227	664	814	736	631	746	578	1066	706	610	620	643	576	521	675	895	597	498	716	689	871	555	642	527	1451	631	718	875	739	507	612	609	717	731	711	735	894	622	551	759	634	600	690	556	837	691	525
ENSG00000231296	0	0	0	0	0	0	0	0	0	0	0	0	0	0	0	0	0	0	3	0	0	0	0	0	0	0	0	0	0	0	0	0	1	0	5	0	1	2	1	0	0	1	0	0	0	0	0	0	1
ENSG00000049089	124	110	22	135	151	100	48	193	113	179	361	141	194	137	53	66	67	196	78	95	153	165	128	192	118	118	834	92	80	657	374	124	83	114	115	84	82	88	167	97	98	165	119	114	131	113	190	169	115
ENSG00000227311	0	0	0	0	1	0	0	0	0	0	0	0	0	1	0	0	1	0	0	0	0	2	3	1	1	0	0	0	0	0	0	0	1	0	0	1	0	0	0	0	1	0	2	0	0	0	2	0	1
ENSG00000084070	6226	4811	2526	7652	4376	9419	8382	10894	9809	10416	15667	3291	16334	10749	5111	6154	7384	17042	7265	8399	7281	9196	10140	9251	14789	10176	57282	7525	9932	30934	21159	8798	6993	9996	10423	7416	7770	16533	9889	9030	7751	12949	10697	8358	16646	8745	9222	9328	8010
ENSG00000213172	12	17	12	8	7	9	8	54	16	11	24	5	40	7	10	4	19	26	6	14	20	14	8	17	19	15	25	5	19	39	22	24	33	11	17	12	10	17	5	5	4	24	6	11	24	7	5	5	10
ENSG00000284677	0	0	0	0	1	5	0	0	0	0	0	1	1	1	0	2	0	1	1	0	0	0	0	0	0	0	0	0	0	1	5	1	0	2	4	1	1	3	0	2	2	2	2	0	0	0	0	0	6
ENSG00000187801	33	49	14	36	47	58	60	52	60	58	58	69	63	52	66	50	59	93	20	43	64	64	53	41	78	46	79	60	45	70	80	40	77	44	48	45	44	91	54	49	39	68	44	57	43	53	43	47	50
ENSG00000260920	28	15	4	18	20	26	36	17	24	18	18	15	26	18	14	7	11	28	15	18	18	17	22	20	24	13	34	29	23	25	29	19	19	20	32	21	19	39	14	16	10	32	29	17	19	12	24	29	15
ENSG00000279667	0	1	1	0	0	3	0	3	0	1	5	0	1	5	0	0	0	5	1	1	2	3	5	1	1	3	6	3	0	2	2	2	2	1	0	6	2	1	1	4	0	2	3	3	4	1	4	0	0
ENSG00000187815	70	108	18	118	142	98	79	112	107	96	85	92	70	53	118	57	75	118	49	60	124	99	133	104	95	82	57	93	48	51	85	70	103	57	60	83	48	90	82	69	63	63	90	80	58	76	81	99	59
ENSG00000238287	14	27	2	18	17	25	20	29	29	12	27	31	19	23	38	17	18	33	15	9	23	22	17	8	42	16	23	15	13	16	27	19	40	21	12	28	7	31	47	31	37	20	10	11	11	25	16	25	15
ENSG00000164002	96	107	39	110	159	133	143	120	119	155	117	155	127	113	164	101	140	179	99	122	158	136	126	120	152	135	389	165	150	302	261	84	131	147	87	168	68	151	184	178	104	133	93	104	90	132	101	127	113
ENSG00000227278	0	2	0	0	1	0	0	1	2	1	0	0	0	1	0	0	2	2	0	2	1	2	0	1	0	0	0	0	0	0	0	0	1	0	0	0	0	0	0	0	1	5	0	0	0	0	0	0	1
ENSG00000238186	0	0	0	0	0	1	0	1	1	0	0	1	0	1	0	1	0	3	2	1	0	0	2	0	0	0	0	0	0	2	0	0	2	0	3	1	0	0	3	2	1	2	0	0	0	1	1	0	1
ENSG00000117010	40	33	12	50	112	56	52	90	88	70	63	57	81	50	82	29	85	150	53	41	67	61	66	69	80	73	117	54	118	320	107	41	81	44	36	48	22	196	77	73	42	82	43	53	61	50	67	62	50
ENSG00000236505	0	0	0	0	0	0	0	0	0	0	0	0	0	1	0	0	0	0	0	0	0	0	0	0	1	0	0	0	0	0	0	0	0	1	0	2	0	0	3	4	0	0	0	0	0	0	0	0	1
ENSG00000233910	0	0	0	0	0	0	0	0	1	0	3	0	2	1	0	1	0	0	0	1	1	0	0	0	0	0	1	0	0	0	0	0	0	3	0	1	0	3	0	3	0	1	0	0	0	0	0	0	0
ENSG00000117016	71	84	9	73	64	79	62	69	98	78	89	82	60	50	81	62	61	86	60	36	90	92	113	103	91	127	109	79	61	75	80	77	89	79	53	70	49	51	64	71	50	52	116	106	85	88	82	115	68
ENSG00000237899	10	9	7	5	11	4	6	10	8	17	8	15	7	7	9	3	9	9	9	5	12	12	9	1	8	3	12	2	5	11	3	2	12	8	5	6	5	6	17	4	5	8	12	6	5	5	9	10	5
ENSG00000272145	111	174	19	100	215	93	122	156	133	225	116	252	105	105	160	75	119	136	73	98	145	120	119	104	127	148	121	113	107	105	100	90	130	106	95	131	131	96	238	134	129	118	82	86	104	120	155	126	80
ENSG00000066136	861	829	395	1118	896	1286	1076	1420	1302	1179	1596	1005	1326	1068	1047	967	1197	1495	874	886	1004	1033	1254	1084	1660	1510	2616	1169	1213	1734	1411	1062	1019	1103	1374	1077	1087	2106	1428	1032	1040	1743	990	1054	1452	1165	1149	1237	845
ENSG00000198974	10	18	0	17	11	24	12	26	17	17	28	9	16	14	11	4	15	18	14	6	10	14	26	7	25	20	49	13	10	41	23	16	15	15	8	21	23	25	20	11	11	24	8	8	18	21	8	19	12
ENSG00000207962	13	14	5	15	12	9	14	34	28	20	25	24	26	14	19	13	22	37	20	21	17	17	17	24	38	31	54	34	23	25	43	8	23	24	40	24	30	43	26	21	39	39	10	11	23	14	23	15	13
ENSG00000117013	5	3	1	4	5	16	12	14	16	8	12	2	11	17	6	2	10	21	6	13	12	16	14	9	10	13	13	23	8	6	6	12	12	25	12	15	5	12	16	16	8	11	16	8	11	10	4	6	19
ENSG00000264582	0	0	0	0	1	1	0	3	1	0	2	1	1	0	1	0	0	0	0	1	1	0	0	0	0	0	1	0	1	0	0	0	0	1	0	1	1	0	1	0	1	0	0	0	0	1	1	2	0
ENSG00000179862	69	144	15	64	80	127	75	9	11	14	12	12	33	12	35	24	19	35	4	12	117	74	83	46	32	16	62	47	58	34	8	67	30	8	10	11	24	29	26	14	10	38	86	52	85	30	11	58	8
ENSG00000229528	1	0	0	0	0	0	0	1	0	0	2	1	0	0	0	1	0	0	0	0	0	2	1	0	0	1	3	0	0	0	0	1	0	1	4	1	0	2	1	0	1	2	0	0	0	0	0	0	8
ENSG00000228940	0	0	0	0	1	0	0	1	1	2	2	0	0	2	0	1	0	5	0	0	0	0	1	0	0	2	1	1	0	0	1	0	2	1	5	0	1	2	3	2	0	2	1	0	4	0	0	0	1
ENSG00000233118	0	0	0	0	0	0	0	0	1	1	0	0	2	1	0	0	0	0	1	0	0	0	0	0	0	0	0	0	0	1	2	0	0	0	0	1	2	1	2	0	1	3	2	0	0	0	1	0	1
ENSG00000171793	274	363	85	299	289	336	256	360	375	235	303	362	232	248	397	262	354	450	184	167	376	311	331	261	336	359	206	290	177	126	208	212	415	304	250	278	150	377	356	356	278	277	282	227	251	268	180	342	174
ENSG00000281207	74	84	7	53	75	113	78	83	113	69	106	127	66	109	170	82	105	133	56	47	88	115	60	63	135	179	69	63	38	31	79	64	111	78	77	123	45	128	93	157	75	100	67	44	66	71	56	102	72
ENSG00000171790	13	15	7	27	29	15	11	19	21	18	24	28	26	19	39	23	21	26	26	21	27	16	19	18	34	42	12	26	12	13	12	17	39	32	20	32	20	23	13	24	25	23	21	10	18	14	19	40	24
ENSG00000010803	176	247	57	297	291	257	223	201	269	190	269	316	249	182	294	161	204	224	155	107	324	239	301	234	266	249	218	266	213	139	257	279	273	213	198	270	155	208	336	251	235	218	179	250	236	219	193	320	193
ENSG00000215893	1	1	0	0	0	0	0	0	3	0	0	0	0	2	0	0	1	0	3	1	0	0	0	0	0	1	0	0	3	1	0	0	0	0	1	0	0	0	2	3	1	1	0	0	0	0	1	0	1
ENSG00000235358	3	8	1	4	3	2	0	2	9	5	2	6	2	2	0	8	6	0	4	7	4	1	5	4	5	5	2	8	2	0	5	2	5	3	4	3	5	2	12	8	6	7	9	1	1	8	12	15	7
ENSG00000213987	1	0	0	0	0	0	0	0	0	2	0	2	0	0	0	1	2	0	2	0	0	1	3	0	1	0	0	0	1	0	0	1	1	0	0	0	0	0	0	1	0	0	0	0	1	0	2	0	0
ENSG00000204060	3	0	0	2	1	6	5	0	7	2	1	1	4	1	1	4	0	1	4	1	8	12	7	4	0	4	1	0	0	7	0	3	2	3	2	1	2	0	2	1	8	2	5	9	1	1	3	3	3
ENSG00000229901	0	0	0	1	1	0	0	0	0	0	0	3	1	0	1	0	1	0	0	0	0	0	0	0	0	0	0	0	0	0	0	1	1	0	0	0	2	0	1	1	2	0	0	0	0	0	2	2	1
ENSG00000252563	0	0	2	0	0	0	0	0	0	0	0	0	0	0	0	0	0	2	0	0	0	3	0	1	0	3	1	0	0	0	0	0	1	0	1	0	0	0	0	0	0	0	0	0	1	0	0	0	0
ENSG00000127129	3	1	0	0	0	9	0	1	8	7	4	1	5	3	1	3	1	5	1	6	2	4	5	1	3	2	3	2	1	4	4	5	7	5	8	0	2	1	2	5	0	8	5	6	0	0	2	1	3
ENSG00000127124	222	310	115	376	265	279	663	814	478	194	563	199	357	216	552	238	470	566	155	182	496	241	403	345	478	564	269	291	187	173	147	288	358	321	338	289	151	325	236	271	211	443	212	172	379	313	198	354	239
ENSG00000230881	0	0	0	0	0	0	0	0	0	0	0	0	1	1	0	0	0	0	0	0	0	0	0	0	0	0	0	1	1	0	0	3	0	3	0	4	0	0	0	0	1	4	0	1	0	0	0	0	0
ENSG00000230638	0	0	0	0	1	0	0	1	1	1	0	1	0	1	6	3	0	2	0	1	0	1	0	0	2	2	0	0	1	0	1	0	4	2	2	4	5	0	3	1	5	4	0	0	0	0	0	0	3
ENSG00000227538	0	0	0	0	0	0	0	0	0	0	0	1	0	0	1	1	0	0	5	0	0	3	0	1	1	0	0	1	0	2	0	0	2	1	6	1	0	0	1	0	2	3	2	0	0	1	0	0	0
ENSG00000228776	0	0	0	0	0	0	0	0	0	5	1	0	0	3	0	0	3	2	0	0	1	0	0	0	0	1	0	0	0	0	0	0	2	0	4	0	2	0	0	0	1	3	1	0	0	0	0	0	0
ENSG00000044012	4	0	0	2	0	0	4	0	5	0	0	2	0	0	5	1	0	4	9	3	2	2	0	0	0	1	0	0	2	1	2	0	5	2	0	0	2	2	0	4	1	3	6	5	0	1	0	1	0
ENSG00000197273	0	0	0	1	0	5	2	0	6	0	0	0	2	0	1	0	0	5	0	1	0	5	3	0	1	2	3	1	1	1	0	2	4	0	4	1	1	3	6	0	2	6	3	4	3	0	1	1	0
ENSG00000198815	815	986	326	1207	1146	1192	1171	1113	1167	904	1077	998	1037	753	1115	713	1101	1297	668	634	1248	1055	1185	1068	1270	1209	1467	1142	907	933	1100	975	1114	904	953	1018	751	1307	1154	1003	838	1143	1040	1106	1207	991	1099	1243	748
ENSG00000227527	0	1	0	0	0	1	0	1	1	0	0	2	0	0	0	0	0	0	1	2	1	0	0	1	0	0	1	0	0	3	0	0	2	1	2	0	1	0	0	2	1	3	0	0	0	0	0	1	3
ENSG00000177181	9	5	0	13	5	10	1	7	10	11	12	2	2	7	9	8	5	15	9	10	13	14	15	3	12	8	4	12	1	13	5	1	6	16	17	6	11	17	16	21	6	19	4	7	2	2	15	9	20
ENSG00000235002	0	0	0	0	0	1	0	0	0	0	0	0	0	0	0	1	0	1	1	0	0	0	0	0	0	0	0	0	0	0	0	0	1	1	1	0	0	0	0	0	0	2	0	0	0	0	0	0	3
ENSG00000066185	10	6	2	2	11	4	5	16	19	7	12	10	11	11	7	10	7	5	10	4	7	19	11	8	7	5	8	8	13	9	13	8	21	9	13	3	13	13	26	7	8	11	13	7	6	7	8	4	13
ENSG00000127125	363	474	129	548	664	450	372	568	507	649	488	561	455	366	516	310	414	558	308	342	583	503	593	419	487	593	608	476	467	468	374	327	518	369	391	438	411	512	685	494	324	560	350	350	413	494	684	403	355
ENSG00000186409	135	135	82	180	148	214	189	304	153	147	262	124	238	133	176	135	184	301	116	133	193	204	222	187	172	185	335	161	224	345	196	159	150	150	200	171	153	403	233	195	131	238	157	127	220	159	186	169	124
ENSG00000230116	3	1	1	4	4	0	5	5	2	3	3	2	2	0	1	6	4	8	13	5	2	4	8	1	2	3	3	9	7	13	2	4	10	3	2	2	6	5	5	2	0	11	3	1	5	4	6	0	3
ENSG00000236876	1	1	0	0	0	1	1	0	0	0	0	3	0	0	0	0	0	0	1	0	1	1	0	0	2	0	0	1	0	0	1	0	0	3	2	0	1	0	0	1	0	0	0	1	0	0	2	0	0
ENSG00000200254	2	0	0	2	0	5	5	2	1	0	3	2	0	1	2	2	2	1	0	4	4	1	2	1	1	2	1	7	3	3	4	0	0	0	2	3	1	2	1	0	1	7	1	3	2	2	2	1	1
ENSG00000236180	0	1	2	0	4	1	5	6	4	1	1	0	6	2	0	0	0	2	0	2	8	6	1	3	0	2	1	2	5	2	5	2	2	3	5	6	2	5	9	7	7	10	0	2	6	0	2	1	4
ENSG00000171960	171	201	49	207	227	181	170	222	255	189	217	305	165	143	262	158	242	264	133	153	214	187	226	137	229	223	135	226	138	80	170	149	288	187	183	217	124	187	282	267	212	228	158	142	156	227	237	210	138
ENSG00000234917	3	5	3	3	4	3	2	5	7	5	4	6	7	3	1	1	4	9	5	7	7	2	8	2	3	2	3	3	1	2	0	3	7	2	6	5	4	2	7	0	1	6	4	3	3	1	4	2	2
ENSG00000065978	6569	5849	2775	4642	3964	4162	5986	4773	10612	6084	7925	5571	8739	5575	6361	12425	14847	8067	17561	6590	7479	4598	7306	16207	6802	6401	8753	6855	19530	5121	5474	4460	5271	8446	9719	7589	9497	6762	7558	7646	8764	5103	4215	7916	11040	8444	6127	5610	10119
ENSG00000164007	2	2	0	0	0	0	0	0	1	6	1	1	3	1	0	4	2	4	8	1	1	0	2	8	0	2	1	1	1	1	3	1	8	0	4	3	1	1	3	3	7	11	6	0	3	1	6	0	4
ENSG00000117385	251	251	85	308	463	342	323	370	276	372	328	259	238	246	451	173	246	271	161	188	375	330	294	331	263	398	276	291	195	227	203	300	361	179	227	237	149	241	294	313	228	267	258	287	353	328	266	295	137
ENSG00000164008	40	47	8	48	66	54	47	48	41	25	42	85	34	53	63	31	53	55	35	47	66	64	52	41	50	54	48	36	31	38	43	39	49	48	63	53	34	57	77	46	63	80	23	46	32	40	36	56	34
ENSG00000283580	0	0	0	0	0	0	0	1	0	0	0	0	0	0	0	0	0	0	0	0	0	0	0	0	0	0	0	0	0	0	0	0	0	0	0	0	0	0	0	0	0	0	2	0	0	0	0	0	0
ENSG00000228452	0	0	0	0	0	0	0	0	0	0	0	0	1	0	0	0	0	0	0	0	0	0	0	0	0	0	0	0	0	0	2	0	0	9	1	3	0	0	0	1	0	5	0	0	0	1	4	0	5
ENSG00000274386	9	5	1	8	15	10	8	16	13	22	22	7	8	11	11	11	7	19	13	13	9	8	12	8	24	20	19	10	11	15	5	7	16	17	13	16	19	20	9	13	18	24	9	5	11	16	13	10	18
ENSG00000177868	114	129	40	118	138	140	191	98	178	144	124	102	285	120	160	328	160	124	213	150	147	146	317	439	124	120	189	205	339	139	75	115	115	114	125	119	183	132	241	142	160	163	127	148	220	126	223	118	208
ENSG00000164010	273	255	175	367	258	260	309	398	439	319	422	203	391	239	415	331	448	380	322	222	345	276	416	336	326	370	509	304	478	382	219	293	270	257	281	283	349	448	295	256	207	306	282	341	384	260	268	332	283
ENSG00000228192	7	19	4	22	28	24	13	7	13	6	5	15	11	20	34	16	15	11	12	10	26	21	14	9	14	16	9	13	9	17	6	4	18	12	13	22	8	9	31	17	12	21	3	15	16	16	8	9	6
ENSG00000164011	143	149	40	148	210	149	150	141	119	128	177	203	150	108	190	80	115	145	80	95	177	169	193	144	140	160	143	138	125	89	126	108	169	107	125	131	124	152	179	154	130	151	136	127	148	133	126	154	90
ENSG00000233708	0	0	0	2	0	0	0	2	0	0	0	0	1	0	4	1	1	1	3	5	3	5	8	2	2	0	1	3	1	1	1	0	6	1	9	6	1	1	2	3	0	5	6	6	0	0	0	0	1
ENSG00000237090	0	0	0	0	0	0	2	1	0	0	0	0	0	1	0	0	3	1	1	1	0	3	1	0	0	0	0	0	0	0	2	0	0	1	0	1	0	0	0	1	2	3	0	1	0	0	3	2	2
ENSG00000225099	1	0	0	0	2	0	5	0	3	0	0	0	0	0	0	1	1	1	2	4	0	2	2	1	0	1	1	0	2	2	3	1	2	2	0	0	1	1	2	0	0	1	0	0	0	0	0	0	0
ENSG00000117394	719	663	361	787	625	664	1200	721	1850	693	795	725	998	329	1435	1086	1959	698	1086	970	670	592	1155	1047	867	872	1224	1364	2811	474	540	671	709	739	670	831	1141	840	734	986	821	568	628	1006	870	1087	1045	728	1012
ENSG00000284138	13	15	1	7	16	21	22	14	17	10	25	27	9	8	22	12	10	7	2	14	18	18	24	13	23	22	24	10	6	6	8	4	18	4	6	6	4	9	11	21	12	12	7	11	12	21	17	15	11
ENSG00000227533	28	24	7	10	23	25	19	29	30	22	18	36	41	11	37	27	27	29	30	25	44	25	27	32	31	54	50	59	25	8	24	17	41	16	24	34	16	26	41	45	66	26	20	11	37	41	32	37	45
ENSG00000283973	0	0	0	1	0	0	0	2	3	0	0	0	0	0	1	1	1	2	3	4	0	2	1	0	3	1	0	3	2	1	2	0	1	0	2	0	1	0	1	2	3	5	0	1	1	1	1	1	4
ENSG00000207256	0	1	0	0	1	0	0	2	0	0	0	0	0	0	0	0	0	0	0	0	0	1	0	0	3	1	0	0	0	0	0	0	1	1	0	3	0	0	0	0	1	0	0	0	0	0	0	1	1
ENSG00000283136	0	0	0	0	0	0	0	0	0	0	0	0	0	0	0	0	0	1	1	0	0	0	0	0	0	0	0	0	0	0	0	0	2	0	0	0	0	0	0	0	0	0	0	0	0	0	0	0	1
ENSG00000277513	0	0	0	0	0	0	0	0	1	0	0	0	0	0	0	2	0	1	2	0	1	0	0	0	3	2	2	0	0	0	0	0	0	1	0	0	0	0	0	0	0	3	0	0	0	0	0	0	2
ENSG00000186973	0	0	0	0	0	1	2	0	2	1	1	3	2	2	1	2	9	4	3	0	0	0	0	0	0	0	0	3	0	0	0	0	2	1	0	0	4	1	1	0	2	6	0	2	1	0	2	0	2
ENSG00000117395	134	232	50	219	221	203	206	336	348	308	265	429	177	294	431	238	316	418	257	198	256	175	239	165	298	309	141	222	181	154	193	111	385	291	268	316	221	302	422	339	266	273	179	179	130	266	291	176	225
ENSG00000284410	0	0	0	0	0	0	0	0	0	0	0	0	0	0	0	0	0	0	0	0	0	0	0	0	0	0	0	0	0	0	0	0	0	0	0	0	0	0	0	0	0	0	0	0	0	0	0	0	0
ENSG00000243710	3	3	2	4	3	23	0	11	9	7	8	9	7	10	6	12	12	13	11	7	3	5	8	5	9	2	4	7	5	10	9	7	18	9	26	10	7	4	7	11	13	27	6	1	1	13	11	4	9
ENSG00000199240	0	0	0	0	2	0	0	0	0	0	0	0	0	0	1	0	0	0	0	0	0	0	0	0	1	0	0	1	0	1	0	0	0	0	0	0	0	0	1	0	0	0	0	0	0	0	0	0	1
ENSG00000179178	0	1	0	1	1	2	0	0	8	1	0	4	3	1	0	5	3	3	2	2	5	3	4	1	0	2	1	0	1	0	2	7	2	6	6	2	4	1	3	1	0	6	8	1	0	1	4	1	2
ENSG00000253313	0	0	0	0	1	0	0	0	1	2	1	0	0	4	1	2	2	0	4	0	0	0	1	0	4	0	0	0	0	2	1	5	6	2	3	2	2	0	0	0	3	6	3	7	2	0	0	0	4
ENSG00000066056	5	1	4	10	5	10	8	5	25	28	10	8	12	18	16	18	5	12	12	11	18	19	13	14	9	17	11	10	5	13	10	12	13	18	19	16	17	13	10	8	19	25	16	6	15	21	16	18	27
ENSG00000117400	9	6	4	10	4	9	25	11	27	10	30	15	41	22	25	15	12	28	15	4	4	3	3	14	32	38	75	35	15	11	5	27	28	21	23	9	30	52	7	6	5	27	13	10	12	13	23	7	28
ENSG00000234694	12	23	3	18	19	22	12	24	24	32	28	30	32	27	42	14	28	31	26	20	34	20	21	11	33	26	36	17	15	24	38	14	27	38	19	23	20	36	56	17	22	31	12	14	6	15	29	12	20
ENSG00000117399	21	16	62	12	6	13	7	8	26	23	10	5	11	4	13	6	37	22	5	6	9	7	10	10	10	12	15	26	25	13	7	16	50	6	17	10	14	21	13	19	3	18	6	12	10	11	14	12	9
ENSG00000066322	508	554	208	738	645	618	632	963	717	926	847	520	726	624	775	519	671	827	554	536	608	609	874	644	793	980	1152	750	615	802	523	541	750	597	758	614	717	716	850	660	570	844	604	542	731	798	812	686	559
ENSG00000283836	0	0	0	0	0	0	0	0	0	0	0	0	0	0	0	0	0	0	0	0	0	0	0	0	0	0	0	0	0	0	0	0	0	0	0	0	0	0	0	0	0	0	0	0	0	0	0	0	0
ENSG00000159479	335	383	130	431	477	399	395	528	458	465	526	394	410	365	401	324	441	625	265	274	475	402	553	409	455	474	573	398	407	463	364	337	489	368	395	426	359	538	562	368	402	448	390	360	456	377	357	403	275
ENSG00000229431	4	3	2	7	2	1	3	10	7	8	9	1	3	5	6	5	6	6	1	2	3	8	8	3	4	3	6	1	7	5	8	2	6	8	5	8	7	3	7	3	5	13	1	3	3	2	7	2	10
ENSG00000198198	1306	1547	529	1924	1693	2008	1947	2441	2296	1841	3033	1948	2211	1759	2540	1117	1669	2493	964	1225	2092	1951	1924	2437	2397	3293	3144	1831	1306	2248	1976	1841	1829	1519	1701	1622	1217	2814	2023	1678	1512	2257	1569	1605	2563	1697	1805	2173	1287
ENSG00000229372	1	1	0	3	7	10	5	5	12	6	3	7	2	11	9	5	5	2	8	8	2	2	5	3	5	7	5	2	5	1	8	8	3	14	12	7	7	1	19	7	2	3	4	0	7	4	5	4	10
ENSG00000274975	0	0	0	0	0	0	0	0	0	0	0	0	0	0	0	0	0	0	0	0	0	0	0	0	0	0	0	0	0	0	0	0	0	0	0	0	0	0	0	0	0	0	0	0	0	0	0	0	0
ENSG00000178922	65	58	16	70	94	70	69	36	82	71	85	87	40	79	85	39	75	45	29	53	78	74	62	64	73	100	61	102	50	28	62	42	42	63	47	40	58	74	88	83	74	60	53	57	75	46	37	61	48
ENSG00000229348	0	0	0	1	1	0	0	3	0	0	2	0	0	0	0	1	1	1	0	0	0	1	1	0	1	0	0	0	0	0	3	0	3	4	0	4	1	0	0	0	0	7	3	1	3	0	2	0	2
ENSG00000142949	37	28	13	27	7	50	27	31	65	31	37	8	86	27	55	49	59	56	77	38	29	29	33	59	26	61	87	48	163	39	33	33	29	28	60	57	49	51	41	41	45	54	40	40	38	43	57	19	88
ENSG00000066135	769	864	364	1154	957	1182	1161	1361	1226	1137	1452	970	1040	1006	1133	883	1101	1599	734	785	1089	926	1237	1048	1275	1345	1663	981	752	1291	1056	985	1248	952	998	1006	817	1663	1233	1074	823	1362	1065	875	1258	944	1053	1108	813
ENSG00000236200	7	12	1	10	12	10	11	4	35	3	12	16	7	7	17	4	20	5	7	4	10	14	8	8	8	5	12	14	5	2	8	4	23	14	11	10	5	11	15	16	11	20	8	7	14	6	9	13	14
ENSG00000126091	108	139	43	162	126	129	193	192	184	110	221	144	201	141	224	114	148	256	143	121	198	101	142	161	198	267	201	255	148	117	152	125	221	168	146	186	161	359	186	189	162	184	128	146	133	186	111	176	152
ENSG00000229444	0	0	0	1	0	0	0	0	1	2	0	0	1	0	0	0	2	0	5	1	0	0	0	0	0	0	0	1	0	0	0	0	1	1	0	0	0	1	0	1	2	0	1	0	2	0	0	0	4
ENSG00000283414	2	1	0	2	2	2	2	4	4	1	2	4	1	3	1	0	2	4	0	3	3	5	1	5	4	4	1	1	0	0	1	0	1	2	5	2	1	3	5	1	3	3	2	3	1	4	5	4	0
ENSG00000233674	8	5	0	4	5	3	2	9	10	3	9	8	6	11	15	8	8	15	5	10	4	3	2	6	9	5	4	5	0	1	5	10	13	11	10	13	12	9	12	8	6	16	0	3	5	7	2	8	2
ENSG00000283477	3	2	0	7	3	3	4	3	3	0	2	2	5	2	6	1	5	1	0	0	4	4	1	3	5	5	2	1	2	0	3	4	3	0	0	5	0	2	0	0	1	1	2	4	4	2	1	4	0
ENSG00000224751	0	0	0	0	1	1	0	1	0	1	0	0	2	0	2	0	0	1	4	0	0	0	1	0	2	1	4	1	0	1	0	0	0	1	0	1	0	0	2	1	5	3	1	0	0	1	0	0	4
ENSG00000117407	3	3	1	2	1	6	1	0	6	7	0	2	0	5	5	2	0	4	1	0	6	6	4	3	4	1	0	0	0	1	4	4	5	3	4	3	0	7	3	2	3	14	2	1	2	1	3	4	4
ENSG00000237950	14	22	4	11	17	11	17	35	20	20	16	44	16	13	27	15	16	37	13	10	27	15	15	14	15	34	7	15	12	6	17	11	29	19	21	17	19	33	40	39	32	29	13	9	18	20	17	29	20
ENSG00000117408	154	239	90	236	235	254	281	310	292	275	282	184	263	227	335	194	215	353	141	134	243	235	298	251	296	421	284	241	169	244	188	200	279	225	192	208	178	256	256	246	179	220	220	237	283	214	216	300	160
ENSG00000132768	160	260	41	194	244	234	158	206	306	210	218	303	128	122	222	133	153	219	120	105	187	206	216	199	243	257	143	167	126	96	141	139	257	142	169	175	76	177	200	215	175	165	166	158	160	197	171	181	108
ENSG00000117410	1714	1320	488	2023	1736	2196	1739	1986	1501	2663	2152	1059	2230	1844	1278	1309	1509	1905	2074	1695	1829	2108	2802	1631	1747	2545	5575	1931	2379	2345	1542	1577	1154	1647	2177	1809	2755	2187	2911	1618	1570	3204	1983	1522	2415	1877	2124	1746	1330
ENSG00000117411	29	37	8	25	14	14	33	29	17	23	26	8	19	23	35	11	13	22	19	14	29	31	35	21	38	20	23	18	5	20	10	21	28	17	11	15	6	13	25	20	16	28	13	12	16	24	21	22	13
ENSG00000159214	36	27	4	25	37	28	24	47	29	48	53	42	32	22	45	12	26	36	11	26	44	32	56	19	49	71	22	39	22	47	15	39	29	21	24	36	24	39	60	32	11	62	23	19	46	31	38	36	15
ENSG00000196517	50	44	78	63	14	55	160	38	316	64	53	27	144	39	178	253	342	85	211	93	73	56	97	206	58	110	140	165	475	48	41	87	57	127	91	163	135	89	73	167	120	43	70	182	67	99	89	43	266
ENSG00000230615	68	44	26	27	16	35	59	31	103	74	137	37	82	27	95	94	228	46	115	75	65	35	56	126	53	54	85	111	310	43	37	28	47	39	63	52	88	51	48	78	83	49	43	47	91	85	116	28	83
ENSG00000227163	0	0	0	0	0	0	0	0	0	3	1	0	0	0	0	0	1	0	2	1	0	0	0	0	0	0	1	0	0	0	0	0	0	1	0	0	0	1	0	0	1	0	0	0	0	0	0	0	1
ENSG00000271647	1	0	0	0	0	0	0	0	1	1	0	1	4	1	0	0	0	3	1	0	0	2	1	1	0	1	0	0	0	1	1	1	6	3	0	2	0	1	1	1	0	1	0	1	1	0	2	0	0
ENSG00000239560	0	0	0	0	0	0	1	0	0	0	0	0	0	6	0	2	5	4	2	1	0	0	0	4	0	0	0	0	1	2	0	1	3	4	6	4	7	4	4	0	1	4	3	2	2	0	0	1	1
ENSG00000171872	0	3	0	0	0	0	0	0	2	2	1	7	0	0	1	7	3	3	2	2	0	0	0	1	7	1	4	0	3	3	1	3	1	1	7	3	2	2	1	7	4	6	4	3	2	0	2	0	9
ENSG00000233514	0	0	0	0	0	1	0	0	2	0	1	1	0	1	0	3	1	0	0	0	0	1	1	0	0	0	0	0	0	1	0	0	0	0	0	0	0	0	1	0	0	2	0	0	0	0	1	1	0
ENSG00000283039	0	1	0	0	0	0	1	4	5	0	0	1	3	0	4	4	2	3	1	0	0	0	0	0	1	3	0	1	0	1	5	0	1	3	3	3	2	0	5	3	7	12	1	0	0	1	1	0	3
ENSG00000226804	0	0	0	0	0	0	0	0	2	1	0	0	0	3	0	2	0	2	0	3	0	0	2	0	0	1	1	0	2	0	0	0	1	4	0	2	1	0	0	1	1	5	0	0	0	0	1	0	5
ENSG00000200171	0	0	0	0	0	0	0	0	1	0	0	0	1	0	0	3	0	0	0	1	2	0	1	0	0	0	2	1	0	0	0	0	0	0	0	0	0	0	0	0	1	5	0	0	0	0	0	0	1
ENSG00000238037	0	0	0	0	0	0	0	0	0	0	0	0	0	0	0	0	0	0	0	0	0	0	0	0	0	1	0	2	0	0	0	0	0	0	5	1	0	0	0	0	0	0	0	0	0	1	0	0	0
ENSG00000227994	0	0	0	0	0	0	0	0	0	0	0	0	0	0	0	2	0	0	1	3	0	0	0	0	0	0	0	0	0	0	0	0	1	0	0	0	0	3	0	0	0	0	1	0	0	0	0	0	0
ENSG00000271329	0	0	0	0	0	0	0	0	2	0	0	0	0	1	0	1	0	0	0	0	1	0	0	0	0	0	0	0	0	0	0	0	0	0	1	2	0	0	2	0	0	4	0	0	2	0	0	1	2
ENSG00000178028	378	451	90	435	512	477	527	474	514	496	628	698	399	499	807	380	612	647	304	354	526	484	543	461	596	648	542	492	280	322	505	368	565	449	419	584	338	689	694	542	487	513	334	410	380	464	401	530	386
ENSG00000117419	217	349	49	293	286	272	298	333	321	203	310	334	213	262	417	163	257	322	147	158	311	318	310	225	343	331	184	306	159	159	211	266	364	245	218	273	143	367	312	329	271	241	246	284	257	323	178	349	215
ENSG00000233602	12	38	6	30	23	23	31	53	53	10	45	39	40	33	47	30	43	66	19	25	34	40	20	44	46	65	28	21	11	10	39	18	63	39	34	45	19	48	45	25	28	37	30	29	23	41	12	35	19
ENSG00000199385	0	0	0	0	0	0	0	0	0	0	0	0	0	0	0	0	0	0	0	0	0	0	2	0	0	0	0	0	0	0	0	0	0	0	0	0	0	0	1	0	0	1	0	0	0	0	0	0	0
ENSG00000187147	887	1252	212	1159	1419	1163	974	1220	1088	1158	1303	1277	800	991	1461	837	925	1423	713	732	1309	1149	1326	914	1339	1278	1113	1011	625	793	934	857	1235	914	1058	1144	818	1133	1416	1166	980	1239	1044	1007	1106	1121	1054	1332	841
ENSG00000263381	0	0	0	0	0	0	0	1	0	0	0	0	0	0	0	0	0	0	0	0	0	0	0	0	1	0	0	2	0	0	0	0	0	0	0	0	0	0	0	0	2	1	0	0	0	0	0	0	1
ENSG00000126106	36	19	10	37	29	38	21	41	39	35	39	22	22	25	44	19	22	40	23	30	27	57	52	20	32	40	25	24	21	33	9	18	33	34	28	28	31	41	42	44	36	45	31	34	38	35	30	19	27
ENSG00000198520	149	148	23	118	230	131	124	109	147	143	83	83	85	64	121	50	81	122	60	50	142	145	135	166	114	164	83	158	116	78	57	102	157	75	62	66	73	148	88	92	88	98	95	114	106	97	128	119	57
ENSG00000199377	1	5	6	3	18	5	4	12	1	15	13	47	4	4	5	1	1	4	5	13	5	4	1	4	1	2	2	6	9	2	2	1	4	3	4	5	2	5	4	11	2	3	0	2	1	6	30	9	3
ENSG00000200169	0	1	0	0	3	0	0	3	2	7	2	6	0	3	3	0	2	1	0	1	3	0	0	1	5	0	2	2	1	1	1	0	3	2	1	0	1	2	7	0	1	3	0	0	0	6	9	0	0
ENSG00000142945	15	38	42	27	24	22	10	14	54	28	14	24	14	21	30	16	84	37	7	22	21	9	17	20	15	23	14	21	36	11	12	17	41	24	29	13	19	19	26	21	20	16	15	14	9	16	29	13	20
ENSG00000225721	7	4	1	11	22	9	6	12	7	10	12	13	4	14	22	1	5	11	1	3	12	3	15	5	12	16	6	8	6	2	8	8	18	0	7	4	3	9	13	13	7	10	10	5	4	20	14	12	2
ENSG00000142937	3669	5076	771	4776	12675	4962	4310	2929	3931	6425	3086	7521	2637	3215	5837	2048	3374	2592	3594	2295	6408	5241	5613	3915	3424	4564	1925	5431	3310	1229	2525	2515	3981	3046	2833	3971	3182	1990	6046	4506	3405	2987	3600	3924	2599	4487	8474	4457	2566
ENSG00000264294	0	0	0	0	0	0	0	0	0	0	0	0	0	0	0	0	0	0	0	0	0	0	0	0	0	0	0	0	0	0	0	0	0	0	0	0	0	0	0	0	0	0	0	0	0	0	0	0	0
ENSG00000200913	11	14	7	20	22	23	20	28	16	28	19	26	13	11	35	14	14	19	4	18	24	12	24	10	15	21	15	15	14	12	5	13	14	20	10	12	12	8	47	16	16	7	6	10	6	20	17	9	12
ENSG00000202031	0	0	0	0	0	0	0	0	0	0	0	0	0	0	0	0	0	0	0	0	0	1	1	0	0	0	0	0	0	0	0	0	0	0	0	0	0	0	0	0	0	0	0	0	0	0	0	0	0
ENSG00000207421	0	0	0	0	0	0	0	0	0	0	0	0	0	0	0	0	0	0	0	0	0	0	0	0	0	0	0	0	0	0	0	0	0	0	0	0	0	0	0	0	0	0	0	0	0	0	0	0	0
ENSG00000281859	0	0	0	0	0	0	0	0	0	0	0	0	0	0	0	0	0	0	0	0	0	0	0	0	0	0	0	0	0	0	0	0	0	0	0	0	0	0	0	0	0	0	0	0	0	0	0	0	0
ENSG00000234093	0	2	0	0	1	0	1	0	1	1	0	0	1	0	0	0	1	3	0	1	0	0	0	0	0	0	0	0	0	0	1	0	2	1	0	4	1	1	0	3	1	2	2	2	1	0	2	0	0
ENSG00000142959	8	1	1	4	8	3	1	4	11	21	12	6	7	7	17	5	4	9	7	5	4	7	10	8	20	19	10	11	0	5	1	10	11	5	10	2	5	13	12	11	9	14	12	3	15	7	12	12	11
ENSG00000173846	370	366	82	484	451	577	489	305	382	480	400	326	421	390	458	220	228	489	292	339	421	540	562	540	489	722	1143	356	285	454	444	425	331	385	380	393	344	455	574	316	325	442	349	381	676	363	467	477	310
ENSG00000188396	31	11	9	19	10	32	30	11	11	31	7	9	27	28	17	2	17	8	24	34	15	35	18	24	21	21	106	12	6	32	24	23	12	38	30	8	23	23	43	23	20	29	27	22	52	34	10	34	14
ENSG00000222009	74	29	10	62	55	91	85	92	60	97	115	38	87	83	103	40	57	111	50	79	44	104	89	90	91	163	259	38	55	110	93	76	52	67	82	69	79	134	116	69	54	122	44	48	113	73	90	63	66
ENSG00000117425	12	6	5	17	6	14	17	24	20	21	11	8	18	10	19	8	7	11	14	9	9	24	22	22	12	18	15	15	8	3	9	16	19	19	19	12	11	19	20	17	13	24	15	15	11	17	4	18	28
ENSG00000202444	0	0	0	0	0	0	0	0	0	0	0	0	0	0	0	0	0	0	0	0	0	0	0	0	0	0	0	0	0	0	0	0	0	0	0	0	0	0	0	0	0	0	0	0	0	0	0	0	0
ENSG00000226499	2	1	3	2	0	5	3	6	5	0	12	6	2	4	11	8	6	10	6	1	9	3	6	0	10	7	3	6	0	4	2	2	7	2	7	7	5	11	4	8	10	3	3	2	0	8	4	10	4
ENSG00000070785	147	199	52	182	202	177	152	243	248	190	193	230	141	136	263	119	214	266	92	127	190	178	230	147	200	200	118	163	101	108	157	138	245	164	157	218	110	207	253	229	157	176	154	179	137	172	160	193	128
ENSG00000253039	0	0	0	0	1	0	0	0	0	0	0	0	1	0	0	0	0	1	0	0	0	0	0	0	0	0	0	0	0	0	0	0	0	1	0	0	0	0	0	2	0	0	0	0	0	0	0	0	1
ENSG00000229815	0	0	0	0	0	1	0	0	2	0	0	0	0	0	0	0	0	0	4	0	0	1	0	0	1	2	0	0	0	2	0	0	0	0	0	3	0	0	0	0	0	2	0	0	0	0	0	0	2
ENSG00000232369	0	1	0	0	0	1	0	0	1	0	0	0	0	0	0	0	0	0	0	2	0	0	0	0	0	0	0	0	0	0	0	0	0	1	0	0	0	0	1	0	0	0	0	0	2	0	0	0	1
ENSG00000268949	0	0	2	0	1	1	1	1	0	1	0	0	0	3	0	6	2	4	1	1	1	0	0	1	2	1	2	1	0	0	0	0	11	4	3	0	3	2	3	1	1	0	2	0	1	0	1	2	8
ENSG00000126107	321	363	162	398	448	362	542	538	615	494	616	364	472	419	792	580	901	584	459	400	459	286	497	666	591	656	566	604	586	492	347	386	531	416	432	499	417	586	516	419	483	468	401	382	655	548	463	457	359
ENSG00000126088	251	340	91	303	349	264	303	452	391	442	372	386	371	348	474	339	490	458	338	288	343	237	433	298	376	434	337	439	543	317	307	209	426	341	295	399	368	402	571	422	347	345	208	316	248	418	408	253	321
ENSG00000162415	66	49	11	74	93	66	60	51	74	32	36	58	51	39	49	33	52	37	31	39	95	32	132	71	51	72	28	94	18	14	32	37	54	36	35	52	17	27	46	40	40	62	49	47	33	64	54	58	41
ENSG00000234315	1	0	0	1	2	0	1	0	0	0	1	1	2	0	0	0	2	0	1	1	0	0	2	0	2	1	1	2	1	0	0	0	2	1	2	2	3	2	6	1	1	6	0	2	0	0	0	4	1
ENSG00000281912	14	13	7	13	18	10	13	13	21	10	11	32	15	5	17	12	13	16	3	5	19	30	29	8	9	8	7	15	16	8	19	10	16	19	14	23	10	12	27	19	16	22	19	10	11	15	16	13	9
ENSG00000186603	3	8	5	3	4	7	3	5	13	7	1	3	3	5	2	5	7	2	5	7	10	10	4	3	1	9	4	2	3	1	4	5	1	6	2	0	2	3	2	5	3	18	8	3	2	4	5	20	2
ENSG00000132781	142	154	41	199	226	205	215	207	173	193	245	221	168	174	275	124	149	183	76	116	280	236	199	176	212	243	160	188	107	93	158	148	209	159	153	186	118	233	248	197	137	240	124	163	144	157	178	216	104
ENSG00000132773	113	159	36	156	176	147	134	179	176	165	132	197	102	109	195	99	108	133	80	105	175	173	199	127	167	207	152	126	71	89	121	113	145	117	117	140	105	172	212	161	145	162	142	123	126	129	134	177	96
ENSG00000070759	190	221	83	281	229	227	269	308	220	250	310	212	302	179	147	133	239	290	217	131	292	262	328	285	298	248	481	248	363	359	209	266	134	177	224	235	268	362	283	189	223	404	234	192	382	241	320	239	178
ENSG00000236872	0	0	0	0	0	0	0	0	1	0	0	0	1	2	0	0	0	2	3	1	0	0	0	0	0	0	0	0	0	0	0	0	1	1	1	1	0	0	0	0	0	0	0	0	0	0	0	0	0
ENSG00000280670	36	31	4	15	20	9	16	54	16	33	21	55	33	10	13	5	5	19	9	22	29	29	16	31	12	64	31	15	13	21	47	10	62	6	37	15	4	15	45	5	16	20	14	32	71	31	18	15	31
ENSG00000132763	56	77	19	61	63	79	60	64	74	83	35	105	52	43	73	34	60	71	64	35	63	84	79	62	79	80	36	80	31	28	75	52	100	47	56	90	40	58	109	65	68	68	46	76	69	93	63	98	51
ENSG00000117450	722	1036	308	886	1070	807	745	1749	1864	1593	1264	1363	1031	1302	1410	1063	1556	1715	854	860	1022	673	1153	718	1244	1571	798	1292	1494	1137	908	558	1872	1174	1086	1208	1033	1207	1586	1428	1046	831	632	792	660	1277	1408	730	826
ENSG00000234379	0	0	0	0	0	0	0	1	0	0	0	0	0	1	0	4	0	0	2	0	0	0	0	0	0	0	0	0	0	0	0	0	1	3	3	0	1	0	0	0	1	2	0	0	0	0	0	1	3
ENSG00000117448	379	374	105	430	610	450	406	591	480	613	486	385	338	335	453	261	382	468	338	223	514	436	627	401	412	570	333	401	310	338	261	384	492	305	334	348	323	346	503	418	336	408	379	374	460	477	441	403	263
ENSG00000281133	0	0	0	0	0	1	0	0	0	0	1	3	0	0	0	0	0	1	0	0	1	0	3	0	0	2	0	0	1	0	0	0	0	0	1	0	0	0	3	0	0	0	1	1	0	0	2	1	0
ENSG00000280836	0	0	0	3	0	0	0	1	3	0	0	0	0	2	0	0	0	2	0	1	2	2	3	0	0	1	0	0	0	1	0	0	8	0	0	0	0	0	3	0	1	0	0	0	0	2	2	1	2
ENSG00000132780	593	750	316	671	886	767	683	925	815	858	872	1116	771	661	998	562	889	1013	503	503	832	763	808	603	908	867	676	649	612	695	687	541	990	656	696	819	557	1233	1079	919	745	1017	570	512	718	680	819	811	520
ENSG00000281112	0	0	0	0	0	0	0	0	0	0	0	0	0	0	0	0	0	2	3	0	0	0	0	0	0	0	0	0	0	0	0	0	0	1	0	2	0	0	0	0	0	0	0	0	0	0	0	0	0
ENSG00000281825	0	0	0	0	1	0	0	0	0	0	0	0	0	0	0	0	0	1	0	1	0	0	0	0	0	0	0	0	0	2	0	0	0	0	2	0	0	0	0	0	0	2	0	0	0	0	0	0	0
ENSG00000159588	127	99	56	134	169	169	201	209	160	191	275	141	238	155	173	143	141	266	78	102	158	133	164	208	226	331	503	121	130	355	187	205	105	130	142	131	146	358	182	116	122	272	145	112	282	120	209	162	109
ENSG00000159592	2083	2333	880	2524	2841	2596	2693	2641	2439	2603	2718	2212	2309	2020	2357	1602	2318	2689	1623	1716	2965	2586	3135	2877	2652	2730	3844	2362	2929	2727	2357	2390	2245	1888	2182	2247	2206	2963	2900	2197	1951	2694	2408	2322	3123	2161	2808	2768	1633
ENSG00000225447	45	41	20	62	74	53	51	98	71	30	41	64	43	48	52	38	41	44	33	48	67	45	54	47	51	41	55	49	79	52	77	35	57	37	39	57	34	70	67	47	46	78	61	47	43	63	37	65	40
ENSG00000234329	104	122	40	141	131	146	128	219	160	103	177	116	194	98	134	109	119	198	65	104	188	154	120	122	204	139	256	157	147	193	187	128	149	135	121	145	118	216	142	159	117	152	113	153	138	142	94	147	87
ENSG00000159596	182	241	68	231	274	219	188	200	207	283	185	266	193	177	223	98	178	209	125	132	272	218	274	151	184	197	155	220	169	168	153	156	250	176	183	163	141	197	278	231	185	191	158	182	173	185	202	156	123
ENSG00000197429	105	141	31	160	193	173	154	163	140	163	188	217	143	112	201	91	145	207	97	117	200	157	171	173	205	156	181	175	93	113	168	166	186	98	164	159	115	169	237	168	153	188	133	155	170	161	179	212	117
ENSG00000230896	13	2	4	14	15	6	21	10	4	4	13	8	13	9	12	2	5	10	6	6	28	12	15	13	8	13	5	8	4	5	6	12	17	6	8	5	4	5	17	8	14	8	9	15	10	10	3	19	7
ENSG00000236111	0	0	0	0	0	0	0	0	0	1	0	0	0	5	0	0	0	2	0	0	0	0	0	0	1	2	1	0	0	0	0	0	3	0	0	0	0	0	0	3	1	3	0	0	0	0	1	0	3
ENSG00000086015	174	141	49	238	197	231	236	271	187	192	270	171	158	194	249	137	158	239	95	114	214	181	273	221	175	248	280	167	117	238	154	204	217	166	163	174	89	213	187	112	149	183	157	156	214	170	144	252	132
ENSG00000232467	0	0	0	0	0	1	0	0	0	0	0	0	0	0	0	0	0	0	1	0	0	0	0	0	0	0	0	0	0	2	2	0	0	0	0	0	2	0	2	1	0	1	0	0	0	0	0	0	1
ENSG00000117461	46	27	23	55	51	43	111	99	39	65	101	19	38	31	92	31	100	76	24	17	47	39	57	55	65	44	53	24	53	42	21	49	60	25	44	35	20	83	60	62	27	43	36	27	23	47	53	36	55
ENSG00000278139	0	0	0	0	0	0	0	0	0	0	0	0	0	0	0	0	0	0	0	0	0	0	0	0	0	0	0	0	0	0	0	0	0	0	0	0	0	0	0	0	0	0	0	0	0	0	0	0	0
ENSG00000226957	0	1	0	0	0	0	0	1	2	3	0	0	1	4	0	1	1	2	3	0	0	0	0	0	1	0	1	0	0	0	0	0	1	3	4	0	1	0	0	3	1	4	0	0	1	0	2	0	4
ENSG00000233114	0	0	0	0	0	0	0	0	1	1	0	0	0	0	2	1	0	0	0	2	0	0	0	0	0	0	0	0	0	2	0	0	0	0	0	0	0	0	0	0	0	2	0	0	0	0	0	0	3
ENSG00000227857	0	0	0	0	2	0	2	2	0	0	1	1	0	0	1	0	0	3	1	1	0	3	0	1	0	2	0	2	0	0	0	1	0	1	3	0	0	1	1	1	1	3	0	0	0	1	1	1	2
ENSG00000117472	0	1	0	0	0	3	5	0	4	1	1	0	1	1	2	2	0	2	3	2	1	3	0	6	0	0	1	2	1	3	2	2	7	15	2	2	3	6	5	3	3	18	2	0	2	1	2	2	13
ENSG00000250719	0	0	0	0	0	0	0	0	0	0	0	0	0	0	4	0	0	0	0	0	0	1	0	1	2	0	0	0	0	0	0	0	0	1	0	0	0	1	0	0	0	0	0	0	0	0	0	0	1
ENSG00000085998	236	335	74	244	363	275	320	331	274	284	284	381	167	239	416	164	256	350	178	156	276	278	281	321	275	349	182	219	131	142	236	220	322	217	234	255	151	287	312	261	255	216	224	231	202	303	255	264	150
ENSG00000171357	1	3	0	5	7	1	3	2	8	2	15	0	4	1	10	5	1	4	4	7	2	6	4	0	8	2	4	1	3	0	2	2	1	10	3	0	0	1	9	12	7	8	4	3	5	4	4	10	2
ENSG00000085999	5	2	11	7	9	11	4	6	8	13	7	19	4	8	15	12	16	23	9	14	10	4	11	10	6	18	18	12	9	17	10	6	25	6	11	13	8	17	12	15	21	23	7	2	4	6	12	7	15
ENSG00000132128	344	517	180	506	519	494	507	612	624	486	611	515	430	447	606	318	507	678	304	325	553	515	532	476	537	717	411	469	325	336	364	440	566	404	449	496	296	555	543	498	444	510	385	471	463	516	468	547	370
ENSG00000173660	332	446	119	355	639	335	346	422	459	569	355	674	335	386	570	299	549	453	468	285	393	338	442	341	365	481	270	363	405	264	260	219	475	416	374	410	424	379	677	450	462	439	385	315	260	387	513	328	346
ENSG00000117481	204	303	60	245	353	266	269	345	339	281	316	360	348	269	352	190	254	319	174	172	314	324	288	280	247	380	220	263	163	239	341	278	314	219	236	295	264	300	302	325	265	311	289	252	296	294	304	320	231
ENSG00000225779	6	0	1	4	6	4	3	9	3	1	4	6	4	4	11	1	0	4	2	2	4	4	6	2	6	3	3	1	1	3	9	3	6	3	3	6	8	13	10	7	2	11	9	2	1	1	2	3	6
ENSG00000117480	117	102	13	132	181	121	68	201	154	175	279	107	109	146	96	54	94	178	85	51	118	137	140	142	116	191	111	137	60	170	142	147	126	93	130	87	67	136	143	110	82	132	144	116	159	139	148	104	61
ENSG00000232022	22	22	8	74	56	14	44	97	35	19	110	57	19	23	120	43	16	37	45	29	35	35	21	48	100	124	62	31	5	18	24	45	30	41	32	86	20	27	21	31	37	60	20	18	39	41	44	38	47
ENSG00000224863	0	0	0	1	0	0	2	0	0	1	0	2	1	1	0	0	3	0	6	3	3	0	0	2	0	1	1	1	0	0	0	0	2	1	6	1	2	0	4	1	1	5	0	0	0	0	2	0	5
ENSG00000197587	0	0	0	0	2	2	1	1	3	0	1	0	1	1	3	1	1	3	2	2	1	1	4	1	1	1	0	1	3	0	2	3	6	1	4	5	2	0	3	3	4	4	2	5	1	0	2	4	7
ENSG00000282881	3	6	0	2	2	2	0	0	0	0	0	0	4	1	0	1	0	3	2	0	1	2	0	0	0	0	2	0	0	3	1	0	0	3	2	1	0	0	1	0	3	6	1	7	0	0	0	1	5
ENSG00000269956	0	1	0	1	4	1	5	1	3	6	2	4	1	3	9	5	0	6	2	7	2	0	2	0	1	3	4	2	6	0	2	0	8	3	7	1	2	6	2	1	6	6	6	4	0	4	2	3	4
ENSG00000162456	1	0	0	2	2	1	0	0	1	0	0	1	4	0	2	3	4	2	4	5	2	1	1	2	0	3	2	0	2	3	0	4	4	4	2	1	4	0	7	9	6	7	0	3	3	0	0	2	11
ENSG00000079277	1198	1150	698	1778	1323	1499	1663	2811	1260	1975	2677	1078	1571	1140	1391	972	1064	2537	1111	1144	1237	1460	2217	1722	1708	1765	4780	1360	1826	3222	2116	2068	1134	1006	1664	1177	1635	3287	1851	1132	1191	2113	1231	998	2882	1393	1515	1767	867
ENSG00000142961	751	884	247	828	894	786	939	1400	982	1121	1271	984	996	861	1265	698	1024	1556	684	715	954	839	1046	776	1118	1305	1458	931	995	1823	904	774	898	780	717	871	963	1931	1343	944	898	1090	611	599	1049	822	804	805	780
ENSG00000123472	290	414	107	410	493	413	378	295	361	262	308	348	221	193	419	197	303	373	180	153	448	379	456	358	318	265	235	338	214	177	271	332	377	208	223	249	158	338	356	304	276	309	328	343	327	294	311	391	209
ENSG00000233647	4	0	0	8	5	10	5	2	2	9	11	9	4	7	3	0	2	5	7	0	3	8	0	3	8	7	4	5	5	1	1	2	3	1	3	5	4	4	1	2	2	11	2	2	8	1	4	2	3
ENSG00000186118	0	0	0	0	0	0	0	1	1	1	0	0	1	2	5	6	2	3	1	2	0	3	1	0	3	1	4	3	0	0	2	3	2	6	0	0	1	4	2	1	1	6	0	0	0	0	3	0	8
ENSG00000228237	0	0	0	0	1	1	2	0	1	1	0	1	1	0	1	0	1	5	1	3	0	0	0	0	1	2	2	1	3	0	1	0	1	4	4	1	0	1	0	2	1	0	0	0	2	0	0	0	1
ENSG00000159658	1610	2124	727	2430	2533	2299	2469	2110	1981	2068	2239	1695	1935	1803	2387	1310	1852	2585	1207	1264	2654	2131	2735	2532	2315	2187	2323	2084	1645	1626	1718	1990	2245	1741	1793	1854	1527	2053	2076	2115	1606	2287	2063	1997	2303	2008	1974	2769	1588
ENSG00000236476	0	0	0	0	0	1	0	0	2	0	0	0	1	1	0	0	0	0	2	1	1	0	0	1	0	2	1	0	0	0	0	0	1	3	3	1	1	1	2	0	1	3	0	0	0	0	0	2	3
ENSG00000142973	2	3	1	2	1	5	9	4	8	3	9	3	4	7	13	4	7	13	13	5	6	2	4	3	3	23	3	3	2	4	1	1	22	17	4	11	10	1	15	5	24	10	2	1	0	9	6	0	13
ENSG00000154198	1	2	0	1	1	0	0	0	5	2	0	0	4	7	0	2	2	7	7	5	0	1	2	3	1	0	0	1	4	2	0	0	4	4	10	0	3	0	3	8	5	16	2	1	0	1	3	0	17
ENSG00000238145	0	0	0	0	0	0	0	0	2	0	0	0	0	2	0	0	0	1	1	3	0	0	0	0	0	1	2	0	0	0	3	0	1	0	2	0	1	0	0	1	0	4	0	0	0	0	0	0	0
ENSG00000187048	1	0	0	1	1	2	0	1	7	0	0	3	7	2	2	7	1	4	8	6	3	2	1	0	1	5	6	3	0	4	2	0	7	12	15	4	3	2	7	5	6	15	3	0	0	2	6	0	21
ENSG00000259832	0	0	0	0	0	1	0	0	0	0	0	0	0	0	0	3	1	1	1	1	0	1	0	0	0	0	1	1	0	0	0	0	0	1	0	0	0	1	0	0	1	0	0	0	0	0	0	0	0
ENSG00000261196	0	0	0	0	0	0	0	0	0	0	0	0	0	0	0	0	1	0	1	0	0	0	0	0	1	0	0	0	1	0	1	0	0	0	1	0	0	0	2	0	0	2	0	0	0	0	0	0	0
ENSG00000261593	0	0	0	0	0	0	0	0	2	0	0	0	0	0	1	1	0	0	0	0	1	0	0	0	0	0	0	0	0	2	1	0	1	0	0	0	0	0	0	0	0	3	0	0	0	0	0	0	0
ENSG00000261290	0	2	0	0	0	0	0	0	0	0	0	0	0	0	1	0	0	0	0	0	0	0	0	0	2	0	0	0	0	0	0	1	0	2	0	0	0	0	0	7	1	0	1	0	0	0	0	0	0
ENSG00000186377	2	0	0	2	0	3	1	2	7	7	6	0	4	3	9	9	5	6	4	1	5	5	3	3	1	1	4	1	0	2	3	0	6	7	7	1	6	1	4	7	6	12	0	4	1	0	0	2	7
ENSG00000186160	0	1	0	1	0	0	1	1	3	2	1	0	2	0	2	5	10	2	4	4	2	0	5	0	2	0	2	7	1	4	3	0	10	5	7	4	1	5	5	4	4	9	0	0	0	0	5	1	13
ENSG00000225154	0	0	0	0	0	0	0	0	4	0	1	0	0	1	1	3	0	0	0	5	4	1	0	0	0	0	0	0	0	2	0	0	0	3	0	0	0	0	1	0	1	0	0	0	0	0	2	0	2
ENSG00000225506	11	6	0	2	1	6	2	7	3	12	8	6	17	12	6	9	14	8	12	4	7	0	2	3	0	5	10	7	18	7	11	2	10	6	7	6	11	10	3	1	11	8	3	4	5	4	12	0	16
ENSG00000162365	1	1	0	1	2	1	0	1	5	1	2	2	4	1	10	2	2	7	13	5	2	6	1	0	3	5	4	2	0	6	4	4	11	9	14	0	8	1	10	9	13	14	1	1	0	2	4	0	14
ENSG00000225514	0	0	0	0	0	0	1	0	0	0	1	0	2	2	0	0	0	7	0	3	0	0	1	0	0	0	1	0	0	0	0	0	2	1	3	0	2	2	1	0	2	2	0	0	0	0	1	0	1
ENSG00000224805	8	8	2	1	1	12	11	22	34	14	23	2	10	15	7	15	25	21	17	7	6	5	13	16	9	21	30	19	60	22	6	12	10	9	19	17	22	38	17	16	20	18	13	11	9	15	10	6	36
ENSG00000162366	556	536	505	542	249	774	528	537	262	556	718	549	1340	269	1180	538	461	522	1755	1467	1225	526	1337	1334	599	1464	1569	1847	4777	326	821	817	445	1743	872	1220	2854	929	1022	1100	1060	512	506	683	1110	1381	733	390	2301
ENSG00000162367	593	557	406	414	214	478	1046	402	1215	518	764	225	1139	327	1210	1057	1624	514	1005	571	442	307	710	1315	627	712	1285	803	1952	445	337	700	365	589	745	733	790	1182	526	505	797	401	713	908	723	632	536	356	1135
ENSG00000226252	4	6	1	2	1	8	2	5	21	17	3	0	14	18	7	4	9	9	18	5	8	5	2	2	15	7	6	12	36	10	5	3	14	1	4	7	3	4	10	18	7	12	6	10	7	8	8	4	13
ENSG00000123473	350	241	291	351	123	255	525	156	518	334	320	181	456	146	144	253	489	259	494	260	399	191	463	871	308	330	591	267	1140	290	281	296	229	329	239	174	411	473	218	244	317	197	259	471	700	370	368	206	361
ENSG00000162368	978	1353	266	1242	2211	1022	1274	731	815	1263	766	1460	638	733	1226	601	791	736	727	533	1483	1252	1572	1077	810	802	499	938	906	434	600	604	921	776	707	1044	789	581	1158	816	605	606	874	1032	712	743	1337	1135	672
ENSG00000225762	1	1	0	3	1	4	3	1	2	2	2	0	0	0	8	0	2	9	3	0	8	1	2	0	1	2	2	1	1	1	1	1	0	5	4	1	1	2	0	1	4	7	0	0	0	2	2	0	3
ENSG00000186790	2	1	0	4	0	8	0	0	0	0	0	0	0	0	3	0	2	0	1	5	2	0	0	2	0	2	0	0	3	0	0	5	1	0	0	0	0	0	1	4	0	2	6	6	0	1	7	1	4
ENSG00000237424	24	20	12	39	41	59	57	51	29	47	64	47	36	24	72	36	54	70	25	30	64	44	45	35	48	58	44	27	11	28	46	32	61	37	24	38	27	39	56	40	29	43	30	22	30	19	23	53	48
ENSG00000186564	11	18	2	24	29	27	16	10	12	15	7	10	7	14	31	2	16	25	7	12	35	24	27	17	7	11	13	3	0	12	7	13	16	7	4	13	9	10	14	14	14	21	17	9	10	9	12	18	14
ENSG00000271355	0	0	0	0	0	0	0	0	0	0	0	0	0	0	0	3	0	0	0	0	0	0	0	0	1	0	1	0	0	2	0	0	0	0	0	3	0	0	0	5	0	0	0	0	0	0	0	0	0
ENSG00000229554	0	0	0	0	0	0	0	0	0	0	0	1	0	0	0	1	0	0	3	1	0	0	0	0	0	0	0	0	0	0	0	0	0	1	2	1	2	0	0	0	1	1	0	0	0	0	1	0	0
ENSG00000227883	0	0	0	0	1	0	0	1	2	0	0	0	0	0	0	1	2	4	0	1	0	0	1	0	0	0	0	0	0	2	0	0	0	2	0	1	0	1	0	0	0	2	0	0	0	0	3	0	1
ENSG00000227947	0	0	0	0	1	1	0	3	1	0	0	0	4	3	3	3	0	1	2	0	0	0	2	0	1	0	1	0	0	1	0	0	1	2	0	1	0	4	1	4	3	9	3	0	0	0	0	1	2
ENSG00000269113	6	0	1	8	0	6	0	2	2	12	2	1	5	8	2	3	0	7	6	8	4	5	0	3	3	2	1	4	2	3	4	6	14	11	5	9	18	5	8	13	12	19	15	10	2	2	4	3	12
ENSG00000223814	0	0	0	0	0	0	0	0	0	0	0	0	0	0	0	0	0	0	0	0	0	0	0	0	0	0	0	0	0	0	0	0	0	0	0	0	0	0	0	0	0	0	0	0	0	0	0	0	0
ENSG00000225028	0	2	0	0	0	3	2	0	0	1	0	1	6	2	4	3	1	5	3	4	6	3	0	0	1	0	2	0	0	5	0	6	8	4	0	0	0	0	2	6	3	2	1	1	0	0	0	3	3
ENSG00000226133	0	1	0	1	5	0	0	1	4	1	0	2	0	1	5	1	4	5	12	9	2	1	1	1	1	4	0	2	0	4	1	0	4	5	7	3	6	0	4	2	2	2	1	5	0	0	3	0	9
ENSG00000231413	0	0	0	0	0	1	0	0	0	1	0	0	4	0	0	0	0	0	3	0	0	0	0	0	1	0	0	0	0	0	0	0	3	0	0	1	0	0	1	0	1	2	0	0	0	0	0	0	0
ENSG00000237180	0	0	0	0	0	0	0	0	4	0	0	0	0	2	2	0	0	1	0	0	1	1	0	1	0	0	1	1	0	0	1	1	0	0	0	1	0	0	1	1	1	0	0	1	0	0	0	0	1
ENSG00000242267	2	1	2	3	2	0	4	0	0	7	3	6	2	5	8	5	5	14	5	6	1	2	0	0	6	1	3	0	3	6	3	4	14	4	7	5	5	1	6	6	3	9	0	0	1	0	3	0	15
ENSG00000279096	1	4	0	0	1	0	0	0	3	2	2	0	0	6	1	5	5	2	2	1	5	5	1	1	4	4	1	0	1	7	0	1	7	0	3	0	4	2	0	2	1	7	2	1	2	1	0	6	4
ENSG00000223720	0	2	1	0	0	2	0	0	2	1	0	1	2	3	0	4	0	3	5	3	0	0	0	0	1	0	3	1	3	2	0	0	2	1	3	1	2	1	5	5	1	1	0	1	3	1	1	0	0
ENSG00000117834	15	11	3	13	13	17	3	9	16	15	12	13	27	12	4	6	12	19	18	20	20	26	14	18	16	19	77	15	13	40	26	8	12	11	34	11	13	8	25	19	19	35	24	12	16	12	19	17	25
ENSG00000272491	2	6	1	2	7	4	0	14	17	16	17	7	15	6	3	9	7	10	5	1	10	13	3	6	21	9	43	13	8	40	9	7	4	5	11	4	8	31	11	9	8	7	8	5	8	16	9	3	8
ENSG00000279214	1	1	0	1	0	0	0	0	3	0	0	0	0	3	6	0	2	5	5	1	3	0	0	0	0	0	0	4	1	1	2	1	2	3	2	0	1	0	5	1	1	1	4	0	0	1	2	4	5
ENSG00000132122	87	93	48	144	101	123	104	242	142	138	155	100	124	141	86	63	79	171	89	114	125	184	120	183	147	133	417	109	85	294	265	106	117	120	158	104	69	137	164	172	115	173	185	171	150	99	136	165	143
ENSG00000224986	3	6	2	15	6	3	3	12	14	3	24	1	12	12	15	9	7	22	11	5	7	18	5	8	14	8	38	6	8	23	20	6	10	18	16	8	7	16	6	9	10	15	8	2	19	5	0	8	17
ENSG00000206700	0	0	0	0	0	0	0	0	0	0	0	0	0	0	1	2	0	0	0	0	0	0	0	0	2	0	0	0	0	0	0	0	0	0	1	0	0	0	0	0	1	1	0	0	0	0	0	0	0
ENSG00000235105	34	52	59	32	5	44	52	10	10	10	15	7	22	16	38	34	60	13	50	12	22	14	97	181	20	17	24	43	121	11	5	25	5	13	13	24	1	7	15	11	14	8	36	108	56	26	15	20	27
ENSG00000223175	0	0	0	0	0	0	0	0	0	0	0	2	0	0	0	0	0	0	0	0	0	0	0	0	0	0	0	0	0	0	0	0	4	0	0	0	0	0	0	1	0	0	0	0	0	1	0	0	3
ENSG00000232514	1	0	0	0	0	0	0	0	3	0	3	0	0	1	1	3	0	0	0	0	0	0	0	2	0	0	0	1	0	0	0	0	1	4	0	0	0	0	3	2	3	1	0	0	0	0	0	0	2
ENSG00000186094	10	5	1	4	4	7	4	5	12	8	4	2	7	10	14	11	12	22	16	17	9	2	8	3	11	8	6	5	8	8	7	2	10	18	19	1	7	9	6	15	13	29	6	12	1	3	7	2	21
ENSG00000162373	46	46	0	38	30	35	17	13	49	14	8	82	39	20	35	12	18	26	19	34	42	38	27	14	39	20	6	31	18	4	34	10	35	23	17	56	16	24	56	64	61	31	56	53	30	44	41	63	31
ENSG00000229846	0	0	0	0	0	4	0	0	2	1	0	0	0	1	0	1	0	5	0	1	2	2	1	0	0	1	1	0	0	1	1	0	0	1	1	1	0	1	1	0	0	4	1	0	0	0	0	0	2
ENSG00000230114	0	2	0	0	0	0	0	0	2	4	0	0	1	4	1	1	0	0	0	0	0	0	1	0	1	1	0	2	0	0	0	0	6	4	2	0	0	0	0	0	6	6	0	0	0	1	2	0	4
ENSG00000225623	0	1	0	0	0	0	0	0	0	1	0	0	4	0	0	0	2	0	0	1	1	0	0	0	0	0	0	0	0	0	1	0	2	0	3	1	0	0	2	1	1	1	1	0	0	1	2	3	1
ENSG00000237478	0	0	0	0	0	0	0	0	0	0	0	0	0	0	0	0	0	0	0	0	0	0	0	0	0	0	0	0	0	0	0	0	0	2	0	0	0	0	0	0	0	1	0	0	0	0	1	0	0
ENSG00000215887	2	1	0	0	0	0	0	2	4	3	0	1	0	0	3	3	1	2	0	4	2	0	1	0	5	4	1	1	0	1	3	2	1	1	7	0	1	4	0	3	7	7	0	0	0	2	0	0	6
ENSG00000279324	0	0	0	1	0	0	2	0	2	2	1	1	0	1	0	0	0	0	0	3	1	0	0	0	0	0	0	0	1	0	0	0	6	3	1	0	2	1	0	0	0	5	0	2	0	1	0	0	3
ENSG00000233595	0	0	0	0	0	0	0	0	1	0	0	0	0	0	0	0	0	0	0	0	0	0	0	0	0	1	0	0	0	1	0	0	0	2	1	0	0	1	0	0	2	0	1	0	0	0	1	0	4
ENSG00000162374	5	4	1	6	5	4	3	7	6	2	3	5	10	9	3	6	7	7	9	5	2	6	9	3	2	5	4	4	2	7	6	1	12	22	14	6	11	8	7	12	21	16	8	0	1	4	19	3	13
ENSG00000230828	2	0	0	0	4	0	0	0	0	0	0	1	0	2	1	0	0	1	3	0	1	1	0	0	0	0	0	0	0	1	0	0	0	2	0	0	0	0	0	0	0	0	0	0	0	0	1	0	0
ENSG00000237337	0	1	0	0	0	0	0	0	0	0	0	0	1	0	0	4	0	1	4	3	3	4	0	0	0	0	0	0	1	4	1	0	1	0	2	1	1	1	0	0	5	1	0	0	1	1	2	1	1
ENSG00000233407	0	0	0	0	0	2	0	0	0	1	0	0	0	0	0	0	0	0	1	0	0	0	2	0	0	3	0	1	0	2	0	0	1	1	0	0	2	0	4	0	0	1	0	0	0	0	1	0	3
ENSG00000284696	4	1	0	0	0	1	1	2	4	2	1	5	7	10	6	3	1	10	5	9	1	1	0	0	8	6	3	0	1	5	1	5	8	11	6	5	9	0	9	9	8	15	1	2	1	1	1	4	8
ENSG00000284645	1	3	0	3	0	1	0	0	2	6	2	0	0	2	0	7	0	0	5	8	6	0	3	0	0	2	2	2	0	6	3	0	6	6	7	5	1	1	6	0	4	7	1	0	1	2	4	4	3
ENSG00000234080	0	2	0	0	0	5	2	0	1	0	0	0	0	0	1	6	0	1	4	0	4	2	0	0	0	2	1	1	0	0	0	0	2	2	0	0	0	1	1	1	0	0	0	4	0	0	0	1	2
ENSG00000229316	0	0	0	0	1	0	0	0	4	2	0	1	0	0	3	1	0	3	1	1	2	0	0	0	0	0	0	0	0	0	0	0	0	0	2	4	2	0	0	0	1	2	0	0	0	0	0	0	3
ENSG00000225671	0	0	0	0	0	0	0	1	0	1	0	0	0	0	0	0	0	1	0	0	2	0	0	0	0	0	0	0	0	0	0	0	0	2	0	1	0	0	2	0	0	1	0	2	0	0	0	2	3
ENSG00000142700	3	8	0	3	1	17	0	1	3	1	0	1	4	3	1	2	0	5	1	2	3	4	2	1	3	1	0	2	5	1	3	4	4	0	2	2	4	2	3	9	4	11	8	9	2	0	1	3	5
ENSG00000284700	0	1	0	0	0	8	0	2	0	0	0	0	1	2	1	3	3	4	4	0	5	1	1	3	0	1	0	0	0	0	0	2	3	5	2	1	1	1	0	1	1	6	0	0	0	1	0	3	4
ENSG00000185104	466	700	175	777	823	757	694	536	616	446	529	599	406	389	586	322	477	628	336	285	810	730	826	682	605	503	401	530	371	289	463	504	630	437	445	494	302	464	615	513	480	542	618	703	609	570	503	802	342
ENSG00000225767	1	0	0	1	0	1	2	0	2	0	0	0	0	2	2	1	1	5	0	0	0	0	0	1	0	1	1	0	0	0	0	0	1	2	1	1	2	2	0	0	3	6	0	1	0	0	1	0	4
ENSG00000207194	0	0	0	0	0	0	0	0	0	5	3	0	0	0	2	2	0	0	0	0	0	0	0	0	0	0	0	0	0	1	0	0	0	3	0	1	0	0	0	1	1	0	0	0	0	0	0	0	1
ENSG00000230585	0	0	0	0	0	0	0	0	1	0	0	0	1	1	3	0	0	1	1	1	0	0	0	1	0	0	0	1	0	0	0	0	3	1	2	1	2	1	1	0	0	3	0	0	0	0	4	0	1
ENSG00000237130	3	0	0	0	0	0	0	0	0	2	0	0	0	0	0	3	0	3	3	0	0	2	0	0	0	0	0	0	0	0	0	0	3	1	1	1	0	0	0	1	3	0	2	0	0	0	0	0	0
ENSG00000123080	51	48	35	69	67	45	44	53	49	59	53	50	44	39	71	73	75	52	38	44	69	66	61	62	32	35	63	35	82	45	21	40	53	37	45	36	52	26	59	30	46	58	45	43	52	34	55	31	39
ENSG00000265538	0	0	0	0	0	0	0	0	0	0	0	0	0	0	0	0	0	0	0	2	0	0	0	0	1	0	1	0	0	1	0	0	0	0	0	0	0	0	0	0	0	0	0	0	0	0	0	0	0
ENSG00000275816	0	0	0	0	0	0	0	0	3	0	0	0	0	2	0	0	0	0	0	0	0	0	0	0	0	0	1	0	0	0	1	0	2	0	1	0	0	0	0	0	0	0	0	0	1	0	0	0	0
ENSG00000204006	0	0	0	1	0	2	0	0	3	1	0	0	2	1	0	1	1	4	3	1	3	2	0	0	1	7	0	1	0	2	0	1	2	3	1	1	2	4	0	4	7	10	0	0	0	2	0	0	2
ENSG00000200262	0	0	0	0	0	0	0	0	0	0	0	0	0	1	2	2	0	0	0	0	0	0	0	0	0	2	0	0	0	0	0	0	0	1	1	0	1	0	0	0	0	4	0	0	0	0	0	0	0
ENSG00000213478	0	0	0	0	0	0	0	1	0	0	0	0	0	0	0	1	1	0	1	1	0	0	0	0	0	0	0	1	0	0	0	0	0	0	0	2	0	0	0	0	3	2	0	0	0	0	3	0	2
ENSG00000203356	0	0	0	0	0	2	2	5	2	5	1	1	2	2	8	6	3	1	7	1	0	0	5	5	4	3	3	4	3	1	2	1	5	3	5	2	0	4	2	8	8	8	1	4	1	2	5	0	7
ENSG00000123091	2036	1255	779	1381	1281	1337	3223	1150	1991	1676	1414	951	2485	739	1636	1989	2265	903	1546	1359	2035	1427	2439	3069	1060	1417	2086	2067	5463	919	922	1529	1040	1027	860	1278	1420	1496	1475	1091	1086	792	1351	1689	1782	1556	1915	1121	1532
ENSG00000233406	0	0	0	0	0	1	0	1	0	0	0	0	0	1	0	2	1	0	0	1	0	1	0	0	0	0	2	0	0	6	0	0	1	0	0	0	4	0	1	2	1	1	4	0	0	0	0	0	2
ENSG00000236434	0	0	0	0	0	0	0	0	0	0	0	0	2	0	0	1	0	0	0	0	1	0	0	0	0	0	0	0	0	0	1	0	1	1	2	0	1	0	0	0	3	1	0	0	0	0	1	0	4
ENSG00000085831	28	16	5	18	16	27	22	25	37	27	21	5	19	14	30	30	25	22	34	16	18	13	23	28	21	15	20	11	36	26	9	30	29	33	18	23	11	23	31	27	21	44	39	23	25	27	27	32	36
ENSG00000261664	0	1	0	1	0	2	2	1	2	5	0	1	2	0	1	7	0	2	0	1	1	0	2	5	1	0	2	0	0	0	0	2	4	5	3	0	0	0	2	6	7	6	8	1	8	2	4	1	3
ENSG00000085832	1728	1758	931	2217	2490	2156	2727	2535	2284	1950	2692	1931	2214	1645	1935	1437	2074	2706	1272	1286	2563	1800	2976	2319	2480	2078	2589	2041	2223	2852	2102	2176	2332	1582	1910	2014	1518	2839	1962	1733	1584	2523	1843	1854	2454	1749	2299	2446	1569
ENSG00000232027	0	0	0	0	0	0	0	0	0	2	0	0	0	1	0	1	1	1	3	5	1	0	0	0	0	0	0	0	0	0	0	0	1	1	5	1	0	0	0	3	2	2	0	0	0	0	2	0	0
ENSG00000206595	0	0	0	0	0	0	0	0	0	0	1	0	0	0	0	0	0	0	0	2	0	0	0	0	2	0	0	0	1	0	0	0	0	1	0	0	2	0	0	0	0	1	0	0	0	0	1	0	0
ENSG00000238140	0	0	0	0	0	0	0	0	0	0	0	0	0	0	0	1	0	3	2	1	0	1	0	0	1	0	0	0	0	0	0	0	4	1	2	0	0	0	3	0	1	2	1	0	0	0	2	0	1
ENSG00000227070	11	4	1	8	11	6	3	13	13	9	19	22	24	3	12	3	8	18	4	2	7	6	5	10	14	13	13	11	14	11	11	10	16	13	5	11	6	25	13	5	11	15	4	1	12	13	15	7	13
ENSG00000252032	0	0	0	0	0	0	0	0	3	0	0	0	1	0	0	0	0	1	0	0	0	0	0	0	0	0	0	0	0	0	0	0	0	0	1	0	5	0	0	0	0	0	0	0	0	0	1	0	3
ENSG00000227742	0	1	1	1	0	8	0	2	6	3	0	7	4	6	4	3	2	5	4	0	4	0	2	0	0	2	3	3	0	2	0	4	4	1	5	4	1	8	1	2	7	6	3	1	1	1	2	3	14
ENSG00000117859	915	1125	384	1392	1193	1268	1307	1148	1213	1106	1279	1103	1172	753	925	865	1152	1398	628	803	1398	1071	1470	1131	1406	1282	1465	1095	1096	1622	1178	1099	1091	953	1214	1079	928	1853	1225	993	807	1433	1299	1286	1241	1000	1076	1275	734
ENSG00000236973	0	0	0	1	0	0	0	0	0	0	0	0	1	3	0	0	0	1	1	2	0	0	0	0	1	0	0	1	2	0	3	0	2	0	3	1	0	1	0	4	2	1	0	0	0	0	3	0	0
ENSG00000232846	8	1	3	12	5	6	10	13	8	0	16	6	7	9	10	4	8	11	1	4	10	2	2	19	11	22	26	14	6	26	13	11	8	5	5	7	6	19	7	7	6	16	7	9	8	6	7	12	3
ENSG00000212624	0	0	0	0	0	0	0	0	0	0	0	1	0	2	0	0	1	1	0	0	1	0	0	0	0	0	0	0	0	0	0	0	0	0	0	0	0	0	0	0	2	0	0	0	0	0	0	0	3
ENSG00000078618	2349	1880	1161	3124	2715	3241	3447	3567	2785	3339	3677	2229	3071	2740	2243	2683	3513	3994	2464	2270	3148	2707	3853	3300	3202	3146	6469	2694	4038	5242	3480	3087	2216	2553	3658	3305	3129	5322	3555	2189	2452	4147	2775	2455	4567	2396	3344	2922	2256
ENSG00000266993	17	21	5	29	17	16	27	35	21	13	26	36	19	20	20	20	16	23	13	16	39	13	13	16	24	32	22	14	21	29	10	15	18	21	32	18	23	19	20	17	20	30	16	15	13	19	22	16	11
ENSG00000272175	5	1	0	4	1	2	1	4	1	3	3	0	2	0	7	0	0	3	0	1	3	1	1	0	1	5	7	2	0	0	7	4	2	2	1	5	1	3	6	3	1	2	1	0	0	0	2	0	1
ENSG00000283899	1	0	2	1	0	1	0	0	0	0	0	1	0	0	0	0	0	0	0	0	0	3	0	0	1	0	2	2	1	2	0	0	0	0	0	0	0	4	0	0	0	0	1	0	3	1	0	0	0
ENSG00000230604	0	0	0	0	1	0	0	0	0	0	0	0	1	0	0	2	2	1	5	1	0	0	0	1	1	1	0	0	0	0	0	0	0	0	2	0	2	1	1	1	2	1	0	0	0	1	0	1	2
ENSG00000169213	3	3	0	0	3	5	0	2	5	5	9	1	6	8	11	18	8	10	7	7	5	5	5	0	2	7	5	7	4	7	6	6	13	21	12	5	6	9	6	5	7	11	5	0	1	1	12	4	14
ENSG00000200839	0	0	0	1	0	0	0	0	0	0	0	0	0	0	0	0	0	0	0	0	0	0	0	0	0	0	0	1	0	1	0	0	0	1	0	0	1	0	0	1	0	1	0	0	0	2	0	0	0
ENSG00000229032	0	0	0	0	0	0	0	0	1	0	0	0	0	0	0	2	0	0	0	1	0	0	1	0	0	0	0	0	1	0	0	0	0	0	0	0	0	1	0	1	1	0	0	0	0	0	0	0	0
ENSG00000264613	0	0	0	0	1	0	0	0	0	0	1	0	0	0	0	0	0	1	1	1	0	0	0	0	0	0	0	1	0	0	0	1	0	0	0	0	0	0	0	0	2	0	0	0	0	0	0	0	0
ENSG00000117862	710	736	232	916	932	852	692	756	618	908	825	559	684	711	667	510	631	799	615	603	929	946	1043	748	701	784	1301	651	863	808	692	650	630	538	734	657	613	763	974	708	613	1030	741	729	801	675	822	704	446
ENSG00000198841	144	197	70	176	201	152	168	188	190	185	170	187	174	148	204	126	198	213	116	178	162	177	225	145	208	217	221	169	138	168	167	129	163	129	174	180	149	168	252	257	162	199	117	146	152	158	139	199	128
ENSG00000223390	0	0	0	2	0	2	1	2	5	0	0	2	1	1	2	6	2	0	1	0	2	0	0	0	2	3	0	2	0	2	0	0	2	0	6	1	0	0	1	4	0	2	0	3	0	1	3	0	3
ENSG00000228369	0	0	0	0	0	0	0	0	0	0	1	0	1	0	1	0	2	3	0	1	1	0	0	0	1	0	2	0	0	0	0	0	0	0	3	0	1	0	1	0	1	4	0	0	0	0	0	0	0
ENSG00000134717	364	421	105	407	624	401	331	541	457	671	420	719	379	408	492	291	356	472	305	334	489	481	530	371	416	440	341	442	392	371	406	322	480	405	454	475	459	421	599	485	348	443	370	415	382	415	542	464	339
ENSG00000157077	88	138	8	149	125	140	94	72	140	55	55	150	78	84	157	52	112	107	83	49	156	142	164	87	95	115	52	146	51	8	140	113	143	96	114	123	62	118	111	107	128	91	123	131	93	152	82	148	104
ENSG00000241745	0	3	0	3	0	0	1	1	2	2	1	0	0	2	0	3	1	0	2	0	0	1	3	1	0	5	1	3	0	1	4	0	6	4	1	4	1	2	3	2	1	2	2	3	0	2	1	3	0
ENSG00000228407	0	0	0	0	0	0	0	0	0	0	0	0	0	0	0	1	0	2	0	0	1	0	0	0	0	0	1	0	0	0	1	0	1	3	1	0	1	0	0	0	0	0	0	1	0	1	0	0	0
ENSG00000223429	0	0	0	0	0	0	0	0	2	0	0	0	0	0	0	1	0	1	0	2	0	0	2	0	0	0	0	0	0	0	0	0	0	0	1	1	0	0	0	0	1	2	0	0	0	0	0	1	2
ENSG00000224255	0	2	0	4	2	2	1	1	8	1	0	0	5	2	3	2	7	6	2	6	2	2	1	2	3	10	2	4	2	2	4	2	8	4	9	11	0	6	5	5	10	3	4	2	0	1	9	4	5
ENSG00000236004	0	0	0	0	0	0	0	0	0	0	1	0	0	0	0	0	1	0	0	3	0	1	0	0	0	0	0	0	0	0	0	0	0	3	2	0	2	1	0	0	0	0	0	1	0	0	0	0	0
ENSG00000237663	0	0	0	0	0	0	0	0	1	3	1	0	0	0	0	0	1	0	1	0	0	0	0	0	0	0	0	0	0	0	0	0	5	0	0	0	1	0	1	9	0	2	0	0	0	0	0	0	2
ENSG00000213735	0	5	2	0	3	0	3	3	3	1	2	3	2	2	1	0	1	0	0	3	8	3	0	1	4	2	3	5	0	0	7	1	3	2	7	3	2	5	0	2	5	5	0	1	0	5	0	3	0
ENSG00000154222	742	824	226	1003	1176	1012	999	1208	1084	861	1199	1164	939	1032	1451	840	939	1435	700	781	1069	978	1051	1128	1247	1410	1310	915	727	1003	957	970	958	771	837	1040	853	1517	1217	1070	908	1205	828	827	1289	983	979	1210	743
ENSG00000272100	5	0	0	4	1	1	4	1	0	1	2	0	4	2	4	1	3	1	4	7	1	2	2	0	2	8	1	3	1	1	1	5	2	3	1	2	0	2	4	2	6	1	2	2	3	2	5	1	6
ENSG00000224680	3	5	3	0	1	2	3	0	5	1	1	2	5	2	2	2	1	2	5	3	3	6	1	2	1	0	0	3	4	6	1	0	4	0	2	1	2	2	1	1	1	2	2	0	2	2	0	3	1
ENSG00000085840	21	29	31	17	23	23	23	18	40	38	16	31	18	5	35	9	30	27	11	16	16	21	25	14	26	16	18	41	24	19	12	13	52	23	28	17	25	19	41	17	12	24	18	24	17	12	14	19	26
ENSG00000134748	589	675	278	815	919	730	742	803	709	808	745	847	636	673	818	505	800	861	584	479	892	759	830	599	738	638	850	724	627	629	626	552	780	640	707	769	533	906	967	717	636	833	603	710	665	652	739	775	514
ENSG00000134744	1225	1647	369	1666	1718	1588	1536	1412	1746	1173	1277	2038	1443	1254	1769	888	1569	1811	951	1155	1955	1526	1701	1554	1836	1575	1459	1601	1084	798	1730	1458	1881	1409	1374	1716	894	2031	1715	1733	1553	1841	1534	1375	1411	1412	1472	2234	1089
ENSG00000272371	1	2	1	1	4	3	0	2	5	5	3	12	5	4	6	0	1	4	1	1	2	1	6	1	4	1	0	4	3	4	0	0	3	0	5	4	1	2	5	0	4	4	2	2	4	2	4	2	6
ENSG00000236290	0	0	0	0	0	0	0	0	0	1	4	4	0	0	0	2	2	0	2	1	0	0	0	0	0	1	0	1	0	0	0	1	2	1	1	1	0	0	4	0	4	5	0	1	0	0	0	0	1
ENSG00000116157	93	136	32	94	144	139	76	59	99	98	68	163	47	47	130	78	61	92	62	44	135	145	145	96	80	97	48	76	43	11	45	58	124	62	55	99	46	76	117	95	67	105	65	84	55	90	102	93	73
ENSG00000182183	152	260	23	200	274	254	210	141	220	97	134	249	123	150	261	103	160	186	100	111	251	256	251	215	274	315	82	171	108	31	195	213	227	117	119	160	85	182	261	220	230	127	194	169	143	206	160	292	95
ENSG00000162377	68	92	27	85	139	94	111	150	104	125	114	79	61	68	77	77	116	124	58	46	104	91	87	64	93	83	48	60	56	85	46	60	115	85	90	104	66	81	114	91	87	92	66	70	69	64	102	80	44
ENSG00000233664	0	0	0	1	1	0	0	1	0	0	0	0	0	1	0	0	0	0	0	0	1	0	0	0	3	0	0	0	0	1	1	0	0	2	0	0	0	0	0	0	0	5	0	0	0	0	0	0	4
ENSG00000239640	0	0	0	0	0	0	0	0	0	0	1	0	1	0	0	0	0	0	0	0	3	0	0	0	0	0	0	0	0	0	0	0	0	0	4	0	1	0	0	0	0	0	0	0	0	0	0	0	0
ENSG00000162378	934	726	304	1004	998	1214	1229	799	768	1018	1020	619	900	686	651	746	715	903	542	517	1064	1031	992	960	1054	876	1513	908	1044	1033	771	921	845	787	1118	825	797	1079	1050	681	687	973	1167	967	1217	713	969	1221	580
ENSG00000252018	0	1	1	0	1	5	0	1	0	0	2	2	1	0	0	0	1	1	0	2	1	1	1	1	3	0	2	2	0	0	2	2	3	1	1	3	0	3	1	0	5	1	1	0	0	2	2	2	0
ENSG00000228929	0	0	0	0	1	0	2	0	1	1	0	0	0	0	0	0	0	1	0	0	0	0	0	0	0	0	1	0	2	3	0	0	2	0	0	1	0	1	0	4	0	1	0	0	1	1	1	0	1
ENSG00000206627	0	0	0	0	0	0	0	0	1	0	0	0	0	2	1	0	0	0	1	1	0	0	0	0	0	0	0	0	0	1	0	1	0	1	0	0	0	2	1	1	4	1	0	0	0	0	0	0	1
ENSG00000203995	1	0	0	1	0	13	6	3	7	2	3	7	4	3	2	9	8	8	7	5	4	2	3	2	4	6	2	3	4	1	3	2	8	4	11	4	9	2	19	11	9	18	3	5	1	4	9	5	19
ENSG00000242391	0	0	0	0	0	0	0	0	0	1	0	0	0	1	0	0	0	1	1	0	0	0	0	0	0	1	0	0	0	0	0	1	1	5	0	0	0	0	1	0	1	2	0	0	0	0	0	0	1
ENSG00000121310	485	645	131	496	656	643	502	633	652	383	650	951	468	418	1118	326	545	796	246	312	740	528	527	590	702	730	291	506	267	173	580	516	696	496	389	486	431	631	643	650	581	624	348	393	361	448	421	732	366
ENSG00000230953	5	0	0	0	0	0	1	0	0	0	0	0	0	0	1	2	0	0	1	1	0	1	0	0	0	2	0	0	1	0	0	0	1	1	1	0	0	0	0	0	1	2	0	0	0	0	1	0	0
ENSG00000231866	0	0	0	0	0	0	0	3	0	0	2	0	0	0	0	0	0	4	0	1	1	2	2	3	0	0	0	0	0	1	0	0	2	0	0	0	0	1	0	0	0	1	0	0	0	0	0	0	0
ENSG00000116171	667	841	238	1044	965	875	927	1109	855	941	854	916	637	747	1086	535	778	1166	534	579	1106	771	1019	791	867	677	581	835	634	592	565	593	889	747	633	784	750	733	1085	944	772	707	645	693	708	662	927	758	632
ENSG00000264834	1	2	1	3	1	0	0	2	0	1	7	6	1	0	5	0	1	2	1	2	4	0	0	0	11	1	3	1	1	5	0	2	3	5	3	1	1	4	0	4	4	1	1	3	4	1	2	3	5
ENSG00000266188	2	0	0	0	0	1	0	0	0	0	0	0	0	0	0	0	0	0	0	0	0	0	0	0	0	0	0	0	0	1	0	0	0	0	1	0	2	0	3	0	2	0	0	1	0	1	0	0	0
ENSG00000265815	2	4	0	0	1	2	0	2	0	0	0	3	0	0	2	0	0	1	0	5	1	0	4	0	1	0	0	5	0	0	4	1	4	3	2	0	1	3	0	2	4	3	3	0	2	1	0	4	3
ENSG00000237279	0	0	0	0	0	0	0	0	0	0	0	0	0	0	0	0	0	0	3	0	0	0	0	0	0	0	1	0	0	0	0	0	0	1	1	2	0	0	2	0	0	1	0	0	0	0	0	0	2
ENSG00000236360	0	0	0	0	0	0	0	0	2	1	0	0	0	0	0	3	0	2	0	0	1	0	0	0	1	0	0	0	0	0	0	0	1	2	1	0	0	0	1	4	1	2	2	0	0	0	1	0	3
ENSG00000226147	0	5	0	1	0	1	3	1	0	0	0	1	1	0	0	0	0	1	0	2	0	3	1	2	3	2	2	0	1	2	1	2	0	5	0	3	0	3	0	2	0	1	1	2	0	0	0	0	0
ENSG00000174348	9	11	2	38	17	24	46	17	21	14	49	10	10	14	71	20	11	49	14	27	34	15	22	28	42	28	31	15	1	35	11	19	23	20	12	12	15	14	16	25	15	42	22	11	11	28	17	29	21
ENSG00000232993	0	1	0	0	0	0	0	0	1	3	0	1	1	3	1	0	0	3	0	3	1	8	2	0	0	1	0	1	0	0	0	0	1	1	3	0	0	0	0	4	3	5	6	1	0	2	0	2	0
ENSG00000227644	0	0	0	0	0	0	0	0	0	0	0	0	0	1	0	0	0	1	0	1	0	0	0	0	0	0	2	0	0	1	0	0	0	0	1	0	0	0	0	0	3	5	0	0	0	0	0	0	1
ENSG00000162383	17	7	1	94	86	40	302	140	17	35	81	12	18	15	287	14	16	48	20	53	76	14	43	37	70	25	53	26	6	26	11	14	16	39	20	29	18	17	39	48	17	52	35	17	27	66	29	32	36
ENSG00000235563	0	1	0	0	0	5	0	0	1	0	0	0	3	0	0	2	2	8	1	1	0	8	0	0	0	1	1	0	0	0	1	1	3	2	1	3	1	1	0	2	4	1	3	1	0	1	1	0	2
ENSG00000277397	0	0	0	0	0	0	0	0	0	0	0	0	0	1	0	0	1	1	1	0	0	0	0	0	2	0	1	0	0	0	0	0	0	1	1	0	2	1	0	2	0	5	0	0	0	0	0	0	2
ENSG00000157184	240	298	102	383	429	320	264	322	287	293	361	288	286	213	256	156	214	339	148	171	365	398	400	320	327	301	488	337	294	325	261	287	302	233	252	173	243	324	305	233	256	412	329	350	378	324	273	348	149
ENSG00000236723	20	25	11	22	48	24	27	31	36	31	21	38	20	25	17	18	14	34	12	18	30	37	48	19	27	28	33	28	14	24	35	28	35	24	18	24	8	30	31	27	14	30	30	15	31	22	15	28	31
ENSG00000162384	317	435	104	420	560	348	366	454	501	485	411	521	285	339	459	237	312	439	287	233	420	447	436	309	402	446	385	343	267	255	299	263	459	346	379	352	297	414	589	456	334	422	331	388	313	451	405	412	289
ENSG00000259818	0	11	0	3	2	5	5	6	4	11	3	10	4	1	9	7	2	7	5	4	5	0	3	1	3	3	4	2	1	0	3	5	8	2	11	3	6	8	2	8	4	7	3	1	0	0	6	1	6
ENSG00000162385	141	185	47	173	244	198	186	266	263	399	284	385	221	272	421	217	352	396	254	239	190	163	206	138	246	228	185	229	192	197	211	99	283	321	303	353	309	282	480	294	252	332	142	121	116	234	331	137	230
ENSG00000226754	4	6	5	2	8	4	0	3	6	10	3	8	3	1	4	2	14	4	0	3	5	3	6	1	3	1	6	5	6	3	3	4	7	1	5	1	1	5	6	0	3	5	6	6	5	5	6	3	10
ENSG00000157193	213	232	80	242	267	227	279	271	233	228	232	195	189	127	291	147	211	229	122	127	288	209	253	239	193	217	136	167	172	181	138	186	247	145	126	209	109	162	156	192	141	187	150	192	190	171	121	264	174
ENSG00000234578	0	0	0	0	0	1	0	0	0	2	0	0	0	1	0	1	0	0	1	0	1	0	2	0	0	0	1	0	0	1	1	0	2	1	1	2	0	3	0	0	1	0	0	0	0	0	0	2	0
ENSG00000228838	0	0	0	0	0	0	3	0	2	2	0	1	4	0	1	0	1	0	0	3	1	6	2	1	1	1	2	2	0	0	3	0	2	1	0	2	2	0	0	5	0	3	3	0	0	0	2	0	1
ENSG00000225030	0	8	1	3	1	4	6	5	1	4	8	3	6	4	3	0	2	2	5	2	5	2	0	6	5	2	0	3	1	1	1	2	4	1	2	1	3	2	10	1	3	10	6	1	0	3	1	8	4
ENSG00000232762	3	0	0	0	0	2	1	3	0	0	2	0	0	1	0	0	0	2	0	2	0	1	2	0	0	1	0	1	1	1	0	2	0	2	3	0	1	0	1	2	6	9	1	0	0	1	2	0	0
ENSG00000225675	20	14	3	13	9	6	8	11	18	5	14	34	4	8	5	4	10	12	2	5	16	5	12	14	24	10	12	13	9	4	10	2	24	7	12	4	5	2	20	7	8	7	4	8	6	14	17	10	4
ENSG00000226938	0	0	0	1	3	1	0	0	0	0	0	3	0	0	1	1	1	2	0	1	0	0	1	1	0	2	0	1	0	2	0	2	1	0	2	1	1	1	0	0	1	1	0	0	4	0	0	0	3
ENSG00000230138	22	31	3	8	16	11	12	24	17	36	37	30	19	19	27	20	23	29	14	16	27	15	21	19	16	16	17	9	13	20	10	11	32	15	19	38	12	11	51	33	15	12	24	17	15	17	32	13	12
ENSG00000236253	1	3	3	1	3	7	3	4	5	3	1	2	0	6	0	1	4	2	7	4	2	7	0	3	4	5	3	0	2	3	4	1	7	4	1	2	5	3	4	5	11	7	3	3	4	3	1	8	8
ENSG00000143006	2	3	0	0	3	3	1	2	7	1	1	1	4	1	0	4	1	1	9	1	8	4	2	4	0	2	4	2	0	3	0	4	6	3	5	2	5	0	3	2	6	20	5	7	0	2	2	2	7
ENSG00000174332	6	5	0	4	5	12	3	3	6	3	0	3	5	8	6	10	4	9	10	10	13	13	4	3	9	2	6	0	1	8	4	14	9	6	4	3	0	5	6	9	9	23	8	13	13	4	2	6	12
ENSG00000239007	0	0	0	0	0	0	0	0	0	0	0	0	0	0	0	0	0	0	2	0	0	0	0	0	0	0	0	0	0	0	0	0	0	0	0	0	0	1	0	0	0	0	1	1	0	0	0	0	0
ENSG00000058804	230	347	109	297	315	293	268	251	280	279	264	376	199	182	283	186	230	290	172	140	347	301	334	310	274	235	192	272	229	126	194	198	331	222	187	297	194	242	344	256	205	244	236	287	255	237	250	343	215
ENSG00000201003	1	2	0	2	0	0	0	3	3	3	1	3	0	1	2	3	0	0	2	1	2	2	1	2	3	3	0	1	1	0	1	0	6	6	3	1	0	4	0	3	0	0	2	1	0	0	3	1	0
ENSG00000229687	0	0	0	0	0	0	0	0	0	0	2	0	0	3	0	0	0	1	1	0	0	0	0	0	0	0	0	0	0	0	0	1	1	1	3	2	0	2	0	0	1	0	0	0	0	0	1	0	0
ENSG00000058799	409	293	228	552	408	549	532	555	326	478	642	303	501	356	355	296	314	571	324	338	449	421	739	471	449	498	999	429	684	637	431	508	373	338	502	353	485	615	563	327	294	646	423	353	560	384	454	385	235
ENSG00000211452	0	0	0	0	0	4	2	2	3	0	1	0	2	4	1	7	0	3	4	3	4	0	1	2	1	1	0	5	2	3	1	0	7	4	5	1	0	4	2	3	7	10	3	1	1	0	2	2	5
ENSG00000081870	168	245	76	214	310	201	198	258	230	291	248	318	218	152	272	157	250	294	111	149	262	232	221	189	258	188	194	193	136	205	187	170	316	171	181	209	148	382	287	228	209	285	155	138	169	200	205	251	147
ENSG00000116212	73	64	40	95	98	86	87	73	72	61	88	79	84	58	97	51	60	62	47	67	114	85	121	82	85	67	108	79	71	53	54	57	90	71	55	57	63	85	90	87	63	99	86	66	92	62	83	79	60
ENSG00000219102	1	0	0	1	2	2	1	2	0	0	0	0	1	0	1	1	0	2	2	3	2	1	2	1	0	0	1	0	0	1	2	3	2	1	3	1	1	0	3	0	0	3	3	1	0	0	0	3	1
ENSG00000203985	2	0	0	0	0	5	0	2	4	0	3	0	0	1	2	3	3	2	1	1	1	0	2	1	0	1	2	0	2	2	0	1	5	7	4	1	1	1	0	0	9	9	3	2	4	0	8	0	3
ENSG00000116209	1886	1720	634	2344	2839	2386	2263	2343	1961	3407	2469	2125	2230	1988	2029	1784	2213	2405	2219	1804	2399	2192	3209	1812	2190	2250	3618	2193	2938	2309	1966	1604	1848	1919	2376	2312	2682	2095	3034	1955	1741	2726	2017	1763	2388	2197	2992	1956	1641
ENSG00000280378	42	36	17	42	60	57	56	84	44	69	64	65	78	43	42	21	36	40	26	39	67	58	65	57	92	56	99	55	39	65	54	66	70	29	41	42	49	50	86	50	56	69	38	40	75	68	70	81	41
ENSG00000116205	469	428	181	543	683	493	472	570	501	615	612	586	510	464	653	358	572	600	345	341	608	577	614	486	601	582	615	424	349	551	514	431	508	442	492	508	365	740	781	563	503	630	493	451	528	479	563	545	360
ENSG00000283749	0	0	1	1	1	0	0	0	0	0	0	0	0	0	0	0	0	0	1	0	0	0	0	0	0	0	0	0	0	0	0	0	0	0	0	0	0	0	0	0	0	0	0	0	0	0	0	0	0
ENSG00000225183	5	8	3	8	13	6	7	8	12	11	11	13	5	2	6	1	8	2	4	7	7	8	4	12	9	8	5	11	6	7	5	3	5	3	5	7	3	11	6	2	1	11	14	8	8	9	9	8	4
ENSG00000279049	0	0	0	0	0	0	0	0	1	0	0	0	1	0	0	0	0	0	0	0	0	0	0	0	0	0	0	2	0	1	0	0	0	1	0	4	0	0	2	0	0	1	0	0	0	0	1	0	0
ENSG00000256407	0	0	0	0	0	2	0	0	2	4	0	0	0	0	0	0	2	0	0	1	1	0	1	1	0	3	0	1	0	2	3	1	2	2	4	1	0	3	2	1	0	3	1	0	1	2	2	0	2
ENSG00000157211	0	0	0	1	2	2	1	0	2	2	0	2	0	0	4	2	0	1	0	4	0	0	0	0	1	2	0	0	2	0	1	2	0	1	3	2	0	5	3	2	1	1	0	2	0	0	0	0	3
ENSG00000280425	0	1	1	1	0	2	5	4	5	2	1	3	1	6	1	9	3	4	2	5	5	5	3	7	4	1	0	1	1	5	1	3	10	6	5	3	4	3	2	5	7	7	1	0	4	3	7	5	7
ENSG00000215883	76	98	24	108	143	103	98	77	147	79	104	153	85	68	108	73	51	108	45	76	117	116	115	99	152	168	74	95	74	34	87	96	164	92	65	84	35	92	91	116	76	105	67	107	87	113	88	96	58
ENSG00000116221	247	346	114	325	309	317	277	373	409	331	366	364	225	279	425	261	346	377	265	227	323	281	357	301	400	417	270	315	321	181	276	205	406	303	307	305	222	363	462	364	358	349	225	296	298	372	306	339	241
ENSG00000157216	445	592	198	706	553	541	1054	903	786	502	861	452	612	495	1185	964	1413	1094	569	419	649	484	690	933	923	816	725	613	925	442	496	634	770	663	593	777	394	975	633	669	642	680	490	688	689	779	502	753	626
ENSG00000198711	3	2	0	4	6	2	4	3	6	6	0	3	2	5	6	4	3	11	6	1	5	7	6	6	12	5	1	1	3	4	2	1	0	7	7	2	4	7	4	7	3	10	4	4	3	8	2	7	5
ENSG00000225632	9	22	0	4	6	11	2	10	12	12	5	16	5	5	10	5	5	14	6	4	21	13	4	6	10	2	8	15	12	2	8	6	10	4	8	8	5	5	19	12	10	10	3	8	5	9	5	14	1
ENSG00000232245	0	0	0	0	0	0	0	0	0	0	0	1	0	1	0	0	0	0	2	1	0	0	0	0	0	1	1	0	0	1	0	0	0	0	1	0	1	0	1	0	1	0	0	0	0	0	0	0	1
ENSG00000235741	1	0	0	0	0	1	0	0	0	0	0	1	1	1	2	0	1	1	0	1	4	0	0	0	0	1	0	0	0	1	0	0	0	0	1	0	1	0	1	1	2	0	1	0	0	0	0	0	2
ENSG00000237173	0	0	0	0	0	0	1	0	0	0	0	0	0	1	0	1	0	0	0	0	0	0	0	0	0	0	0	0	0	0	0	0	0	1	0	0	0	0	0	1	0	1	0	0	0	0	0	0	0
ENSG00000227453	0	0	0	0	0	2	0	1	1	2	0	0	1	1	0	3	0	1	3	0	0	1	0	0	0	0	0	0	2	1	0	1	1	0	2	1	2	0	1	0	0	4	0	1	0	0	1	0	4
ENSG00000162390	32	69	9	55	65	44	39	88	57	74	178	18	46	40	27	30	53	84	63	23	53	67	58	26	36	88	51	64	54	60	55	68	43	29	49	47	53	41	60	56	46	101	52	27	48	39	51	102	79
ENSG00000162391	2	2	0	1	1	2	0	0	4	3	0	0	5	3	2	3	2	9	4	3	4	4	2	0	2	1	0	3	1	3	1	1	4	4	5	1	3	5	6	10	6	12	4	0	0	0	3	1	6
ENSG00000230728	0	0	0	0	0	0	1	0	0	0	0	0	0	0	0	0	3	0	0	1	2	0	0	0	2	0	2	0	0	0	0	0	1	2	3	1	0	0	1	3	2	3	0	0	0	1	1	0	0
ENSG00000184313	7	0	2	7	3	2	11	9	8	1	10	4	7	9	3	8	12	8	5	3	9	5	9	0	4	11	9	4	5	6	2	9	11	5	10	9	4	10	2	6	9	19	6	4	2	5	2	4	9
ENSG00000271723	0	0	0	0	0	0	1	1	0	1	1	0	0	0	0	0	0	0	0	0	0	0	0	0	0	0	0	0	2	0	0	0	0	0	0	0	0	0	1	0	0	1	0	0	0	0	0	0	2
ENSG00000243725	14	17	5	24	28	40	21	44	28	29	35	53	28	30	43	15	25	31	28	26	24	23	25	15	48	31	23	31	31	17	21	11	40	24	23	20	23	39	30	25	30	32	27	9	12	36	27	39	18
ENSG00000162396	59	53	19	68	82	92	74	64	54	66	51	53	37	44	68	77	33	56	43	29	73	88	83	59	59	62	35	59	40	36	51	80	77	54	36	74	35	51	80	63	56	52	76	78	53	63	62	66	31
ENSG00000006555	166	217	62	268	263	253	350	203	189	153	243	139	175	131	417	116	209	265	132	213	271	219	304	240	261	281	388	236	97	133	129	204	278	137	149	189	126	195	208	266	176	276	218	130	227	224	178	345	192
ENSG00000237453	0	0	0	0	0	1	0	0	1	2	0	2	0	0	1	0	2	0	2	1	2	1	0	0	0	2	0	1	0	1	0	0	0	3	0	0	0	3	0	3	2	1	1	0	0	0	2	0	0
ENSG00000162398	13	22	3	34	62	26	76	173	47	22	79	26	26	15	119	12	33	47	27	32	39	19	40	45	74	43	98	48	2	22	23	25	33	12	6	19	26	57	48	73	20	56	30	11	18	52	13	50	35
ENSG00000116133	90	94	33	63	80	101	140	101	112	81	126	66	243	83	152	83	125	257	61	52	99	65	102	80	86	110	83	57	61	93	40	48	148	69	49	81	43	86	125	134	65	106	72	76	116	128	88	64	67
ENSG00000242396	1	0	0	0	0	1	1	2	0	0	0	0	3	1	1	0	1	1	1	1	0	0	2	0	1	0	0	2	0	0	0	0	1	0	2	0	0	0	1	3	1	0	0	0	0	0	0	3	1
ENSG00000233203	0	0	0	0	0	0	0	0	0	0	0	0	0	0	2	0	0	0	0	0	1	1	0	1	0	0	1	0	0	1	1	0	2	1	0	0	0	0	0	0	1	1	0	2	1	0	0	1	0
ENSG00000284601	1	0	0	0	0	0	1	1	1	1	0	1	4	2	3	4	0	1	1	1	4	1	0	0	2	0	1	0	0	0	1	0	3	2	2	4	1	0	4	4	4	6	3	0	0	0	2	3	7
ENSG00000143001	2	0	0	2	0	2	0	0	1	1	0	0	0	8	2	7	2	5	3	0	0	1	1	3	0	1	2	1	0	2	0	0	1	1	4	1	0	0	1	0	2	8	8	2	0	1	3	1	1
ENSG00000233271	1	0	0	0	0	0	0	0	0	0	0	0	0	2	1	2	0	1	1	0	1	0	1	0	0	0	0	1	0	0	0	0	0	2	2	0	0	0	0	0	1	1	1	0	0	0	1	0	0
ENSG00000162399	1	0	0	1	0	5	0	3	11	3	1	2	4	3	1	7	5	3	9	2	8	3	2	1	5	0	4	2	1	1	1	2	4	6	2	4	4	1	3	5	2	14	2	0	3	2	5	3	4
ENSG00000169174	2	1	0	9	0	8	1	1	3	2	6	4	7	4	11	10	9	9	4	6	5	7	11	12	1	5	8	1	5	8	5	5	5	7	9	3	11	5	21	9	15	18	10	7	3	3	2	6	13
ENSG00000162402	2274	2888	1085	3310	3048	3212	3708	3613	3287	2510	3419	2947	2834	2083	3046	1953	2933	3962	1459	1599	3720	2625	3851	3250	3535	2836	3325	2747	2122	2581	2926	2566	3610	2245	2314	3033	1441	3522	2685	2821	2284	2677	2996	3013	3379	2729	2938	3914	2109
ENSG00000231090	2	2	0	2	0	1	1	3	6	0	1	2	3	1	0	7	3	7	0	3	4	2	1	2	1	3	1	4	0	2	2	1	0	0	6	8	0	4	3	4	9	5	1	0	0	2	2	4	3
ENSG00000231095	0	4	0	1	0	3	0	1	1	0	1	2	2	0	0	0	1	6	6	0	9	1	4	5	3	1	5	0	0	1	3	0	0	1	2	2	2	0	2	4	0	0	0	0	0	0	0	1	3
ENSG00000265822	0	0	0	0	0	0	0	2	1	1	0	0	0	0	2	0	1	1	2	0	1	0	0	0	0	0	0	0	0	2	0	2	1	0	0	0	0	0	1	0	2	3	0	0	0	1	0	0	1
ENSG00000231900	2	0	0	0	0	1	0	0	1	0	0	0	0	0	3	0	0	2	1	0	4	0	0	2	1	0	0	0	0	1	0	0	1	0	1	1	2	1	1	0	0	6	0	0	0	1	0	0	2
ENSG00000232198	0	0	0	0	2	1	0	2	0	0	2	0	0	0	0	0	0	0	3	0	0	0	0	1	0	3	1	0	0	0	0	0	1	0	0	1	0	0	0	1	0	1	0	0	0	0	0	1	1
ENSG00000199831	0	0	0	0	0	0	0	0	0	1	0	0	0	2	2	0	2	0	1	1	1	0	0	0	0	0	0	0	0	0	0	0	0	0	2	0	0	0	0	0	0	1	0	0	0	0	0	0	0
ENSG00000252162	0	0	0	0	0	0	0	0	0	0	0	0	0	0	0	0	1	2	0	0	0	0	0	0	0	0	1	0	0	0	1	0	1	0	0	0	0	0	0	1	3	0	0	0	0	0	0	0	0
ENSG00000272051	0	0	0	0	0	0	0	0	0	0	0	0	0	0	2	0	0	0	3	0	0	0	0	0	0	0	0	0	0	0	0	0	0	3	1	0	0	0	2	2	0	1	0	0	0	0	0	0	1
ENSG00000234810	2	1	0	0	3	1	5	1	6	10	2	4	7	7	6	11	2	4	9	13	6	1	6	5	10	4	15	7	13	4	6	2	6	13	9	8	6	9	8	12	15	18	4	2	12	3	7	1	15
ENSG00000230250	0	1	0	0	0	0	0	1	3	1	0	0	0	0	2	5	1	0	0	0	0	0	0	0	0	1	1	0	0	1	0	0	0	2	1	1	0	0	0	4	3	3	0	0	0	0	0	0	3
ENSG00000227104	0	0	0	0	0	0	0	0	0	0	0	0	0	1	3	1	2	0	1	0	0	6	2	0	0	1	1	0	1	0	1	0	1	1	1	2	1	0	2	2	0	1	0	1	0	1	2	0	0
ENSG00000233079	0	0	0	0	0	0	0	0	0	0	0	0	0	2	1	6	0	1	0	1	0	0	0	0	0	0	0	0	0	1	0	0	2	0	0	0	2	1	2	1	0	1	1	0	0	1	1	0	2
ENSG00000235612	0	0	0	0	0	0	0	0	2	0	0	0	4	0	3	0	0	0	2	1	1	0	0	0	0	0	0	1	0	0	0	0	3	4	3	1	2	0	2	0	3	2	0	0	0	2	3	0	0
ENSG00000260971	9	5	0	4	9	5	2	2	6	1	1	10	3	8	16	6	7	6	9	9	9	1	1	3	1	4	6	5	1	8	5	4	20	19	16	7	15	9	14	15	17	24	7	8	3	5	14	4	21
ENSG00000284686	0	0	1	0	0	0	0	0	0	0	1	1	1	0	0	1	3	2	2	2	1	2	0	0	3	0	3	2	1	0	1	0	1	7	0	1	0	0	3	3	1	3	0	3	3	0	1	3	9
ENSG00000229871	0	0	0	0	1	0	0	0	0	1	0	1	1	1	0	4	1	1	3	0	0	0	0	0	0	0	0	0	0	1	0	0	2	0	0	0	1	1	0	3	2	1	0	0	0	0	0	0	2
ENSG00000223956	0	0	0	0	0	0	0	0	0	0	0	0	0	0	0	2	1	1	4	2	1	1	2	0	0	1	0	1	1	0	1	0	3	2	2	0	0	1	0	0	1	0	0	0	0	0	3	0	2
ENSG00000162407	8	7	3	13	2	18	12	8	18	12	4	21	8	8	5	9	6	22	8	8	22	16	9	4	9	11	14	9	15	19	12	4	16	11	19	6	31	24	11	13	20	27	10	9	14	7	16	19	16
ENSG00000236776	0	0	0	0	0	1	0	2	0	0	0	0	1	0	3	0	1	1	0	0	0	0	0	0	0	0	0	1	0	1	0	0	0	1	2	0	0	3	1	0	3	3	1	0	0	0	2	0	1
ENSG00000224980	0	0	0	0	0	0	0	1	0	0	0	1	0	0	0	2	0	1	1	0	0	0	0	0	0	1	0	0	0	0	1	0	0	3	2	0	0	0	0	0	3	1	0	0	0	0	1	0	1
ENSG00000225475	0	2	0	1	0	2	0	0	0	0	0	0	0	0	0	0	0	0	0	0	2	0	1	0	0	1	0	0	0	1	0	1	1	0	1	0	0	0	1	2	0	0	0	1	0	0	0	0	2
ENSG00000162409	2	0	2	0	2	5	2	4	6	8	1	2	5	8	5	10	6	11	7	3	4	3	2	0	3	2	7	8	0	5	2	4	10	6	12	6	7	3	10	12	20	7	4	6	0	1	16	7	19
ENSG00000187889	0	0	0	2	0	6	1	3	9	6	2	8	4	16	6	20	6	8	7	5	1	6	2	0	2	7	8	2	1	6	6	2	14	7	6	6	8	11	13	11	10	21	8	1	1	3	13	5	18
ENSG00000229913	0	2	0	0	1	2	0	1	2	4	0	0	1	3	0	3	1	2	0	3	1	3	0	1	0	0	0	0	1	0	1	2	4	2	2	0	0	3	1	8	1	7	0	0	0	0	3	0	5
ENSG00000157131	2	1	0	0	0	4	0	1	1	0	0	1	1	5	4	12	1	10	5	4	6	0	1	2	1	1	2	1	0	2	4	3	2	3	8	1	1	2	5	3	14	13	2	0	2	0	5	0	9
ENSG00000021852	1	0	0	0	1	0	5	1	4	4	1	1	6	3	4	7	1	12	6	1	7	1	0	1	4	5	3	3	0	2	1	2	2	8	6	3	11	0	9	10	14	7	1	0	4	2	5	3	10
ENSG00000236341	2	0	0	4	0	0	0	0	1	2	3	0	1	3	2	2	1	1	2	4	2	1	2	0	0	0	0	0	0	0	0	1	4	0	2	0	0	1	4	3	2	5	0	0	2	0	3	3	2
ENSG00000173406	8	14	4	16	18	13	20	17	20	11	16	19	14	29	52	22	36	34	31	33	33	33	16	33	27	38	14	26	6	6	13	23	28	42	33	30	10	17	30	29	46	33	11	10	18	35	14	27	24
ENSG00000227935	0	0	0	0	0	0	0	0	1	1	0	0	1	0	0	0	1	3	3	1	0	0	0	0	0	0	1	2	0	0	0	0	3	0	0	0	4	2	0	2	0	4	0	0	0	1	1	0	2
ENSG00000236888	0	1	0	0	0	0	0	1	0	0	0	0	2	0	2	0	1	2	0	0	0	1	3	1	2	2	0	2	0	1	0	0	2	0	0	2	0	0	1	0	3	1	0	0	0	1	0	5	4
ENSG00000226759	2	0	0	0	0	1	0	1	5	0	1	5	5	3	5	15	4	11	4	5	0	4	5	0	3	1	1	1	6	6	1	1	2	6	7	4	8	5	9	8	10	18	2	2	6	0	8	3	27
ENSG00000229887	4	1	0	0	0	4	0	5	2	2	0	2	2	2	3	3	3	4	1	4	2	4	2	1	3	4	2	4	1	0	1	0	0	3	3	2	5	0	4	5	2	7	1	3	1	4	1	2	3
ENSG00000223416	1	3	0	2	2	1	0	1	0	0	1	4	1	4	4	1	6	3	0	3	3	4	4	1	6	6	1	2	0	0	0	8	4	1	1	0	3	0	4	1	0	1	3	6	1	1	3	1	0
ENSG00000235038	0	1	1	1	0	1	0	1	1	4	0	0	0	3	2	0	1	4	0	2	3	0	0	0	1	1	0	0	0	1	1	0	3	2	3	0	0	0	1	4	0	4	0	0	0	0	2	0	0
ENSG00000230546	0	0	0	0	0	0	1	0	1	0	0	0	0	0	0	0	0	0	0	0	0	0	0	0	0	0	1	0	0	0	0	0	1	0	0	0	0	0	0	0	2	0	1	2	0	0	0	1	0
ENSG00000233216	0	1	0	4	2	0	3	3	3	3	1	0	3	2	3	2	2	2	2	1	2	4	1	3	7	5	0	2	0	0	2	1	4	2	4	1	3	0	1	3	3	2	7	1	1	2	2	2	1
ENSG00000162600	423	453	154	446	632	452	563	575	552	539	369	769	494	403	446	277	510	552	300	343	752	579	637	414	598	570	503	615	570	327	427	359	512	451	418	512	365	612	630	545	488	482	449	471	481	474	536	553	278
ENSG00000270209	0	0	0	0	0	0	0	0	0	0	0	0	1	2	0	0	0	0	2	0	0	0	0	0	0	0	2	0	0	0	1	0	0	0	0	0	0	0	0	0	2	1	0	0	0	0	1	2	2
ENSG00000264128	0	0	0	0	0	0	0	0	2	0	0	0	0	1	0	0	0	0	0	0	1	0	0	0	2	0	1	1	0	0	1	0	1	0	1	1	0	0	0	0	0	0	0	0	0	3	0	0	0
ENSG00000184292	43	32	0	6	5	55	4	4	27	10	8	28	5	13	6	6	8	12	47	2	19	5	8	10	9	2	121	7	43	5	14	9	23	8	15	6	15	91	5	7	2	32	5	3	7	10	8	44	24
ENSG00000185839	2	1	0	4	1	3	3	3	4	0	1	4	3	2	10	2	4	4	6	4	7	3	3	9	2	4	2	6	3	3	5	2	2	5	4	3	11	2	2	0	6	5	3	6	2	2	2	4	3
ENSG00000162601	1145	1243	359	1603	1662	1421	1529	1510	1360	1443	1308	1479	1209	948	1203	856	1243	1709	783	793	1883	1459	1635	1313	1609	1055	1470	1271	1109	1367	1464	1138	1303	1064	1290	1238	920	1581	1534	1172	1017	1423	1210	1310	1299	1064	1204	1470	829
ENSG00000283445	12	10	0	1	4	20	4	5	15	10	3	13	5	5	4	7	2	10	10	7	4	4	3	0	3	5	40	7	22	10	5	1	17	7	15	9	5	55	6	2	7	20	1	5	2	5	3	8	5
ENSG00000177606	110	119	26	160	146	267	106	124	205	168	207	223	174	194	241	181	239	216	169	186	116	209	124	122	176	151	391	144	133	272	279	141	136	175	124	204	148	203	187	132	106	161	235	213	163	180	135	198	165
ENSG00000234807	20	23	1	11	30	25	15	24	45	24	27	54	42	35	44	19	29	54	29	20	20	19	23	22	47	43	19	47	21	13	30	16	48	41	23	54	27	32	69	74	38	38	21	20	11	56	14	17	31
ENSG00000272226	0	0	0	0	0	0	2	0	1	0	1	0	1	2	0	2	0	2	0	0	0	1	0	0	2	1	0	0	0	1	1	0	0	2	0	0	0	4	1	0	0	3	0	0	0	0	1	0	1
ENSG00000231740	0	0	0	0	0	2	0	0	0	0	0	1	1	3	0	0	3	1	0	2	1	0	0	0	4	1	0	0	0	3	0	0	1	0	0	0	0	0	1	2	0	1	0	0	0	0	0	0	2
ENSG00000232453	5	0	1	2	5	3	3	5	7	8	4	4	4	1	5	1	10	4	6	5	5	3	7	0	4	2	8	0	5	6	3	2	6	8	4	6	9	12	4	3	2	12	3	8	1	13	1	3	6
ENSG00000237352	14	14	7	18	11	13	13	6	18	23	11	25	16	17	31	20	23	29	15	23	19	17	13	18	28	16	15	19	9	4	4	6	33	18	16	25	16	27	34	24	23	36	14	7	14	11	18	31	31
ENSG00000228121	1	0	0	0	0	0	1	0	0	0	0	3	0	2	1	0	2	0	0	0	0	0	2	0	0	2	0	0	0	0	0	0	3	0	1	0	0	1	0	0	1	2	0	0	0	1	2	0	1
ENSG00000241042	0	0	0	0	0	0	0	0	0	0	0	0	0	0	0	0	0	0	0	0	0	0	0	0	0	0	0	0	0	0	0	0	0	0	0	0	0	0	0	0	0	1	0	0	0	0	0	0	0
ENSG00000235215	0	0	0	0	0	0	0	0	0	0	0	1	1	0	0	0	0	2	1	0	0	0	0	0	0	0	0	0	0	2	0	0	0	1	0	0	1	0	0	1	0	3	0	0	0	0	0	0	1
ENSG00000224609	0	0	0	1	0	1	0	0	1	1	0	0	2	4	4	4	0	3	8	1	1	0	0	0	1	1	1	1	2	2	1	0	3	5	8	2	2	6	1	5	1	9	1	3	1	0	2	1	13
ENSG00000270457	0	0	0	0	0	1	0	0	0	0	0	0	0	0	0	4	0	0	0	1	0	0	0	0	2	1	2	0	0	0	0	0	0	1	0	1	0	0	0	0	0	0	0	1	0	0	0	0	0
ENSG00000172456	213	132	56	220	145	285	136	238	225	170	288	205	268	220	185	184	212	363	147	183	141	195	197	160	305	223	489	185	170	430	429	240	180	239	240	241	205	659	292	217	159	377	243	189	257	243	238	182	165
ENSG00000266150	0	0	0	0	0	0	0	0	2	2	0	0	0	0	0	0	0	0	0	0	0	0	0	0	1	0	1	0	0	0	0	0	0	0	0	0	0	0	2	0	0	1	1	0	0	0	0	0	1
ENSG00000226883	0	1	0	0	0	0	0	0	2	2	1	1	0	0	2	1	1	1	0	0	0	0	0	0	0	0	0	2	0	2	0	0	2	3	0	0	0	0	0	0	0	3	0	0	0	0	0	0	3
ENSG00000134709	133	208	11	156	199	160	101	75	133	127	53	301	91	133	112	93	120	146	109	68	184	182	131	138	133	123	55	166	94	6	107	117	168	160	134	191	109	152	219	170	141	108	129	183	90	118	158	131	95
ENSG00000134716	8	12	0	5	1	11	7	4	17	11	8	18	13	7	9	18	12	36	17	3	12	6	6	8	19	14	6	9	6	7	13	5	24	10	11	14	17	33	16	14	12	11	12	8	11	9	4	8	15
ENSG00000265535	0	2	0	0	0	0	1	1	1	0	0	1	0	1	0	0	0	0	1	0	0	0	0	0	0	0	0	0	0	0	0	0	1	1	0	0	0	0	1	0	0	2	0	0	0	0	0	0	1
ENSG00000162598	3	9	2	0	2	3	2	1	5	7	21	2	5	9	7	15	4	8	13	4	9	4	7	1	5	9	29	5	9	9	3	6	11	3	10	11	5	3	15	7	6	12	5	2	0	2	16	9	23
ENSG00000229332	0	0	0	0	0	0	0	0	2	0	0	1	1	2	2	0	0	0	1	1	0	0	0	0	0	0	0	0	2	0	0	0	0	0	1	0	0	0	4	1	2	0	0	0	0	1	1	0	1
ENSG00000238242	0	1	0	0	0	0	0	2	2	0	0	2	0	0	0	0	0	0	1	3	0	0	0	0	1	0	0	1	3	0	0	0	0	5	1	3	1	0	1	3	1	2	0	0	0	0	1	0	1
ENSG00000226476	1	0	0	3	2	6	1	7	13	4	5	5	2	8	13	13	5	16	17	9	6	1	8	6	2	7	8	4	2	11	6	8	10	6	21	5	6	9	9	16	17	31	0	3	0	8	8	4	22
ENSG00000231252	0	1	0	1	4	3	1	2	2	4	1	7	1	13	6	8	2	16	12	7	8	0	0	2	3	1	4	1	4	6	0	2	5	2	11	3	2	1	5	4	6	17	3	1	2	0	1	0	9
ENSG00000162599	125	167	47	204	114	133	239	228	257	187	222	150	193	145	220	186	295	196	136	124	220	137	190	308	222	204	200	204	289	172	177	119	186	169	232	186	121	189	196	186	133	175	146	191	154	151	203	159	153
ENSG00000237928	0	1	0	1	2	2	1	0	2	8	1	1	1	3	0	8	3	4	4	3	0	3	2	0	0	2	3	7	0	2	1	1	2	1	5	2	0	0	10	6	4	1	1	0	0	2	8	2	3
ENSG00000270742	5	6	2	13	11	11	11	17	6	7	15	3	10	7	23	8	13	26	6	9	10	6	7	5	10	6	5	13	13	21	12	3	15	8	11	11	11	19	2	8	11	9	4	5	13	4	2	16	7
ENSG00000237853	1	0	0	1	0	0	0	0	0	1	0	0	1	3	1	2	0	1	2	1	1	1	1	0	0	0	1	1	0	0	1	0	4	1	1	0	0	0	0	0	8	3	0	0	0	1	2	0	2
ENSG00000223920	1	0	2	0	0	3	0	0	0	0	0	0	2	0	0	2	1	1	0	0	0	0	2	0	1	0	0	0	0	1	0	2	1	3	2	0	0	1	1	1	3	0	0	1	3	0	3	0	1
ENSG00000162604	445	416	140	515	604	506	471	661	519	527	536	673	464	371	456	303	438	587	297	325	576	490	544	421	645	512	474	429	414	403	497	443	555	339	427	472	385	650	601	454	444	528	384	374	466	462	440	560	292
ENSG00000271200	5	1	1	4	5	7	2	1	1	6	4	11	1	1	4	4	2	2	14	2	4	6	2	0	2	1	0	3	3	1	11	3	5	0	3	0	1	5	6	7	4	7	9	1	1	4	1	4	3
ENSG00000132849	779	1607	130	1287	1513	1185	964	866	1415	865	996	2034	983	858	1541	838	1263	1538	888	608	1381	1507	1348	1218	1615	1379	703	1452	798	127	1473	961	1529	1008	998	1518	735	1254	1623	1538	1312	1180	1073	1224	812	1149	811	1586	935
ENSG00000200575	6	4	0	1	0	3	0	3	3	1	2	3	1	3	3	6	0	7	1	10	3	0	0	7	3	1	1	4	6	0	1	3	5	0	3	6	2	6	2	8	0	2	2	1	4	0	2	4	2
ENSG00000212360	0	1	0	2	2	0	0	1	4	0	0	8	0	3	3	0	5	2	0	2	3	1	2	0	2	1	0	4	6	0	1	1	2	1	0	2	1	2	3	5	2	1	1	1	2	3	2	2	1
ENSG00000236646	6	2	0	6	0	4	0	4	5	3	3	2	3	2	2	3	8	4	2	0	1	7	1	4	5	2	4	3	6	2	2	1	2	2	7	2	8	6	5	1	3	3	3	5	3	3	4	3	7
ENSG00000242860	0	3	0	3	1	1	1	2	3	8	3	6	4	4	3	2	2	4	1	2	2	3	0	1	1	6	3	4	1	1	2	1	5	1	2	2	3	7	3	1	3	7	0	0	4	4	0	1	4
ENSG00000263908	0	0	0	0	0	0	0	0	1	0	0	0	1	0	3	2	0	2	0	0	1	0	1	0	1	0	0	0	0	0	0	0	0	2	0	0	1	0	1	2	0	1	1	0	0	0	0	0	0
ENSG00000283690	0	0	0	0	0	0	0	0	0	0	1	0	0	0	0	0	0	0	0	0	0	0	0	0	0	0	0	0	0	0	0	0	0	0	0	0	0	0	6	0	0	1	1	0	0	0	0	0	0
ENSG00000234204	0	0	0	1	0	1	0	0	2	0	0	0	0	3	0	1	0	2	0	0	0	2	1	0	0	4	1	0	0	0	1	0	3	0	0	0	2	0	1	3	0	0	1	0	0	0	0	1	2
ENSG00000234088	0	1	0	1	0	0	0	0	0	0	0	0	0	0	0	0	0	0	0	0	0	0	0	0	0	0	2	0	0	0	0	0	2	3	1	0	0	0	0	0	0	0	0	0	0	0	0	0	1
ENSG00000240563	26	15	10	11	22	11	11	27	9	11	4	11	13	16	50	22	26	11	11	16	19	11	15	3	9	42	6	2	15	7	4	9	12	13	2	39	4	39	38	34	19	14	8	7	27	27	8	13	17
ENSG00000237227	1	0	0	0	0	0	0	0	0	0	0	1	2	0	1	3	0	2	1	0	0	0	0	0	0	0	0	0	0	0	0	0	0	0	0	1	0	0	0	1	0	6	0	0	0	0	0	1	0
ENSG00000200174	0	0	0	0	0	0	0	0	0	0	0	0	0	0	0	0	0	0	0	0	0	0	0	0	0	0	0	0	0	0	0	0	0	0	0	0	0	0	0	0	0	0	0	0	0	0	0	0	0
ENSG00000132854	3	3	0	4	1	9	0	2	2	7	0	2	2	5	8	7	2	12	15	6	7	5	1	3	3	2	8	4	8	5	3	2	12	7	11	5	7	3	5	6	13	11	4	2	3	0	2	4	18
ENSG00000201153	0	0	0	0	0	0	0	0	0	0	0	0	0	0	0	0	0	0	2	0	0	0	0	0	0	0	0	0	0	1	0	1	0	2	0	0	0	0	1	1	0	0	1	0	0	0	0	0	2
ENSG00000162607	553	871	212	844	1383	822	724	655	623	1018	532	1080	506	600	873	512	777	707	470	469	1080	946	1023	747	634	632	620	671	679	518	507	507	763	531	652	815	676	600	968	716	520	735	680	641	662	600	1027	773	521
ENSG00000116641	174	181	96	213	226	302	148	203	190	179	214	266	162	139	240	121	184	215	171	136	320	232	284	306	217	231	165	262	116	113	191	238	203	200	253	234	136	256	240	215	168	247	263	213	284	187	177	379	194
ENSG00000270549	0	0	0	0	0	0	0	0	0	1	0	0	0	4	0	0	0	0	0	0	0	0	0	0	0	2	0	0	0	0	0	0	1	0	0	2	0	0	0	2	3	2	0	0	0	0	4	0	1
ENSG00000132855	0	1	0	1	0	2	0	2	4	5	0	1	0	3	5	4	0	4	12	4	1	4	0	0	0	4	5	3	3	0	0	0	6	4	5	5	5	3	5	6	3	9	0	0	0	2	5	0	4
ENSG00000278967	0	0	0	2	0	1	0	0	2	1	0	0	2	1	2	1	0	0	0	1	0	0	0	0	0	0	0	0	0	4	0	1	1	0	1	0	2	0	3	1	0	3	3	0	2	0	0	0	4
ENSG00000213703	2	6	1	10	5	4	2	3	2	2	1	9	1	4	6	2	5	9	5	3	0	8	6	5	11	5	2	6	3	2	4	4	3	4	5	5	0	1	4	3	1	4	2	4	3	5	5	10	10
ENSG00000235545	3	1	0	5	4	4	2	4	5	1	0	5	3	1	3	1	8	1	6	4	6	7	3	4	3	5	1	4	0	0	1	3	4	6	5	6	1	4	4	3	0	4	4	0	4	6	1	8	5
ENSG00000125703	218	258	65	242	296	199	226	296	262	289	199	379	227	296	244	170	262	303	215	201	285	256	287	199	281	218	164	210	210	130	183	160	299	202	260	332	214	286	514	336	261	259	254	272	186	262	247	325	212
ENSG00000234318	0	3	0	1	0	2	0	0	2	8	0	0	0	4	1	0	0	0	0	1	0	1	0	0	1	0	0	2	0	1	0	0	2	3	6	1	0	4	0	2	0	1	2	1	0	0	1	0	4
ENSG00000237163	0	0	1	0	5	0	0	0	1	0	1	0	1	0	0	0	0	0	1	2	0	0	0	0	0	0	0	0	0	2	1	0	1	2	0	0	2	0	0	0	1	2	1	0	0	0	0	0	1
ENSG00000229537	1	0	0	0	0	0	1	2	2	1	2	1	0	3	3	3	1	2	6	3	5	0	1	3	0	1	2	0	0	4	0	0	5	4	4	2	3	1	2	3	4	8	0	0	1	0	2	0	6
ENSG00000227485	0	0	0	0	0	0	0	0	0	0	1	0	0	0	2	1	0	0	1	0	0	0	0	0	1	0	0	0	0	0	0	0	0	0	0	0	1	0	0	0	2	0	1	0	2	0	0	0	2
ENSG00000229225	0	0	0	0	0	2	0	1	0	1	0	0	0	0	0	1	0	0	1	0	0	0	0	0	0	0	0	0	0	0	0	0	0	1	0	0	2	0	0	0	1	0	0	0	0	0	0	0	0
ENSG00000203605	0	0	0	0	0	4	0	0	3	1	0	1	1	0	0	1	4	3	0	0	0	0	0	0	0	1	0	0	1	2	0	0	3	4	2	0	0	1	4	5	0	1	0	0	0	0	0	0	4
ENSG00000224209	3	8	0	0	0	3	0	2	6	11	5	2	3	7	5	5	7	8	5	1	4	3	2	0	1	3	7	4	5	9	2	5	8	12	11	6	8	4	13	5	15	13	2	3	0	1	4	2	20
ENSG00000252259	0	0	0	0	0	0	0	0	0	0	0	0	1	0	1	0	0	0	1	0	0	0	0	0	0	0	0	0	0	0	0	0	1	0	0	0	0	0	0	0	3	0	0	0	0	0	0	2	0
ENSG00000228734	0	0	0	0	0	0	0	0	0	0	0	0	0	0	0	2	0	0	0	2	0	0	1	1	0	1	1	0	0	0	0	3	1	3	2	1	2	0	5	0	0	5	1	3	0	0	3	0	3
ENSG00000223683	0	1	0	0	0	0	0	1	0	0	0	0	2	1	1	0	0	0	0	1	0	0	0	0	0	0	0	0	0	0	0	0	0	0	1	1	3	0	1	2	0	2	0	0	0	2	1	0	0
ENSG00000230798	2	2	0	0	0	3	0	1	0	0	1	2	4	2	0	1	0	1	8	2	4	5	4	1	0	1	3	0	0	4	2	1	4	0	4	0	2	1	2	1	4	4	1	2	1	2	3	8	5
ENSG00000187140	2	4	0	0	8	5	1	1	0	0	0	0	1	2	2	0	0	1	1	2	2	3	2	0	0	1	3	1	0	0	2	1	2	0	1	0	1	0	1	3	0	2	3	1	1	1	3	0	1
ENSG00000275836	0	0	0	0	0	0	0	3	0	0	0	0	0	0	0	1	2	1	0	0	0	0	0	0	0	0	0	0	0	0	0	0	0	1	1	0	0	0	0	0	0	2	0	0	0	0	0	0	0
ENSG00000252784	0	0	0	0	0	0	0	2	0	0	0	0	0	0	0	0	0	1	0	1	0	0	0	0	0	0	0	0	1	0	0	0	0	0	2	0	0	0	0	0	0	0	0	0	0	0	0	0	1
ENSG00000236674	0	0	0	0	0	0	0	1	0	1	0	0	0	2	0	2	0	0	2	1	0	0	0	0	1	1	0	1	0	0	0	0	1	1	0	0	2	1	0	4	0	3	0	0	0	0	1	1	1
ENSG00000088035	322	335	135	436	500	358	459	454	428	384	359	470	313	259	371	242	367	431	214	232	607	400	488	320	405	319	334	381	331	338	381	332	428	307	347	331	271	411	414	347	279	328	359	355	282	349	360	464	260
ENSG00000142856	96	99	34	113	184	148	124	128	142	211	109	378	135	102	154	80	110	171	100	111	141	128	171	76	141	134	87	155	133	81	160	117	183	98	125	153	121	127	203	138	112	122	141	187	72	162	169	131	118
ENSG00000203965	83	135	18	116	162	78	79	69	102	93	64	155	91	82	118	52	71	125	73	101	117	95	113	86	128	92	62	106	71	66	118	85	115	90	74	119	64	84	130	104	93	131	70	110	53	81	104	109	67
ENSG00000264271	2	0	0	1	4	3	0	0	0	0	0	0	0	0	0	0	0	0	1	0	0	0	1	1	0	1	0	0	0	0	0	0	3	0	1	0	0	1	0	0	0	0	0	2	0	0	0	0	0
ENSG00000251720	0	0	1	0	1	0	0	1	0	2	0	0	1	4	2	0	0	0	0	0	1	0	0	0	0	1	3	3	0	1	0	0	1	0	2	1	1	1	0	0	0	4	0	0	0	0	2	2	4
ENSG00000116652	41	39	9	63	54	36	36	39	36	43	32	81	45	33	48	32	24	52	25	33	47	34	47	39	61	47	34	48	28	26	53	34	43	32	49	34	24	44	61	36	43	53	31	68	32	51	16	47	37
ENSG00000276884	0	0	0	0	2	0	0	4	0	0	0	0	4	0	1	0	0	0	0	0	2	2	0	0	0	1	0	5	0	0	0	0	2	2	1	1	0	2	2	1	1	1	0	0	0	1	0	0	0
ENSG00000278287	0	1	0	0	0	0	0	0	0	0	0	0	0	0	0	0	2	0	0	0	0	0	0	0	0	0	0	0	0	0	0	0	0	0	0	0	0	0	0	0	0	0	0	0	0	0	0	0	0
ENSG00000277565	0	0	0	0	0	0	0	1	0	0	0	0	0	0	0	0	0	0	0	0	0	0	0	0	0	0	0	0	0	0	0	0	0	0	0	0	0	0	0	0	0	0	0	0	0	0	0	0	1
ENSG00000275823	0	0	0	0	0	0	0	2	0	0	0	0	0	0	0	0	0	0	0	0	0	0	0	0	0	0	0	0	0	0	0	0	0	0	0	0	0	0	0	0	0	0	0	0	0	0	0	0	0
ENSG00000277689	0	0	0	0	0	0	0	0	0	0	0	0	0	0	0	0	0	0	0	0	0	0	0	0	0	0	0	0	1	0	0	1	0	0	0	0	0	0	2	0	0	0	0	0	0	0	0	0	0
ENSG00000274199	0	1	0	4	0	0	0	1	1	0	0	0	0	0	0	0	0	0	1	0	0	0	0	0	0	0	1	0	0	0	0	0	0	0	0	1	0	3	0	0	3	0	0	0	0	0	0	1	2
ENSG00000079739	298	408	152	492	444	569	724	480	531	434	605	362	551	416	431	477	391	613	317	330	546	433	604	433	502	563	749	431	559	639	400	565	510	445	526	515	517	728	553	423	306	656	475	391	527	431	477	374	415
ENSG00000244256	8	17	5	10	24	10	10	7	10	11	14	16	13	6	17	9	7	15	2	13	14	10	14	7	20	12	23	8	12	16	8	18	12	10	5	18	15	21	13	5	5	17	11	4	6	8	18	10	7
ENSG00000185483	8	2	1	3	3	11	5	2	11	12	2	10	11	8	11	5	10	10	10	15	3	4	2	8	8	5	2	6	2	9	5	5	12	11	20	8	6	4	14	20	18	20	20	11	3	6	16	10	17
ENSG00000177452	0	0	0	0	0	0	0	0	2	1	0	0	0	0	1	0	0	0	1	0	0	0	1	0	0	1	1	0	0	0	0	0	0	0	0	0	0	0	1	1	2	2	0	0	0	0	0	0	3
ENSG00000228056	0	3	0	1	0	0	0	0	2	0	0	0	0	1	0	3	0	0	0	1	0	0	2	0	0	1	0	0	0	0	1	0	0	2	0	2	0	1	1	2	0	2	1	2	0	0	0	0	2
ENSG00000207190	3	0	0	0	0	0	0	0	0	0	0	0	0	0	0	1	0	0	0	0	0	0	0	0	0	0	0	0	0	0	0	0	0	1	0	0	0	0	0	0	2	1	0	0	0	0	0	0	0
ENSG00000200508	0	0	0	0	0	0	0	0	0	0	0	0	0	2	0	0	0	0	0	0	0	0	0	0	0	0	0	0	0	0	0	0	0	0	0	0	0	0	1	0	1	1	0	0	0	0	0	0	0
ENSG00000223949	2	1	0	1	0	1	0	1	1	2	0	3	1	5	3	2	0	3	8	5	2	1	2	4	3	1	2	2	1	2	1	1	10	5	7	4	2	0	1	8	1	7	1	1	1	2	0	1	10
ENSG00000177414	1	0	0	1	1	3	0	2	5	0	0	2	3	1	4	3	0	3	5	3	6	0	3	0	2	1	1	0	0	1	0	0	2	3	18	1	7	3	5	1	10	10	1	0	0	0	5	0	4
ENSG00000238653	0	0	0	0	0	0	0	0	1	0	0	0	0	4	0	0	0	1	0	0	0	0	0	0	0	0	0	0	0	0	0	0	0	0	1	0	0	0	1	1	0	0	0	0	1	0	2	0	0
ENSG00000158966	42	80	6	21	13	42	37	15	50	33	30	89	17	23	67	39	24	105	53	16	30	75	51	41	73	22	47	47	21	34	69	53	100	42	40	39	45	178	88	32	48	85	60	99	40	50	25	68	53
ENSG00000264470	1	0	1	1	0	0	0	0	0	0	1	1	0	0	1	0	0	0	0	0	0	1	0	0	1	0	0	1	0	0	0	1	2	1	0	1	0	3	1	0	0	0	0	0	1	2	0	2	0
ENSG00000162437	59	58	20	57	61	42	46	39	33	45	44	59	54	41	56	25	27	47	52	21	46	710	67	66	34	43	49	53	26	32	43	43	50	44	25	57	32	51	50	42	44	38	60	57	67	49	40	93	41
ENSG00000162434	5731	5864	2799	9562	6643	10388	8451	7368	7869	7135	9436	5212	7882	6716	6184	5048	6536	9420	5515	5088	8443	7305	10477	9811	9827	9082	15791	7763	5599	7662	8253	7098	7336	6855	8668	7159	5147	10008	7459	7158	6207	8824	10732	9160	11648	7952	7815	10293	5917
ENSG00000234784	0	0	0	0	0	1	0	0	0	0	0	0	0	0	0	0	0	1	1	0	0	0	0	0	2	0	0	0	0	0	0	0	1	4	0	0	3	0	0	0	1	1	0	3	0	0	0	0	0
ENSG00000233877	0	0	0	0	0	1	0	0	0	0	1	0	0	1	0	1	0	1	1	0	0	0	0	0	1	0	0	0	0	1	1	0	0	5	1	0	0	2	0	3	0	2	1	0	0	0	0	0	0
ENSG00000226891	68	55	65	137	152	219	220	310	125	185	449	110	334	214	149	143	188	319	70	171	178	118	115	277	177	417	438	139	208	593	327	278	86	209	270	158	151	701	223	89	116	454	157	105	435	180	204	229	88
ENSG00000185031	41	22	41	47	53	93	109	118	39	66	183	27	102	97	51	55	61	119	45	38	72	50	44	112	75	166	208	62	102	199	111	99	23	71	89	64	71	238	61	29	55	161	78	49	180	53	79	102	41
ENSG00000272506	9	6	15	22	14	42	38	61	34	23	87	19	63	41	20	20	45	65	19	15	28	16	7	63	31	63	86	36	48	110	43	44	10	45	37	22	32	144	29	18	23	84	28	18	82	31	50	23	13
ENSG00000212257	2	4	3	7	5	6	5	22	7	2	32	5	24	6	7	7	12	12	2	8	4	2	3	12	15	24	21	15	26	33	17	20	9	17	19	14	8	62	4	4	6	19	7	7	29	14	18	27	4
ENSG00000265996	54	72	16	93	100	112	91	175	116	116	177	118	183	104	39	78	61	146	53	82	96	97	102	92	203	161	303	118	110	373	215	112	92	74	84	71	62	200	102	96	73	152	76	67	134	102	121	103	68
ENSG00000199135	49	60	17	65	72	72	64	174	156	162	207	131	277	127	58	99	119	155	78	94	72	74	76	70	209	166	413	176	215	363	221	55	113	90	137	89	138	275	145	93	88	189	69	67	102	144	120	82	81
ENSG00000231485	33	35	13	32	56	57	37	223	236	344	344	230	370	271	225	290	241	283	200	281	46	68	48	37	338	376	520	250	239	713	409	50	173	256	349	241	281	521	345	236	249	438	35	36	74	211	183	63	201
ENSG00000235804	0	0	0	0	0	0	0	0	2	0	2	0	0	9	0	0	0	2	3	0	0	0	0	0	0	0	1	0	0	1	0	0	0	1	3	2	0	0	1	0	1	1	0	0	0	0	0	0	3
ENSG00000234496	0	0	0	0	0	0	0	0	0	0	0	3	0	0	0	1	0	0	0	2	0	1	0	0	0	0	0	0	0	0	0	0	1	0	0	0	0	0	4	1	0	0	0	0	0	1	1	0	0
ENSG00000162433	27	37	16	37	51	42	35	57	33	19	92	19	60	42	24	31	38	68	18	17	33	33	45	47	27	40	38	21	31	51	28	57	30	30	35	29	27	38	46	34	22	53	21	29	41	24	41	34	29
ENSG00000231622	0	2	0	0	0	1	1	1	0	3	1	1	0	0	0	0	0	0	0	0	0	0	1	0	0	0	1	0	0	2	1	0	0	0	1	0	0	0	0	1	0	1	0	0	0	0	2	0	0
ENSG00000116675	118	108	90	126	136	107	281	92	234	462	170	164	210	96	133	198	528	112	295	160	172	103	196	333	107	190	208	263	786	95	85	125	99	177	143	236	185	135	112	133	149	112	104	222	234	184	859	106	203
ENSG00000229294	0	0	0	0	0	0	0	0	0	0	0	0	1	0	0	0	0	2	1	0	1	0	0	0	0	0	2	1	0	1	0	1	1	0	1	0	0	1	0	1	0	4	0	0	1	0	3	1	5
ENSG00000234144	0	0	0	0	0	0	0	0	0	0	0	0	1	2	1	0	0	0	0	0	0	0	0	0	0	1	0	0	0	0	0	0	0	0	0	0	0	0	0	1	2	0	0	1	0	0	1	0	0
ENSG00000222624	0	0	0	0	1	0	0	0	0	0	0	0	0	1	0	0	0	0	0	1	0	0	0	0	0	1	0	0	0	0	0	0	0	0	0	0	0	0	2	0	0	0	0	0	0	0	0	0	1
ENSG00000213625	740	841	299	949	1017	796	970	1262	927	1285	1088	732	996	821	723	574	772	1006	645	551	1167	785	1044	916	885	867	1218	877	1365	1069	878	712	842	675	923	613	1106	1048	954	625	673	752	777	700	814	713	919	959	617
ENSG00000116678	93	88	35	114	99	94	267	103	121	115	125	81	114	93	119	158	114	121	153	90	136	98	109	151	80	128	144	118	226	68	71	77	77	82	70	107	136	178	109	62	69	148	96	93	88	80	132	110	87
ENSG00000237852	2	1	5	6	3	4	8	7	7	6	6	3	1	6	3	1	3	18	4	1	1	4	4	5	15	12	4	6	7	1	10	7	1	0	8	4	3	13	0	6	1	10	2	4	6	7	1	8	1
ENSG00000224570	0	0	0	0	0	0	0	0	0	1	1	1	0	3	0	0	3	1	2	3	1	0	6	0	2	4	1	0	0	1	0	0	5	1	1	0	0	2	0	0	5	7	0	3	0	0	0	0	1
ENSG00000239319	1	0	0	0	0	0	0	0	0	0	0	0	0	2	0	0	1	0	2	0	0	1	0	0	0	0	0	0	0	1	1	0	0	4	0	0	0	1	0	0	1	1	0	0	0	0	0	0	1
ENSG00000184588	1889	1599	593	2229	2124	2402	1968	1794	2063	2518	1778	1564	2493	1491	1181	1155	1912	2129	1587	1144	2581	2024	2708	1713	2136	1884	3532	1659	2736	2469	2075	1420	1127	1857	1900	1758	1780	3119	2302	1481	1573	3440	1951	1633	3160	1746	1959	2336	1277
ENSG00000227466	0	0	0	0	0	0	0	2	0	2	1	0	0	0	0	1	0	0	0	0	1	0	0	0	0	0	1	1	1	0	0	0	0	1	4	3	3	0	0	3	1	0	0	0	0	0	5	0	0
ENSG00000223152	0	0	0	0	0	1	0	0	0	0	0	0	0	0	0	0	1	2	0	1	0	0	0	0	0	0	0	0	0	0	0	0	0	0	0	3	0	0	1	0	0	0	0	0	0	0	0	0	1
ENSG00000118473	9	25	9	4	1	10	38	18	36	30	10	16	70	12	17	65	149	23	63	27	16	18	22	36	20	10	27	7	117	33	8	31	18	43	59	21	40	8	26	19	22	31	12	11	9	21	26	8	72
ENSG00000264720	0	0	0	0	0	0	0	0	0	1	0	0	0	0	0	3	0	0	2	0	0	0	0	0	0	0	0	0	0	0	0	0	0	0	1	0	0	0	0	0	0	1	0	0	0	0	0	0	1
ENSG00000248458	0	0	0	0	0	1	0	0	0	0	0	0	0	2	2	0	0	0	2	0	0	1	0	1	0	2	0	0	2	1	0	0	0	1	4	0	4	0	0	0	2	2	2	0	1	0	1	0	0
ENSG00000152760	1	1	3	4	9	0	4	8	7	9	4	31	10	8	10	6	6	14	4	5	19	4	12	2	7	3	3	29	5	8	6	7	7	12	20	14	32	13	17	18	9	11	6	3	5	3	5	4	10
ENSG00000172410	0	1	0	0	0	0	0	0	1	3	0	0	1	0	0	0	2	0	0	1	0	0	0	0	1	1	0	0	1	2	0	0	0	2	0	0	2	0	1	5	3	1	0	3	0	3	1	0	1
ENSG00000152763	30	23	11	18	44	34	27	34	40	54	15	78	34	37	46	22	48	55	42	40	37	28	27	25	34	24	26	32	33	29	33	21	59	25	34	27	29	52	60	48	44	43	39	32	27	46	77	38	41
ENSG00000231080	0	0	0	0	0	1	0	0	0	2	1	0	1	1	4	1	2	0	1	5	2	0	0	0	0	0	0	0	0	0	0	0	0	1	8	3	1	0	3	0	1	4	0	0	0	2	4	0	6
ENSG00000198160	1617	1536	565	2058	2661	2026	1943	1870	1512	2514	1723	1930	1825	1491	1679	1268	1722	2087	1359	1323	2545	2176	2533	1881	1751	1543	2414	1676	2407	2178	1871	1429	1691	1402	1690	1954	1935	2160	2511	1520	1422	2198	1672	1582	1690	1296	2480	2043	1290
ENSG00000116704	399	599	115	606	746	618	601	580	483	505	531	647	410	439	752	367	462	699	415	272	608	631	624	533	645	547	369	490	436	288	386	503	739	446	449	586	296	655	691	591	473	507	476	584	413	522	440	758	409
ENSG00000203963	0	0	0	0	1	0	0	1	3	0	1	0	4	4	0	3	1	8	6	4	1	0	1	0	3	1	2	1	0	1	1	3	4	8	7	3	2	7	4	10	6	10	0	1	0	4	6	2	14
ENSG00000252433	0	0	0	0	0	0	0	0	2	0	0	0	2	0	2	0	0	1	0	0	0	1	0	0	1	0	0	0	0	0	1	0	1	0	0	0	0	0	0	3	0	0	0	0	0	0	2	0	0
ENSG00000275678	0	0	1	0	0	1	0	1	0	1	0	1	5	1	0	0	1	2	1	1	2	1	1	0	1	0	1	0	0	1	0	0	0	1	3	0	3	1	0	4	0	2	1	0	0	0	1	2	4
ENSG00000162594	15	5	1	17	11	13	1	4	8	18	35	25	3	23	25	23	10	18	24	11	18	30	26	56	29	15	16	11	3	8	28	41	50	27	37	14	14	31	10	34	25	29	22	23	23	17	15	35	28
ENSG00000253074	0	1	0	0	0	0	0	0	0	0	1	2	0	0	0	0	0	3	0	0	0	0	1	0	0	0	1	0	0	0	2	0	1	1	0	1	0	1	2	0	1	0	0	1	0	0	0	2	0
ENSG00000252116	0	0	0	0	0	0	0	0	0	0	1	0	0	0	0	0	0	0	2	0	0	0	0	0	0	0	0	0	0	0	2	0	1	0	1	0	1	0	0	1	1	0	0	0	0	0	0	0	0
ENSG00000228523	0	0	0	0	0	0	0	2	0	0	5	2	0	0	3	3	2	1	4	3	3	0	3	2	2	2	1	0	0	1	2	4	10	1	4	1	0	3	1	2	2	0	0	0	0	0	0	2	0
ENSG00000081985	59	32	25	108	48	151	84	58	239	125	62	25	80	57	69	79	50	76	39	58	83	122	91	114	141	155	62	56	48	62	45	58	124	146	47	71	42	77	95	159	66	99	126	62	103	71	82	112	57
ENSG00000142864	2327	3216	770	3033	3503	3059	2750	3195	3989	3686	3052	4064	2499	2932	3768	2671	3869	4129	2164	2037	3422	2829	3575	2300	3629	3287	2321	3033	2346	2141	2588	2008	4542	2880	2943	3593	2517	3265	4212	3778	3021	2963	2484	2784	2311	3158	3545	2958	2194
ENSG00000223263	0	0	0	0	0	0	0	0	0	0	1	1	0	3	0	0	1	0	0	2	0	0	0	0	1	0	0	1	0	0	0	0	1	0	0	0	0	0	0	0	1	0	1	0	0	0	0	0	0
ENSG00000235200	0	0	0	0	0	0	0	1	3	0	0	1	0	0	0	2	0	1	8	0	0	0	0	1	0	1	3	1	0	0	0	0	2	5	6	2	2	2	2	6	1	8	0	0	0	0	1	0	1
ENSG00000207504	0	0	0	0	0	0	0	0	0	0	0	0	1	0	0	0	1	0	3	0	0	0	0	0	0	0	0	0	0	0	0	0	0	0	0	0	1	0	0	3	0	0	0	0	0	0	0	0	0
ENSG00000238139	0	0	0	0	0	1	0	0	0	0	3	0	0	0	0	0	0	0	0	0	0	0	0	0	0	1	0	0	0	0	0	0	2	0	1	1	1	0	1	0	3	0	0	0	0	0	0	0	0
ENSG00000242482	0	0	0	0	0	0	0	0	0	0	1	0	0	0	0	2	0	0	1	0	0	0	0	0	0	0	1	0	0	0	0	0	0	0	0	1	0	0	0	1	1	4	0	0	0	0	1	0	1
ENSG00000232048	0	0	0	0	0	0	0	1	0	0	0	0	0	2	0	2	0	0	0	4	0	0	1	0	0	0	0	0	0	0	0	0	5	2	2	1	0	0	1	3	1	0	0	1	1	0	1	0	0
ENSG00000116717	101	87	60	105	73	92	125	90	192	177	211	72	143	124	153	177	205	195	120	100	102	88	154	101	131	129	254	133	318	231	146	95	140	144	160	138	202	223	184	156	128	170	76	96	84	107	156	84	180
ENSG00000172380	4	0	0	1	1	4	2	5	9	0	0	2	6	5	0	2	2	7	9	4	0	2	1	2	1	0	4	1	1	3	4	0	4	4	2	3	3	4	2	5	8	9	2	0	2	0	1	1	5
ENSG00000238778	0	1	0	0	0	0	0	0	0	0	0	0	0	0	0	1	0	1	0	1	0	0	0	0	0	0	0	0	0	0	0	0	0	0	0	0	0	0	0	0	1	0	0	0	0	0	0	0	0
ENSG00000232284	0	0	0	0	1	1	1	1	3	6	0	3	5	3	8	3	4	7	8	6	3	0	0	0	1	9	2	2	0	3	3	1	6	6	7	3	2	2	7	5	4	13	0	2	0	2	2	2	4
ENSG00000235055	0	0	0	0	0	0	0	1	4	0	1	0	0	2	0	0	0	1	7	2	1	0	0	0	0	0	1	1	0	0	0	0	3	2	0	0	1	1	1	3	0	3	0	0	0	2	3	0	1
ENSG00000162595	2	4	0	2	1	1	3	1	0	3	0	1	2	3	0	7	2	2	0	3	9	0	3	1	0	2	1	1	2	3	1	2	0	0	5	0	0	2	5	1	4	6	1	0	1	2	5	2	3
ENSG00000228431	0	0	0	0	0	0	0	0	1	0	0	0	1	1	0	0	0	0	1	1	1	0	0	0	0	0	0	0	0	2	0	0	0	0	1	0	0	0	0	1	3	2	0	0	0	0	0	0	1
ENSG00000116729	769	612	503	753	428	1348	2930	1044	1024	694	949	226	1145	595	394	738	534	1005	432	646	1772	656	1373	871	794	1251	2108	1156	824	904	889	597	556	555	890	958	2327	2211	883	626	369	1267	1184	586	184	405	878	1070	536
ENSG00000234383	55	35	35	77	17	85	265	96	91	39	100	13	124	39	28	58	41	84	37	41	114	48	71	78	79	82	183	73	58	81	85	45	45	61	70	95	100	221	64	60	32	102	72	29	11	28	33	77	34
ENSG00000221203	9	5	8	6	5	14	18	9	17	5	21	0	14	7	3	10	7	13	1	3	14	4	12	8	10	10	19	19	9	14	5	11	7	5	13	9	10	33	2	8	5	19	5	6	5	3	12	6	6
ENSG00000229133	0	0	0	0	0	0	1	0	1	0	0	0	0	2	0	0	0	2	0	0	0	0	0	0	0	0	1	0	0	1	0	0	1	0	2	0	0	0	0	0	0	2	0	0	0	1	0	2	2
ENSG00000225242	0	0	0	0	1	1	0	0	1	0	0	0	0	1	0	2	0	0	0	0	1	0	0	0	0	0	0	1	0	0	0	0	0	0	0	0	0	0	1	1	0	0	0	0	0	0	1	0	0
ENSG00000237622	0	0	0	0	0	0	0	0	0	0	0	0	0	0	0	1	0	1	2	0	0	0	2	0	0	1	0	0	0	0	0	0	1	0	0	0	0	0	0	0	2	0	0	0	0	0	0	0	0
ENSG00000229440	0	0	0	0	0	0	0	0	0	0	0	0	1	0	0	0	0	1	2	1	0	0	0	1	0	0	0	0	1	0	0	0	1	0	4	0	0	0	0	0	0	0	0	0	0	0	0	0	1
ENSG00000116745	1	0	0	0	1	0	0	1	7	5	0	7	4	2	3	15	1	7	9	0	2	0	0	2	1	2	1	0	0	2	1	1	7	4	5	0	4	2	5	3	6	9	0	0	0	0	2	2	15
ENSG00000024526	11	9	11	3	12	4	3	7	11	9	7	10	7	15	4	3	3	5	15	7	14	9	8	8	2	12	5	6	20	6	4	4	11	6	14	10	9	15	18	8	11	17	1	7	4	2	27	9	21
ENSG00000233589	0	0	0	0	0	1	0	1	0	1	0	0	0	1	0	0	0	4	2	0	0	0	0	0	1	0	1	0	1	0	0	0	1	1	2	0	0	0	1	0	1	6	0	0	0	0	5	0	2
ENSG00000234264	0	0	0	0	0	0	0	0	0	1	0	0	1	2	3	8	0	0	5	1	1	2	0	0	0	0	1	0	0	3	1	1	2	0	2	0	1	1	2	5	4	1	0	3	0	0	2	0	1
ENSG00000225167	0	0	0	0	0	0	0	0	0	0	0	0	0	1	0	0	0	0	1	0	0	0	0	0	0	0	0	0	0	0	0	0	0	0	0	0	0	0	0	0	1	0	0	0	0	0	0	0	0
ENSG00000223883	0	0	0	0	0	0	0	0	0	2	0	0	1	1	0	0	0	1	1	0	0	0	0	0	1	0	1	0	1	1	0	0	3	7	1	1	0	0	2	3	3	0	0	0	0	0	9	0	2
ENSG00000235446	0	0	0	0	0	0	0	0	0	4	0	0	0	2	0	0	1	3	1	0	1	0	0	0	0	1	0	0	0	0	0	0	2	0	0	0	0	3	0	0	0	2	2	0	0	0	0	0	1
ENSG00000229639	0	0	0	0	0	0	0	0	0	0	0	0	0	0	1	1	0	3	1	0	0	0	0	0	0	0	2	0	0	0	0	0	1	0	0	1	0	0	0	0	1	1	0	0	0	0	5	0	1
ENSG00000033122	47	71	5	16	3	39	65	56	20	69	5	108	29	75	42	20	11	32	31	22	74	81	35	10	23	60	14	66	4	15	45	47	84	72	80	13	28	49	112	8	59	39	42	29	27	53	32	37	43
ENSG00000270615	0	0	0	0	0	0	0	0	1	4	0	0	1	1	3	0	0	1	1	4	0	0	2	0	1	1	2	1	0	1	0	0	2	4	4	5	1	1	0	1	0	4	0	0	0	0	2	0	1
ENSG00000240692	1	1	0	0	0	4	1	1	0	4	2	1	0	7	2	0	1	2	1	0	2	0	0	0	2	4	1	1	0	0	0	1	0	1	3	0	0	4	5	0	1	0	0	0	0	1	2	0	0
ENSG00000229359	0	2	0	0	0	0	0	0	0	1	0	0	4	1	3	3	0	2	6	1	0	2	1	2	0	2	0	0	0	0	0	1	4	0	1	2	2	2	4	1	0	2	2	2	3	0	1	0	2
ENSG00000237919	0	0	0	0	0	1	0	1	0	1	2	0	0	1	1	2	0	2	0	1	0	0	1	3	0	0	2	1	0	0	1	1	3	0	0	2	0	2	3	0	1	1	4	1	1	0	3	1	4
ENSG00000066557	209	257	50	239	401	227	242	218	229	293	169	330	163	142	252	131	200	230	124	110	341	282	329	195	207	127	116	219	149	120	164	125	250	161	161	237	135	179	286	216	161	177	177	200	124	173	242	237	154
ENSG00000244389	0	2	1	6	10	4	1	8	8	4	9	3	6	3	9	1	3	5	4	4	8	6	7	3	2	0	0	1	1	5	6	4	12	14	3	4	1	4	6	9	5	7	8	6	6	2	0	7	4
ENSG00000116754	2191	2732	603	3159	3724	2689	2471	3020	2934	2704	2310	3910	2118	2062	2914	1566	2525	3148	1448	1847	3626	2919	3267	2220	3134	2494	2442	2688	1867	1598	2901	2059	3264	2177	2386	2780	1781	2746	3242	2704	2242	2657	2665	2404	2050	2335	2557	3124	1725
ENSG00000228988	0	0	0	0	0	0	0	1	0	4	0	1	1	0	3	0	0	0	0	0	0	1	0	0	0	0	0	0	0	0	0	1	5	2	1	1	0	0	0	1	0	0	0	0	0	0	0	0	1
ENSG00000118454	437	518	89	471	668	402	461	531	487	559	432	694	321	350	623	276	463	497	334	310	642	497	563	431	496	488	338	501	428	225	380	315	627	431	388	475	299	417	569	494	414	409	386	415	339	419	541	546	319
ENSG00000197568	15	16	7	12	17	10	11	19	7	9	13	22	5	13	14	16	14	11	4	16	7	12	19	4	15	22	11	15	4	5	6	8	15	12	18	11	8	16	12	15	16	18	11	9	18	16	12	18	8
ENSG00000226088	1	0	0	0	0	0	0	1	1	1	1	0	1	0	0	0	0	1	2	0	0	0	0	0	0	0	1	0	0	0	0	0	0	0	1	0	3	0	0	1	0	1	0	0	0	2	1	0	5
ENSG00000116761	3	16	3	23	20	25	18	19	25	28	25	29	24	17	33	30	29	15	14	8	27	26	21	13	27	16	16	21	23	11	8	18	14	23	22	14	11	7	18	32	33	33	18	17	12	21	16	16	26
ENSG00000278636	0	0	0	0	0	0	1	0	0	0	0	0	0	0	0	1	0	0	0	2	0	2	0	0	0	0	0	0	2	2	0	0	0	1	1	2	0	0	0	1	0	2	0	0	0	0	0	1	1
ENSG00000271992	0	0	0	0	1	0	0	1	2	0	0	2	0	0	1	1	0	1	0	1	0	0	0	0	0	0	0	0	0	2	0	0	2	3	1	1	2	2	4	0	0	3	2	0	1	1	0	5	3
ENSG00000233020	0	0	0	0	0	0	1	0	1	0	0	0	0	0	0	2	0	4	0	2	1	0	0	0	0	0	3	1	2	0	0	0	0	0	0	1	1	1	3	2	2	1	2	1	0	0	1	0	1
ENSG00000237033	0	0	0	0	0	1	0	0	0	1	0	1	2	1	0	0	0	1	1	0	0	0	1	0	0	0	0	0	0	0	0	0	0	3	0	0	2	0	0	0	2	1	0	0	0	0	2	0	1
ENSG00000229051	1	0	0	2	1	1	0	0	0	3	0	1	2	5	3	3	2	2	3	4	0	1	0	2	2	4	2	3	2	4	0	0	3	2	3	1	4	1	2	5	4	9	0	1	0	0	1	0	2
ENSG00000226208	1	0	0	0	0	1	0	0	0	0	0	0	0	1	0	0	0	0	0	0	0	0	0	0	1	1	3	0	0	0	0	0	1	1	5	0	1	0	0	1	1	3	3	0	0	0	0	0	1
ENSG00000050628	11	10	8	21	8	8	6	8	10	24	18	6	12	25	19	26	9	11	34	13	14	21	14	1	10	16	18	8	8	16	5	17	31	27	25	3	15	33	36	21	30	24	20	16	4	23	20	43	19
ENSG00000235782	6	3	2	5	0	0	0	1	2	9	4	0	1	7	5	1	2	0	7	2	0	4	10	0	4	8	4	1	1	0	0	3	6	3	2	2	4	10	10	0	7	0	2	4	2	1	3	8	4
ENSG00000269933	2	0	0	1	0	0	3	0	0	1	0	0	0	1	0	3	0	0	0	3	2	3	0	3	0	0	0	0	0	3	1	0	1	0	1	2	0	3	2	0	1	2	0	0	1	0	1	0	2
ENSG00000235079	2	0	0	2	0	0	0	0	5	0	7	0	2	1	5	2	6	4	2	0	4	2	0	3	0	0	3	1	1	2	0	1	1	6	3	4	0	1	6	3	13	6	0	0	0	0	4	2	4
ENSG00000132485	1530	1902	370	1937	2795	1578	1647	1478	1468	1668	1113	2786	1150	1194	1830	985	1505	1493	975	985	2432	1989	2129	1393	1492	1164	992	1566	1310	911	1509	1124	1764	1235	1421	1739	1117	1480	2075	1633	1377	1516	1463	1448	1030	1226	1724	1755	969
ENSG00000207721	34	42	9	31	45	28	40	41	17	20	25	62	19	34	36	14	23	14	23	18	51	33	33	24	38	25	22	46	20	33	27	21	29	27	9	35	22	41	37	40	23	21	28	26	25	23	25	37	14
ENSG00000229956	5	8	3	10	15	10	5	6	19	18	12	16	14	14	16	14	11	25	20	21	25	5	10	19	13	14	8	18	8	15	27	3	17	23	19	12	9	21	31	22	35	40	7	12	13	7	26	20	31
ENSG00000226324	0	0	0	0	0	0	0	0	0	0	0	0	0	0	2	0	0	1	1	1	1	0	0	0	0	0	0	0	0	0	0	0	0	3	0	0	1	0	2	3	0	0	0	0	0	0	0	1	0
ENSG00000172260	35	14	1	26	23	22	9	22	21	38	15	15	23	17	19	28	18	39	18	20	18	12	26	21	32	19	15	20	12	20	13	24	29	48	26	24	20	21	33	31	13	58	17	28	8	19	25	12	31
ENSG00000231985	1	0	0	0	0	0	0	0	0	2	0	0	0	0	2	0	0	3	2	0	0	0	0	0	0	0	0	1	0	0	0	0	0	0	2	0	0	0	2	0	0	0	0	0	0	0	5	0	2
ENSG00000271618	0	0	0	0	0	0	0	0	0	0	0	0	0	0	1	1	0	0	0	0	0	0	0	0	0	1	0	0	0	1	2	0	0	0	0	0	0	0	0	0	0	0	0	0	0	0	1	0	2
ENSG00000228853	0	0	0	0	0	1	0	0	1	0	0	2	0	0	2	0	2	1	2	0	0	0	0	0	3	0	0	0	4	2	1	0	0	2	0	1	1	1	1	0	1	2	3	0	2	0	0	0	1
ENSG00000233994	6	2	1	2	1	2	4	0	0	2	0	0	0	0	0	4	4	2	5	0	0	1	5	1	1	0	3	1	0	0	1	3	3	1	1	0	2	2	1	0	1	6	0	2	6	0	3	0	4
ENSG00000227207	0	0	0	0	0	2	0	0	1	0	1	0	1	1	0	0	0	1	0	0	2	0	0	0	0	0	3	0	0	0	2	0	0	0	0	0	0	0	0	0	0	0	0	0	0	0	0	0	0
ENSG00000212366	0	0	0	0	0	0	0	0	0	0	0	0	0	0	0	0	0	1	0	1	0	0	0	0	0	0	0	0	0	1	0	0	1	0	1	0	0	0	0	0	0	0	0	0	0	0	0	0	1
ENSG00000225087	1	1	0	0	0	1	0	0	1	0	1	0	0	0	0	1	2	2	0	0	0	0	0	0	1	1	0	3	1	4	0	0	11	1	3	1	1	0	2	0	2	3	0	0	0	0	1	0	0
ENSG00000227016	1	0	1	0	0	2	0	2	2	3	0	3	0	0	2	0	0	4	1	1	0	0	0	0	0	2	0	1	2	0	0	0	0	1	0	0	3	0	0	1	3	2	0	0	1	0	3	0	1
ENSG00000280317	0	0	0	0	0	0	0	0	0	1	0	1	0	1	0	0	0	0	0	0	0	0	0	0	0	0	0	0	0	0	0	2	1	2	1	1	0	0	0	0	0	0	1	0	0	0	0	0	3
ENSG00000229636	1	0	1	0	0	0	0	3	0	1	1	1	0	0	2	0	0	1	2	0	0	0	2	0	0	0	0	0	0	0	0	0	4	2	2	3	1	3	4	5	0	3	1	0	0	0	2	0	2
ENSG00000251825	0	0	0	0	0	0	0	0	2	0	0	0	0	0	0	0	0	2	0	1	0	0	0	0	0	0	0	0	1	0	0	0	0	0	0	0	0	0	1	0	0	0	0	0	0	0	0	0	0
ENSG00000233973	0	0	0	0	0	0	1	2	0	0	5	0	1	5	8	1	2	3	1	3	1	1	0	0	2	1	2	0	1	0	1	0	0	3	9	4	2	0	4	4	3	6	0	1	1	0	7	0	3
ENSG00000223479	0	0	0	0	0	0	1	0	0	3	0	2	0	1	0	0	2	5	4	0	0	0	2	0	0	0	0	0	0	5	0	0	0	1	0	0	0	1	0	0	5	2	0	0	0	1	3	0	1
ENSG00000200601	0	0	0	0	0	0	0	0	0	0	0	0	0	0	0	0	0	0	0	0	0	3	0	0	0	0	0	0	0	1	0	0	0	0	0	0	0	1	0	0	0	0	0	0	0	0	1	0	0
ENSG00000252005	0	0	0	0	0	0	0	0	0	0	0	0	0	0	0	1	0	0	0	0	0	0	0	0	0	0	0	0	0	0	0	0	0	0	1	0	0	0	1	1	0	0	0	0	0	0	0	0	0
ENSG00000162620	7	11	2	22	30	14	13	18	12	47	12	41	9	11	24	16	3	15	18	14	21	25	13	9	11	13	7	20	9	2	21	1	22	22	14	22	13	42	19	15	20	18	9	8	4	11	35	8	14
ENSG00000254685	277	276	84	314	560	230	241	323	170	466	235	396	184	203	232	135	145	207	140	138	402	273	421	194	178	173	265	275	251	230	209	186	278	170	205	183	267	191	283	205	146	236	225	232	238	192	266	284	135
ENSG00000259030	9	8	2	21	15	29	6	14	11	23	12	14	7	19	13	3	16	31	10	10	34	10	27	14	19	19	8	31	5	4	11	3	22	40	9	15	11	15	27	21	29	18	11	14	7	14	19	6	13
ENSG00000116783	1	1	1	0	2	4	3	3	1	2	1	7	0	1	3	6	1	3	5	5	1	1	4	0	1	3	0	5	0	1	6	1	6	6	10	0	2	2	1	4	4	3	0	0	0	2	6	2	6
ENSG00000237324	0	0	0	0	0	0	0	0	0	2	1	6	0	0	0	0	0	0	3	1	0	0	1	0	0	1	1	0	0	0	0	0	1	3	6	0	1	0	1	2	2	1	0	0	0	0	4	0	1
ENSG00000233894	1	0	0	3	0	0	1	0	0	0	1	0	0	4	3	0	0	5	1	1	0	0	0	0	0	1	1	2	0	0	3	0	2	1	0	0	0	1	0	0	0	0	0	0	0	0	2	0	1
ENSG00000162621	0	0	0	0	3	0	0	2	4	3	2	2	0	7	0	1	2	5	7	5	0	0	1	0	0	2	4	1	1	2	0	4	5	7	4	4	2	1	0	7	4	7	0	0	3	0	4	0	9
ENSG00000178965	0	2	0	4	1	4	10	3	4	7	7	7	9	17	10	10	11	11	10	14	12	7	9	2	5	6	12	0	0	10	6	10	14	24	23	6	2	12	9	11	8	20	2	5	3	2	15	5	18
ENSG00000234497	0	2	0	0	0	1	0	0	1	5	0	0	2	4	7	8	5	9	3	4	1	1	1	0	1	6	1	0	1	0	0	0	6	7	10	5	6	2	6	7	1	6	1	0	0	1	2	0	8
ENSG00000272864	0	5	0	8	4	1	0	1	1	4	0	1	2	10	5	0	2	1	2	0	1	2	0	3	3	3	2	3	3	1	5	1	3	3	1	2	0	0	3	8	3	4	1	0	6	1	2	3	1
ENSG00000116791	68	153	31	97	261	87	102	105	118	97	60	131	66	50	156	62	139	191	96	76	116	111	101	142	110	196	101	104	52	62	129	86	73	112	90	230	61	99	237	166	119	203	73	73	91	128	101	218	83
ENSG00000162623	216	353	51	276	421	302	271	246	293	326	194	431	147	208	360	166	244	276	184	100	383	290	351	206	274	258	133	232	169	87	156	125	267	252	202	299	175	228	346	314	223	220	241	249	156	241	266	269	183
ENSG00000229943	0	0	0	0	0	0	0	0	0	2	0	0	0	0	0	0	0	0	0	0	0	0	0	0	0	0	2	0	0	0	0	0	1	0	0	1	0	0	0	1	2	2	1	0	0	0	0	0	2
ENSG00000261213	0	0	0	0	1	1	0	0	0	4	1	0	0	0	0	2	0	1	0	1	0	1	0	0	2	0	0	0	0	0	0	0	0	0	0	0	0	1	0	0	0	2	0	0	0	0	4	0	2
ENSG00000224127	0	0	0	1	0	0	0	0	0	0	0	2	0	0	2	0	0	1	1	0	0	1	0	0	0	1	0	0	0	0	0	0	1	1	1	2	0	0	2	0	0	5	0	0	0	0	1	1	0
ENSG00000162624	4	0	1	0	0	2	0	0	2	6	3	0	0	7	4	1	1	3	12	3	4	2	0	0	2	2	2	2	2	1	3	2	5	7	3	0	8	0	6	10	2	9	6	5	4	2	10	4	9
ENSG00000224149	3	2	0	0	2	0	1	0	1	0	0	1	0	5	1	2	1	1	0	4	2	3	4	0	0	0	1	2	0	1	2	3	0	1	3	1	5	5	0	1	1	7	1	0	0	0	1	1	6
ENSG00000206999	0	0	0	0	0	0	0	0	0	0	0	0	1	0	0	0	1	0	0	2	0	0	0	0	0	0	0	0	0	0	0	0	0	1	0	0	0	0	0	2	0	0	0	0	0	0	0	0	0
ENSG00000137968	11	30	0	20	32	26	41	29	36	42	6	5	4	15	6	21	46	18	45	5	3	24	40	0	2	19	20	78	8	3	24	13	38	26	18	5	13	37	41	8	16	33	2	36	8	4	11	12	48
ENSG00000224493	0	0	0	1	0	0	0	0	0	0	0	0	0	1	0	0	0	0	0	0	0	0	0	0	0	1	0	0	0	0	0	0	0	1	1	0	0	0	2	0	0	1	3	0	0	0	0	0	1
ENSG00000252338	0	0	0	0	0	0	0	0	0	0	0	0	0	0	0	0	0	2	0	0	0	0	0	0	0	0	0	0	0	0	0	0	1	0	0	1	0	0	0	0	3	0	0	0	0	0	0	0	0
ENSG00000213579	0	0	0	0	0	0	0	0	0	0	0	0	2	0	0	0	0	0	3	0	0	0	0	1	0	0	0	0	0	3	0	0	0	1	1	0	0	0	0	0	0	0	0	0	0	0	0	1	0
ENSG00000230863	0	1	2	0	4	0	1	0	2	1	0	0	0	1	0	1	2	0	0	2	0	1	0	1	0	0	0	1	0	0	0	0	0	0	1	0	0	0	1	1	0	2	2	2	0	0	5	0	1
ENSG00000178193	9	1	0	10	12	6	2	7	8	12	9	28	2	4	7	1	9	7	3	6	3	5	3	2	5	9	6	9	1	5	10	5	7	3	11	5	2	7	18	7	8	9	1	11	1	2	5	2	5
ENSG00000117054	292	448	107	389	546	328	330	429	419	477	372	571	270	322	505	306	435	551	316	324	510	361	393	256	336	300	170	333	208	226	291	200	516	367	350	467	335	324	557	486	409	367	280	262	213	369	496	378	292
ENSG00000181227	6	2	0	1	2	4	2	5	2	0	0	0	1	5	2	4	1	0	6	2	6	0	2	3	3	0	1	0	1	1	3	2	4	1	2	2	1	1	3	2	5	1	1	1	0	0	1	2	0
ENSG00000137955	489	641	147	692	1118	614	563	842	782	773	647	1264	554	579	735	449	649	852	433	440	824	616	757	576	747	632	399	607	514	428	626	460	775	564	550	760	446	662	830	692	630	591	528	555	475	593	741	751	488
ENSG00000206620	0	0	0	0	0	0	0	0	0	0	0	0	0	0	0	0	0	0	0	0	0	0	0	0	0	0	0	0	0	0	0	0	0	0	0	0	0	0	0	0	0	0	0	0	0	0	0	0	0
ENSG00000207241	0	0	0	0	0	0	0	0	0	0	0	0	0	0	0	0	0	0	0	0	0	0	0	0	0	0	0	0	0	0	0	0	0	0	0	0	0	0	0	0	0	0	0	0	0	0	0	0	0
ENSG00000201487	0	0	0	0	0	0	0	0	0	0	0	0	0	0	0	0	0	0	0	0	0	0	0	0	0	0	0	0	0	0	0	0	0	0	0	0	0	0	0	0	0	0	0	0	0	0	0	0	0
ENSG00000057468	23	27	9	28	26	19	19	48	33	30	78	55	29	34	41	19	44	41	17	41	36	27	29	24	43	51	31	25	23	28	30	30	43	47	45	47	24	71	56	40	55	69	17	5	19	24	43	20	40
ENSG00000154007	0	0	0	0	0	0	1	0	1	0	0	1	0	1	0	1	0	2	2	0	0	0	0	0	0	0	2	0	0	2	0	0	1	2	1	0	0	1	0	1	2	1	0	0	0	0	0	0	4
ENSG00000225605	1	1	0	0	0	0	1	0	0	0	0	0	0	3	2	1	3	0	6	3	0	0	0	0	0	1	0	1	0	3	0	1	9	4	4	0	0	1	0	4	5	5	1	0	0	2	7	0	4
ENSG00000230027	1	0	0	0	0	3	1	0	1	1	2	0	1	2	0	0	0	1	0	0	7	0	0	0	0	1	0	0	0	0	1	0	0	1	0	0	2	0	1	2	3	5	0	0	0	1	0	0	0
ENSG00000184005	66	37	36	75	98	108	117	157	155	84	106	91	195	100	71	99	95	140	49	104	80	58	100	80	147	102	362	121	175	197	215	125	75	76	116	119	134	213	141	70	88	174	97	70	133	82	145	82	81
ENSG00000223905	0	1	0	0	0	0	0	1	0	0	0	0	0	0	0	0	0	4	0	0	0	0	1	0	0	0	0	0	1	0	0	1	2	2	2	0	2	0	0	0	1	0	0	1	0	1	0	3	0
ENSG00000272855	0	0	0	0	2	2	0	1	1	0	0	0	0	0	0	2	1	0	1	0	2	1	1	1	0	0	0	2	0	0	1	1	1	2	2	0	2	0	0	6	0	0	6	0	1	0	0	0	2
ENSG00000226415	2	4	0	3	7	4	2	5	0	0	2	5	2	5	1	5	0	2	3	4	0	2	1	1	2	2	4	2	3	1	2	2	2	5	0	2	2	3	5	1	5	6	6	1	1	2	5	4	2
ENSG00000199921	0	0	0	0	0	0	0	0	0	0	0	0	0	1	1	0	0	0	0	2	0	0	0	0	0	0	0	0	0	0	0	0	3	1	0	0	0	1	0	0	0	0	0	0	0	0	0	0	0
ENSG00000237552	0	0	0	0	0	0	0	0	0	0	0	0	0	0	0	2	1	0	2	0	4	0	0	0	0	0	0	0	0	0	0	0	0	1	2	0	0	3	1	0	0	2	0	0	0	0	0	0	0
ENSG00000117069	2	8	0	4	3	4	6	1	4	0	2	2	0	9	1	3	5	6	7	4	6	4	2	1	4	2	2	1	1	3	6	6	6	6	9	0	3	7	3	7	9	5	2	2	4	1	0	0	11
ENSG00000276081	0	0	0	0	0	0	0	0	0	1	0	0	0	0	0	0	1	0	0	0	0	0	0	0	0	0	0	0	0	0	0	0	0	0	0	0	0	1	0	0	0	0	0	0	0	0	0	0	1
ENSG00000230498	0	0	0	2	0	1	0	1	1	0	0	0	1	2	1	0	0	0	4	1	0	0	0	0	1	0	0	0	1	0	3	0	3	1	1	0	0	0	4	0	0	10	0	0	0	0	0	0	1
ENSG00000142892	281	427	114	444	658	379	367	251	367	463	223	458	208	282	399	210	287	347	230	223	491	387	487	315	332	257	210	329	286	107	240	206	397	272	286	303	228	256	464	288	268	282	341	369	234	296	381	377	207
ENSG00000226084	3	3	3	1	24	2	5	3	4	10	3	2	2	2	4	0	4	4	4	0	9	3	4	9	0	0	2	4	1	2	1	1	4	1	3	5	6	1	4	4	1	3	5	3	0	3	9	2	3
ENSG00000228187	0	0	0	0	0	2	0	1	0	0	0	1	0	7	1	2	0	0	5	0	1	0	0	0	0	1	2	0	0	3	0	1	0	0	1	1	0	0	0	0	0	8	0	2	0	0	1	2	2
ENSG00000154027	184	353	17	167	340	321	222	140	297	144	120	260	131	232	329	135	168	238	254	237	256	331	191	151	340	239	68	187	149	44	206	231	260	225	258	194	94	300	450	415	291	184	224	369	128	271	112	304	184
[truncated: 56,305 more rows]
[truncated: 7 more columns]

## Sheet: Figure 1G
EDSS
	IFNhi	IFNlo
	4	4
	6.5	2
	4	0
	3.5	2
	4	2.5
	6	3.5
	6.5	2.5
	6	2
	3.5	4
	1.5	4
	3.5	2
	2	4
	1.5	5.5
	2	1.5
		4.5
		1.5
		2
		3.5
		2
		3.5
		2.5
		2

## Sheet: Figure 1H
Relapse Rate
	IFNhi	IFNlo
	0	3
	1	0
	1	0
	1	0
	1	1
	0	0
	0	0
	0	0
	0	0
	4	0
	1	1
	0	1
	0	0
	1	0
	1	0
	2	1
		2
		3
		4
		2
		1

## Sheet: Figure 1I
Age (years)
	IFNhi	IFNlo
	57	44
	61	25
	39	33
	61	68
	44	37
	51	37
	71	35
	71	65
	54	51
	51	46
	39	59
	77	52
	21	65
	56	41
	57	50
	35	56
		59
		20
		38
		49
		48
		41

## Sheet: Figure 1K
MCP3
EDSS range	4 - 6.5	2.5 - 3.5	0 - 2.0
	8.76783	18.7314	4.16489
	15.2652	10.8213	10.0496
	8.26744	6.71818	8.32864
	13.9879	14.4331	7.51097
	10.6653	5.5847	6.41496
	7.57334	13.7127	6.20474
	52.7306	10.4704	7.95174
	63.8538	5.97202	8.15356
	41.4816	10.19	6.05401
	121.733		4.21616
	6.22093		7.90185
	6.83068		7.259
	8.41877		6.54013
	8.09225		10.797
	18.0567		8.84253
			5.28422

## Sheet: Figure 1L
IL-6
EDSS range	4 - 6.5	2.5 - 3.5	0 - 2.0
	17.1241	87.2486	13.6041
	58.7163	26.2028	39.2394
	16.3088	8.7876	13.8509
	17.8944	21.3292	9.31742
	39.8971	8.48333	10.3919
	9.23633	9.59079	10.6718
	276.196	38.3156	10.5382
	18.7677	24.1309	16.1506
	118.308	8.28758	8.08546
	8.07907		7.86316
	9.45318		12.9731
	11.783		15.8752
	58.1465		8.34858
	116.157		12.7683
	27.0272		19.4985
			8.05062

## Sheet: Figure 2A
	EDSS	Th17
	6	13.8567
	6.5	10.439
	6.5	15.9311
	3	6.29866
	4	7.61442
	5	5.687

## Sheet: Figure 2B
	EDSS	TH17.1
	6	8.3996
	6.5	11.827
	6.5	10.1973
	3	5.44185
	4	9.6924
	5	10.9

## Sheet: Figure 2C
	EDSS	TH17+TH17.1
	6	22.2563
	6.5	22.266
	6.5	26.1284
	3	11.7405
	4	17.3068
	5	16.587

## Sheet: Figure 2D
	EDSS	TH1
	6	7.9189
	6.5	17.5753
	6.5	9.50995
	3	13.0756
	4	17.3184
	5	41.5

[truncated: 30 more sheets: Figure 3D, Figure 3F, Fig 4A, Fig 4B, Fig 4C, Fig 4D, Fig 5B, Fig 5C, Figure 6A, Fig 6C, Fig 6D, Fig 6E, Fig 6F, Figure 7A, Figure 7B, Figure 7C, Figure 7D, Figure 8A, Figure 8B, Figure 8C …]
